# Supplementary material for: The leaf-scale mass-based photosynthetic optimization model better predicts photosynthetic acclimation than the area-based
Source: AoB Plants. 2024 Aug 19;16(5):plae044. doi: 10.1093/aobpla/plae044 (PMC11459265; doi:10.1093/aobpla/plae044)
Supplement: plae044_suppl_Supplementary_Material_S1 [file plae044_suppl_supplementary_material_s1.zip]

Archive with 11 entries (10 files):
- Supplementary Material 1 Verification dataset and analysis codes/
- Supplementary Material 1 Verification dataset and analysis codes/a.csv
- Supplementary Material 1 Verification dataset and analysis codes/Fig 1.R
- Supplementary Material 1 Verification dataset and analysis codes/Fig 234.R
- Supplementary Material 1 Verification dataset and analysis codes/Fig 5.R
- Supplementary Material 1 Verification dataset and analysis codes/Fig 6.R
- Supplementary Material 1 Verification dataset and analysis codes/Fig.7.R
- Supplementary Material 1 Verification dataset and analysis codes/Leaf Lifespan to light intensity.CSV
- Supplementary Material 1 Verification dataset and analysis codes/Photosynthetic acclimation to light intensity.CSV
- Supplementary Material 1 Verification dataset and analysis codes/SFig1.R
- Supplementary Material 1 Verification dataset and analysis codes/The paired Vcmax and LMA used for calculating k and b.CSV
