# Supplementary material for: The leaf-scale mass-based photosynthetic optimization model better predicts photosynthetic acclimation than the area-based
Source: AoB Plants. 2024 Aug 19;16(5):plae044. doi: 10.1093/aobpla/plae044 (PMC11459265; doi:10.1093/aobpla/plae044)
Supplement: plae044_suppl_Supplementary_Material_S1 [file plae044_suppl_supplementary_material_s1.zip › Supplementary Material 1 Verification dataset and analysis codes/a.csv]

	Latitude	Longitude	Above.Canopy.PAR..mol.m2.day.	Growth.releative.PAR	Species	LMA	Vcmax25	k	b	Tem	PAR	VPD	LL	Source	Remarks	LLM	LLA	LLPmodel
1	9.27	-79.97	NA	CANOPY	Aspidosperma cruenta	156.5279899	59.16900482	1.940946495	41.68411738	31	255	0.369	337	Variations of leaf longevity in tropical moist forests predicted by a trait-driven carbon optimality model		380.061782810742	564.046554808463	576.33485875502
2	9.27	-79.97	NA	UNDERSTORY	Aspidosperma cruenta	73.04844705	16.15929638	1.940946495	41.68411738	26	30	0.369	1342	Variations of leaf longevity in tropical moist forests predicted by a trait-driven carbon optimality model		1404.68036715473	1521.53320976967	2516.98405121376
3	8.98	-79.53	NA	CANOPY	Astronium graveolens	73.08163208	82.58674574	0.601135438	23.43581251	33	255	0.733	271	Variations of leaf longevity in tropical moist forests predicted by a trait-driven carbon optimality model		190.772624481325	232.059665290453	317.110384786529
4	8.98	-79.53	NA	UNDERSTORY	Astronium graveolens	36.07200607	21.0205434	0.601135438	23.43581251	28	30	0.733	278	Variations of leaf longevity in tropical moist forests predicted by a trait-driven carbon optimality model		776.443992841255	796.218398612719	1574.35685897489
5	9.27	-79.97	NA	CANOPY	Brosimum utile	144.7597797	65.65327932	2.13888219	4.335149855	31	255	0.369	324	Variations of leaf longevity in tropical moist forests predicted by a trait-driven carbon optimality model		177.836256333603	472.323994719028	257.165369424846
6	9.27	-79.97	NA	UNDERSTORY	Brosimum utile	51.27341939	21.94523371	2.13888219	4.335149855	26	30	0.369	1304	Variations of leaf longevity in tropical moist forests predicted by a trait-driven carbon optimality model		325.345982804342	608.65728968111	468.671894575888
7	9.27	-79.97	NA	CANOPY	Calophyllum longifolium	232.8765932	61.60060776	3.634994476	8.958724249	31	255	0.369	502	Variations of leaf longevity in tropical moist forests predicted by a trait-driven carbon optimality model		345.608448605319	878.830960836814	451.504712446362
8	9.27	-79.97	NA	UNDERSTORY	Calophyllum longifolium	63.34107982	14.9607808	3.634994476	8.958724249	26	30	0.369	1050	Variations of leaf longevity in tropical moist forests predicted by a trait-driven carbon optimality model		663.623334495889	1162.82584089049	884.666775485181
9	8.98	-79.53	NA	CANOPY	Castilla elastica	86.48983106	89.1936854	0.941770052	2.489889297	33	255	0.733	180	Variations of leaf longevity in tropical moist forests predicted by a trait-driven carbon optimality model		98.3950404005462	222.244055519327	124.317379882649
10	8.98	-79.53	NA	UNDERSTORY	Castilla elastica	18.95817196	17.48652192	0.941770052	2.489889297	28	30	0.733	129	Variations of leaf longevity in tropical moist forests predicted by a trait-driven carbon optimality model		172.908259633399	275.238375203897	261.266215389967
11	9.27	-79.97	NA	CANOPY	Cespedezia macrophylla	89.08838932	72.13755383	0.530478948	50.82093565	31	255	0.369	309	Variations of leaf longevity in tropical moist forests predicted by a trait-driven carbon optimality model		232.740459778621	257.073126941165	515.731852063468
12	9.27	-79.97	NA	UNDERSTORY	Cespedezia macrophylla	55.44683627	8.72023411	0.530478948	50.82093565	26	30	0.369	971	Variations of leaf longevity in tropical moist forests predicted by a trait-driven carbon optimality model		1331.50084364398	1341.92607233737	2872.58183351
13	9.27	-79.97	NA	CANOPY	Coccoloba parimensis	92.24634798	59.16900482	0.951789668	35.9299005	31	255	0.369	445	Variations of leaf longevity in tropical moist forests predicted by a trait-driven carbon optimality model		231.920508064969	301.033226069552	423.341275478246
14	9.27	-79.97	NA	UNDERSTORY	Coccoloba parimensis	57.72186788	22.89578055	0.951789668	35.9299005	26	30	0.369	627.5	Variations of leaf longevity in tropical moist forests predicted by a trait-driven carbon optimality model		1025.2643826698	1064.24014931301	2092.49286753516
15	8.98	-79.53	NA	CANOPY	Cordia alliodora	94.60223427	112.3179742	0.7802776	6.9630349	33	255	0.733	175	Variations of leaf longevity in tropical moist forests predicted by a trait-driven carbon optimality model		117.410560251539	200.992730665996	156.32816904521
16	8.98	-79.53	NA	UNDERSTORY	Cordia alliodora	32.99830043	33.36667043	0.7802776	6.9630349	28	30	0.733	243	Variations of leaf longevity in tropical moist forests predicted by a trait-driven carbon optimality model		295.752766973792	353.626689002247	532.183041777185
17	9.27	-79.97	NA	CANOPY	Cordia bicolor	117.5360089	96.04831605	1.04839447	16.83948547	31	255	0.369	289	Variations of leaf longevity in tropical moist forests predicted by a trait-driven carbon optimality model		159.172553539897	256.544676304359	259.737104522593
18	9.27	-79.97	NA	UNDERSTORY	Cordia bicolor	33.1308798	15.53937453	1.04839447	16.83948547	26	30	0.369	318	Variations of leaf longevity in tropical moist forests predicted by a trait-driven carbon optimality model		535.166932227366	602.190796711571	1045.0381986269
19	8.98	-79.53	NA	CANOPY	Doliocarpus multiflorus	83.18219993	47.05084886	1.061742789	33.22630045	33	255	0.733	150.5	Variations of leaf longevity in tropical moist forests predicted by a trait-driven carbon optimality model		321.118345289491	406.395351373086	471.21026452558
20	9.27	-79.97	NA	UNDERSTORY	Doliocarpus multiflorus	42.48494613	8.72023411	1.061742789	33.22630045	26	30	0.369	748	Variations of leaf longevity in tropical moist forests predicted by a trait-driven carbon optimality model		975.796388072998	1024.36714323366	1954.43488099043
21	9.27	-79.97	NA	CANOPY	Doliocarpus dentatus	111.1595744	40.32408205	1.518854206	20.8857975	31	255	0.369	274.5	Variations of leaf longevity in tropical moist forests predicted by a trait-driven carbon optimality model		227.498758642931	381.455177226646	344.40060671411
22	8.98	-79.53	NA	CANOPY	Doliocarpus dentatus	73.58112139	48.13627466	1.518854206	20.8857975	33	255	0.733	61	Variations of leaf longevity in tropical moist forests predicted by a trait-driven carbon optimality model		309.442481463185	472.426349294935	384.095056140984
23	8.98	-79.53	NA	UNDERSTORY	Doliocarpus dentatus	45.3872909	21.80078192	1.518854206	20.8857975	28	30	0.733	259.5	Variations of leaf longevity in tropical moist forests predicted by a trait-driven carbon optimality model		898.352391686073	1001.21909949554	1508.32230601796
24	9.27	-79.97	NA	CANOPY	Guatteria dumetorum	78.46653177	79.43236264	0.736025587	20.00228046	31	255	0.369	211.5	Variations of leaf longevity in tropical moist forests predicted by a trait-driven carbon optimality model		140.172473916637	197.103211545648	256.666556663659
25	9.27	-79.97	NA	UNDERSTORY	Guatteria dumetorum	34.45109481	19.63085878	0.736025587	20.00228046	26	30	0.369	639	Variations of leaf longevity in tropical moist forests predicted by a trait-driven carbon optimality model		558.906123579555	592.795114031613	1186.91826804939
26	9.27	-79.97	NA	CANOPY	Heisteria scandens	77.18032375	35.33929603	1.971649807	7.50360754	31	255	0.369	335	Variations of leaf longevity in tropical moist forests predicted by a trait-driven carbon optimality model		190.103257296799	443.037416831378	268.923974637179
27	9.27	-79.97	NA	UNDERSTORY	Heisteria scandens	34.80094425	13.84492145	1.971649807	7.50360754	26	30	0.369	968	Variations of leaf longevity in tropical moist forests predicted by a trait-driven carbon optimality model		409.828975567677	634.849889293334	626.368651440239
28	8.98	-79.53	NA	CANOPY	Luehea seemannii	104.5470182	94.85677653	0.84344845	24.54021703	33	255	0.733	186	Variations of leaf longevity in tropical moist forests predicted by a trait-driven carbon optimality model		234.613448178717	302.139222118395	354.143901731713
29	8.98	-79.53	NA	UNDERSTORY	Luehea seemannii	42.38609549	21.15823255	0.84344845	24.54021703	28	30	0.733	180	Variations of leaf longevity in tropical moist forests predicted by a trait-driven carbon optimality model		871.401629544829	905.806654465445	1671.46038978048
30	9.27	-79.97	NA	CANOPY	Manilkara bidentata	177.405392	64.43747786	1.399787813	87.2065958	31	255	0.369	427	Variations of leaf longevity in tropical moist forests predicted by a trait-driven carbon optimality model		515.557148791109	604.931283273535	934.815656212619
31	9.27	-79.97	NA	UNDERSTORY	Manilkara bidentata	110.6360904	16.73789012	1.399787813	87.2065958	26	30	0.369	1855	Variations of leaf longevity in tropical moist forests predicted by a trait-driven carbon optimality model		2639.18189267516	2681.73436700492	4981.51743240608
32	9.27	-79.97	NA	CANOPY	Marila laxiflora	95.69041337	48.63205876	1.882431542	4.143892013	31	255	0.369	424	Variations of leaf longevity in tropical moist forests predicted by a trait-driven carbon optimality model		156.134608153112	408.940124750488	229.31610976046
33	9.27	-79.97	NA	UNDERSTORY	Marila laxiflora	35.02944541	16.40726513	1.882431542	4.143892013	26	30	0.369	870.5	Variations of leaf longevity in tropical moist forests predicted by a trait-driven carbon optimality model		291.459468836784	532.358095285329	430.681484313921
34	8.98	-79.53	NA	CANOPY	Philodendron unidentified	40.70738217	50.96782023	0.513967698	14.51156896	33	255	0.733	90.5	Variations of leaf longevity in tropical moist forests predicted by a trait-driven carbon optimality model		129.23733946701	167.706387256561	210.988392854033
35	8.98	-79.53	NA	UNDERSTORY	Philodendron unidentified	18.75763545	8.261348936	0.513967698	14.51156896	28	30	0.733	150	Variations of leaf longevity in tropical moist forests predicted by a trait-driven carbon optimality model		475.424740475376	495.030330813617	990.026474310655
36	9.27	-79.97	NA	CANOPY	Phryganocydi corymbosa	100.6252272	68.08488226	0.69701802	34.04024046	31	255	0.369	324	Variations of leaf longevity in tropical moist forests predicted by a trait-driven carbon optimality model		191.79051571334	236.07057247456	380.232631581607
37	8.98	-79.53	NA	CANOPY	Phryganocydi corymbosa	63.24541284	68.90094216	0.69701802	34.04024046	33	255	0.733	89	Variations of leaf longevity in tropical moist forests predicted by a trait-driven carbon optimality model		265.054367344568	309.802401843096	442.417662528334
38	8.98	-79.53	NA	UNDERSTORY	Phryganocydi corymbosa	46.49592118	18.31265681	0.69701802	34.04024046	28	30	0.733	183	Variations of leaf longevity in tropical moist forests predicted by a trait-driven carbon optimality model		1153.49445493869	1174.17301915247	2267.87614761813
39	9.27	-79.97	NA	CANOPY	Pouruma bicolor	122.1183769	102.5325906	1.117837787	7.503572728	31	255	0.369	254	Variations of leaf longevity in tropical moist forests predicted by a trait-driven carbon optimality model		118.01673607861	240.795320742736	181.989060449293
40	9.27	-79.97	NA	UNDERSTORY	Pouruma bicolor	31.80379352	21.73859309	1.117837787	7.503572728	26	30	0.369	393.5	Variations of leaf longevity in tropical moist forests predicted by a trait-driven carbon optimality model		300.4508594992	402.084528750087	535.165791220653
41	9.27	-79.97	NA	CANOPY	Tachigalia versicolor	100.2721475	72.13755383	1.19715182	13.91254367	31	255	0.369	285	Variations of leaf longevity in tropical moist forests predicted by a trait-driven carbon optimality model		159.543001995289	280.635284664134	248.291605471044
42	9.27	-79.97	NA	UNDERSTORY	Tachigalia versicolor	41.47069714	23.01976493	1.19715182	13.91254367	26	30	0.369	782	Variations of leaf longevity in tropical moist forests predicted by a trait-driven carbon optimality model		482.899673017714	573.884280903329	898.750072271962
43	9.27	-79.97	NA	CANOPY	Tontelea ovalifolia	116.6078029	80.64816411	0.78709369	53.13014179	31	255	0.369	544.5	Variations of leaf longevity in tropical moist forests predicted by a trait-driven carbon optimality model		279.705497936192	324.385811093755	562.839822627773
44	9.27	-79.97	NA	UNDERSTORY	Tontelea ovalifolia	65.58878917	15.82867139	0.78709369	53.13014179	26	30	0.369	856	Variations of leaf longevity in tropical moist forests predicted by a trait-driven carbon optimality model		1463.5174193168	1484.19704741177	3027.94237207482
45	9.27	-79.97	NA	CANOPY	Virola sebifera	102.6233716	60.79007345	1.215818996	28.71364551	31	255	0.369	463.5	Variations of leaf longevity in tropical moist forests predicted by a trait-driven carbon optimality model		232.163393368531	336.929857935274	384.663389230089
46	9.27	-79.97	NA	UNDERSTORY	Virola sebifera	40.97403988	10.08406219	1.215818996	28.71364551	26	30	0.369	943	Variations of leaf longevity in tropical moist forests predicted by a trait-driven carbon optimality model		884.860111127345	949.774161383774	1720.85271179535
47	-4.516666667	104.9166667	0.45	22.725	Lansium domesticum	NA	NA	1.24	24.7	26.5	526.0416667	1	266	Leaf Life Span Plasticity in Tropical Seedlings Grown under Contrasting Light Regimes	Assuming the k and the b of this species are 1.24 and 24.101 respectively, which are the average values of k and b for all species.	172.739275629547	361.418440711675	220.628023393104
48	-4.516666667	104.9166667	0.12	6.06	Lansium domesticum	NA	NA	1.24	24.7	26.5	140.2777778	1	416	Leaf Life Span Plasticity in Tropical Seedlings Grown under Contrasting Light Regimes	Assuming the k and the b of this species are 1.24 and 24.102 respectively, which are the average values of k and b for all species.	319.247721619063	464.511386856763	449.983228165328
49	-4.516666667	104.9166667	0.45	22.725	Durio zibethinus	NA	NA	1.24	24.7	26.5	526.0416667	1	215	Leaf Life Span Plasticity in Tropical Seedlings Grown under Contrasting Light Regimes	Assuming the k and the b of this species are 1.24 and 24.103 respectively, which are the average values of k and b for all species.	172.739275629547	361.418440711675	220.628023393104
50	-4.516666667	104.9166667	0.12	6.06	Durio zibethinus	NA	NA	1.24	24.7	26.5	140.2777778	1	413	Leaf Life Span Plasticity in Tropical Seedlings Grown under Contrasting Light Regimes	Assuming the k and the b of this species are 1.24 and 24.104 respectively, which are the average values of k and b for all species.	319.247721619063	464.511386856763	449.983228165328
51	-4.516666667	104.9166667	1	49.89	Hevea brasiliensis	NA	NA	1.24	24.7	26.5	1154.861111	1	227	Leaf Life Span Plasticity in Tropical Seedlings Grown under Contrasting Light Regimes	Assuming the k and the b of this species are 1.24 and 24.105 respectively, which are the average values of k and b for all species.	134.975695769515	341.593565343276	175.215868378521
52	-4.516666667	104.9166667	0.45	22.4505	Hevea brasiliensis	NA	NA	1.24	24.7	26.5	519.6875	1	230	Leaf Life Span Plasticity in Tropical Seedlings Grown under Contrasting Light Regimes	Assuming the k and the b of this species are 1.24 and 24.106 respectively, which are the average values of k and b for all species.	173.506991172817	361.881755269055	221.64776993122
53	-4.516666667	104.9166667	0.12	5.9868	Hevea brasiliensis	NA	NA	1.24	24.7	26.5	138.5833333	1	300	Leaf Life Span Plasticity in Tropical Seedlings Grown under Contrasting Light Regimes	Assuming the k and the b of this species are 1.24 and 24.107 respectively, which are the average values of k and b for all species.	321.486702084965	466.590862716306	453.807277789136
54	-4.516666667	104.9166667	1	49.89	Alstonia scholaris	NA	NA	1.24	24.7	26.5	1154.861111	1	199	Leaf Life Span Plasticity in Tropical Seedlings Grown under Contrasting Light Regimes	Assuming the k and the b of this species are 1.24 and 24.108 respectively, which are the average values of k and b for all species.	134.975695769515	341.593565343276	175.215868378521
55	-4.516666667	104.9166667	0.45	22.4505	Alstonia scholaris	NA	NA	1.24	24.7	26.5	519.6875	1	242	Leaf Life Span Plasticity in Tropical Seedlings Grown under Contrasting Light Regimes	Assuming the k and the b of this species are 1.24 and 24.109 respectively, which are the average values of k and b for all species.	173.506991172817	361.881755269055	221.64776993122
56	-4.516666667	104.9166667	0.12	5.9868	Alstonia scholaris	NA	NA	1.24	24.7	26.5	138.5833333	1	446	Leaf Life Span Plasticity in Tropical Seedlings Grown under Contrasting Light Regimes	Assuming the k and the b of this species are 1.24 and 24.110 respectively, which are the average values of k and b for all species.	321.486702084965	466.590862716306	453.807277789136
57	3.146666667	101.6058333	0.04	2.042	Acacia mangium	NA	NA	1.24	24.7	25.3	47.26851852	1	370.9864705	EFFECT OF LIGHT INTENSITY ON GROWTH, LEAF PRODUCTION, LEAF LIFESPAN AND LEAF NUTRIENT BUDGETS OF ACACIA MANGIUM, CINNAMOMUMINERS, DYERA COSTULATA, EUSIDEROXYLON ZWAGERI AND SHOREA ROXBURGHI	Assuming the k and the b of this species are 1.24 and 24.111 respectively, which are the average values of k and b for all species.	627.426304524234	738.74904216963	999.335663467805
58	3.146666667	101.6058333	0.07	3.5735	Acacia mangium	NA	NA	1.24	24.7	25.3	82.71990741	1	221.0975962	EFFECT OF LIGHT INTENSITY ON GROWTH, LEAF PRODUCTION, LEAF LIFESPAN AND LEAF NUTRIENT BUDGETS OF ACACIA MANGIUM, CINNAMOMUMINERS, DYERA COSTULATA, EUSIDEROXYLON ZWAGERI AND SHOREA ROXBURGHI	Assuming the k and the b of this species are 1.24 and 24.112 respectively, which are the average values of k and b for all species.	422.338806140659	557.594136413021	630.871150338312
59	3.146666667	101.6058333	0.25	12.7625	Acacia mangium	NA	NA	1.24	24.7	25.3	295.4282407	1	128.8080914	EFFECT OF LIGHT INTENSITY ON GROWTH, LEAF PRODUCTION, LEAF LIFESPAN AND LEAF NUTRIENT BUDGETS OF ACACIA MANGIUM, CINNAMOMUMINERS, DYERA COSTULATA, EUSIDEROXYLON ZWAGERI AND SHOREA ROXBURGHI	Assuming the k and the b of this species are 1.24 and 24.113 respectively, which are the average values of k and b for all species.	211.08032971141	393.623007421429	277.14521775728
60	3.146666667	101.6058333	0.5	25.525	Acacia mangium	NA	NA	1.24	24.7	25.3	590.8564815	1	126.0401944	EFFECT OF LIGHT INTENSITY ON GROWTH, LEAF PRODUCTION, LEAF LIFESPAN AND LEAF NUTRIENT BUDGETS OF ACACIA MANGIUM, CINNAMOMUMINERS, DYERA COSTULATA, EUSIDEROXYLON ZWAGERI AND SHOREA ROXBURGHI	Assuming the k and the b of this species are 1.24 and 24.114 respectively, which are the average values of k and b for all species.	161.23243289086	363.610076178753	208.36517528316
61	3.146666667	101.6058333	1	51.05	Acacia mangium	NA	NA	1.24	24.7	25.3	1181.712963	1	129.558387	EFFECT OF LIGHT INTENSITY ON GROWTH, LEAF PRODUCTION, LEAF LIFESPAN AND LEAF NUTRIENT BUDGETS OF ACACIA MANGIUM, CINNAMOMUMINERS, DYERA COSTULATA, EUSIDEROXYLON ZWAGERI AND SHOREA ROXBURGHI	Assuming the k and the b of this species are 1.24 and 24.115 respectively, which are the average values of k and b for all species.	131.121885601936	348.649662601147	173.97515405774
62	3.146666667	101.6058333	0.07	3.5735	Dyera costulata	NA	NA	1.24	24.7	25.3	82.71990741	1	411.0358597	EFFECT OF LIGHT INTENSITY ON GROWTH, LEAF PRODUCTION, LEAF LIFESPAN AND LEAF NUTRIENT BUDGETS OF ACACIA MANGIUM, CINNAMOMUMINERS, DYERA COSTULATA, EUSIDEROXYLON ZWAGERI AND SHOREA ROXBURGHI	Assuming the k and the b of this species are 1.24 and 24.116 respectively, which are the average values of k and b for all species.	422.338806140659	557.594136413021	630.871150338312
63	3.146666667	101.6058333	0.25	12.7625	Dyera costulata	NA	NA	1.24	24.7	25.3	295.4282407	1	366.5445948	EFFECT OF LIGHT INTENSITY ON GROWTH, LEAF PRODUCTION, LEAF LIFESPAN AND LEAF NUTRIENT BUDGETS OF ACACIA MANGIUM, CINNAMOMUMINERS, DYERA COSTULATA, EUSIDEROXYLON ZWAGERI AND SHOREA ROXBURGHI	Assuming the k and the b of this species are 1.24 and 24.117 respectively, which are the average values of k and b for all species.	211.08032971141	393.623007421429	277.14521775728
64	3.146666667	101.6058333	0.5	25.525	Dyera costulata	NA	NA	1.24	24.7	25.3	590.8564815	1	334.8430317	EFFECT OF LIGHT INTENSITY ON GROWTH, LEAF PRODUCTION, LEAF LIFESPAN AND LEAF NUTRIENT BUDGETS OF ACACIA MANGIUM, CINNAMOMUMINERS, DYERA COSTULATA, EUSIDEROXYLON ZWAGERI AND SHOREA ROXBURGHI	Assuming the k and the b of this species are 1.24 and 24.118 respectively, which are the average values of k and b for all species.	161.23243289086	363.610076178753	208.36517528316
65	3.146666667	101.6058333	1	51.05	Dyera costulata	NA	NA	1.24	24.7	25.3	1181.712963	1	303.144621	EFFECT OF LIGHT INTENSITY ON GROWTH, LEAF PRODUCTION, LEAF LIFESPAN AND LEAF NUTRIENT BUDGETS OF ACACIA MANGIUM, CINNAMOMUMINERS, DYERA COSTULATA, EUSIDEROXYLON ZWAGERI AND SHOREA ROXBURGHI	Assuming the k and the b of this species are 1.24 and 24.119 respectively, which are the average values of k and b for all species.	131.121885601936	348.649662601147	173.97515405774
66	3.146666667	101.6058333	0.04	2.042	Susideroxylon zwageri	NA	NA	1.24	24.7	25.3	47.26851852	1	531.9942204	EFFECT OF LIGHT INTENSITY ON GROWTH, LEAF PRODUCTION, LEAF LIFESPAN AND LEAF NUTRIENT BUDGETS OF ACACIA MANGIUM, CINNAMOMUMINERS, DYERA COSTULATA, EUSIDEROXYLON ZWAGERI AND SHOREA ROXBURGHI	Assuming the k and the b of this species are 1.24 and 24.120 respectively, which are the average values of k and b for all species.	627.426304524234	738.74904216963	999.335663467805
67	3.146666667	101.6058333	0.07	3.5735	Susideroxylon zwageri	NA	NA	1.24	24.7	25.3	82.71990741	1	511.6637331	EFFECT OF LIGHT INTENSITY ON GROWTH, LEAF PRODUCTION, LEAF LIFESPAN AND LEAF NUTRIENT BUDGETS OF ACACIA MANGIUM, CINNAMOMUMINERS, DYERA COSTULATA, EUSIDEROXYLON ZWAGERI AND SHOREA ROXBURGHI	Assuming the k and the b of this species are 1.24 and 24.121 respectively, which are the average values of k and b for all species.	422.338806140659	557.594136413021	630.871150338312
68	3.146666667	101.6058333	0.25	12.7625	Susideroxylon zwageri	NA	NA	1.24	24.7	25.3	295.4282407	1	258.3664784	EFFECT OF LIGHT INTENSITY ON GROWTH, LEAF PRODUCTION, LEAF LIFESPAN AND LEAF NUTRIENT BUDGETS OF ACACIA MANGIUM, CINNAMOMUMINERS, DYERA COSTULATA, EUSIDEROXYLON ZWAGERI AND SHOREA ROXBURGHI	Assuming the k and the b of this species are 1.24 and 24.122 respectively, which are the average values of k and b for all species.	211.08032971141	393.623007421429	277.14521775728
69	3.146666667	101.6058333	0.5	25.525	Susideroxylon zwageri	NA	NA	1.24	24.7	25.3	590.8564815	1	300.8811244	EFFECT OF LIGHT INTENSITY ON GROWTH, LEAF PRODUCTION, LEAF LIFESPAN AND LEAF NUTRIENT BUDGETS OF ACACIA MANGIUM, CINNAMOMUMINERS, DYERA COSTULATA, EUSIDEROXYLON ZWAGERI AND SHOREA ROXBURGHI	Assuming the k and the b of this species are 1.24 and 24.123 respectively, which are the average values of k and b for all species.	161.23243289086	363.610076178753	208.36517528316
70	3.146666667	101.6058333	1	51.05	Susideroxylon zwageri	NA	NA	1.24	24.7	25.3	1181.712963	1	277.9939577	EFFECT OF LIGHT INTENSITY ON GROWTH, LEAF PRODUCTION, LEAF LIFESPAN AND LEAF NUTRIENT BUDGETS OF ACACIA MANGIUM, CINNAMOMUMINERS, DYERA COSTULATA, EUSIDEROXYLON ZWAGERI AND SHOREA ROXBURGHI	Assuming the k and the b of this species are 1.24 and 24.124 respectively, which are the average values of k and b for all species.	131.121885601936	348.649662601147	173.97515405774
71	3.146666667	101.6058333	0.04	2.042	Shorea roxburghii	NA	NA	1.24	24.7	25.3	47.26851852	1	553.374491	EFFECT OF LIGHT INTENSITY ON GROWTH, LEAF PRODUCTION, LEAF LIFESPAN AND LEAF NUTRIENT BUDGETS OF ACACIA MANGIUM, CINNAMOMUMINERS, DYERA COSTULATA, EUSIDEROXYLON ZWAGERI AND SHOREA ROXBURGHI	Assuming the k and the b of this species are 1.24 and 24.125 respectively, which are the average values of k and b for all species.	627.426304524234	738.74904216963	999.335663467805
72	3.146666667	101.6058333	0.07	3.5735	Shorea roxburghii	NA	NA	1.24	24.7	25.3	82.71990741	1	461.3497964	EFFECT OF LIGHT INTENSITY ON GROWTH, LEAF PRODUCTION, LEAF LIFESPAN AND LEAF NUTRIENT BUDGETS OF ACACIA MANGIUM, CINNAMOMUMINERS, DYERA COSTULATA, EUSIDEROXYLON ZWAGERI AND SHOREA ROXBURGHI	Assuming the k and the b of this species are 1.24 and 24.126 respectively, which are the average values of k and b for all species.	422.338806140659	557.594136413021	630.871150338312
73	3.146666667	101.6058333	0.25	12.7625	Shorea roxburghii	NA	NA	1.24	24.7	25.3	295.4282407	1	399.2455011	EFFECT OF LIGHT INTENSITY ON GROWTH, LEAF PRODUCTION, LEAF LIFESPAN AND LEAF NUTRIENT BUDGETS OF ACACIA MANGIUM, CINNAMOMUMINERS, DYERA COSTULATA, EUSIDEROXYLON ZWAGERI AND SHOREA ROXBURGHI	Assuming the k and the b of this species are 1.24 and 24.127 respectively, which are the average values of k and b for all species.	211.08032971141	393.623007421429	277.14521775728
74	3.146666667	101.6058333	0.5	25.525	Shorea roxburghii	NA	NA	1.24	24.7	25.3	590.8564815	1	221.6366741	EFFECT OF LIGHT INTENSITY ON GROWTH, LEAF PRODUCTION, LEAF LIFESPAN AND LEAF NUTRIENT BUDGETS OF ACACIA MANGIUM, CINNAMOMUMINERS, DYERA COSTULATA, EUSIDEROXYLON ZWAGERI AND SHOREA ROXBURGHI	Assuming the k and the b of this species are 1.24 and 24.128 respectively, which are the average values of k and b for all species.	161.23243289086	363.610076178753	208.36517528316
75	3.146666667	101.6058333	1	51.05	Shorea roxburghii	NA	NA	1.24	24.7	25.3	1181.712963	1	230.1862603	EFFECT OF LIGHT INTENSITY ON GROWTH, LEAF PRODUCTION, LEAF LIFESPAN AND LEAF NUTRIENT BUDGETS OF ACACIA MANGIUM, CINNAMOMUMINERS, DYERA COSTULATA, EUSIDEROXYLON ZWAGERI AND SHOREA ROXBURGHI	Assuming the k and the b of this species are 1.24 and 24.129 respectively, which are the average values of k and b for all species.	131.121885601936	348.649662601147	173.97515405774
76	Malaysia	Malaysia	1	50	Dryobalanops aromatia	NA	NA	1.24	24.7	26	1157.407407	1	246	LEAF SENESCENCE IN KAPUR (DRYOBALANOPS AROMATICA,DIPTERO CARPACEAE) UNDER DIFFERENT CANOPY CONDITIONS	Assuming the k and the b of this species are 1.24 and 24.130 respectively, which are the average values of k and b for all species. Assuming growth temperature is 26 �� and the daily PAR above the canopy is 50 umol/m2/day	133.486449263247	344.306633626305	174.879163083045
77	Malaysia	Malaysia	0.38	19	Dryobalanops aromatia	NA	NA	1.24	24.7	26	439.8148148	1	387	LEAF SENESCENCE IN KAPUR (DRYOBALANOPS AROMATICA,DIPTERO CARPACEAE) UNDER DIFFERENT CANOPY CONDITIONS	Assuming the k and the b of this species are 1.24 and 24.130 respectively, which are the average values of k and b for all species. Assuming growth temperature is 26 �� and the daily PAR above the canopy is 50 umol/m2/day	182.319519109193	370.335843160501	234.768913907408
78	Malaysia	Malaysia	0.04	2	Dryobalanops aromatia	NA	NA	1.24	24.7	26	46.2962963	1	879	LEAF SENESCENCE IN KAPUR (DRYOBALANOPS AROMATICA,DIPTERO CARPACEAE) UNDER DIFFERENT CANOPY CONDITIONS	Assuming the k and the b of this species are 1.24 and 24.130 respectively, which are the average values of k and b for all species. Assuming growth temperature is 26 �� and the daily PAR above the canopy is 50 umol/m2/day	658.126740852743	762.528237097873	1055.83807849083
79	9.27	-79.97	NA	CANOPY	Abuta panamensis	60.72917008	39.59460117	1.24	24.7	31	255	0.369	35	This dataset comes from "Variations of leaf longevity in tropical moist forests predicted by a trait-driven carbon optimality model"	Assuming the k and the b of this species are 1.24 and 24.7 respectively, which are the average values of k and b for all species.	216.345657386875	328.708379083903	350.660675370626
80	9.27	-79.97	NA	CANOPY	Adelobotrys adscendens	79.3688604	29.90871614	1.24	24.7	31	255	0.369	126	This dataset comes from "Variations of leaf longevity in tropical moist forests predicted by a trait-driven carbon optimality model"	Assuming the k and the b of this species are 1.24 and 24.8 respectively, which are the average values of k and b for all species.	216.345657386875	328.708379083903	350.660675370626
81	8.98	-79.53	NA	CANOPY	Albizia guachapele	91.8425419	61.82207824	1.24	24.7	33	255	0.733	183	This dataset comes from "Variations of leaf longevity in tropical moist forests predicted by a trait-driven carbon optimality model"	Assuming the k and the b of this species are 1.24 and 24.9 respectively, which are the average values of k and b for all species.	295.254519185245	412.561006381087	396.819148625274
82	8.98	-79.53	NA	CANOPY	Amphilophium paniculatum	74.37657553	28.31545568	1.24	24.7	33	255	0.733	122	This dataset comes from "Variations of leaf longevity in tropical moist forests predicted by a trait-driven carbon optimality model"	Assuming the k and the b of this species are 1.24 and 24.10 respectively, which are the average values of k and b for all species.	295.254519185245	412.561006381087	396.819148625274
83	8.98	-79.53	NA	UNDERSTORY	Amphilophium paniculatum	18.68242081	15.55887383	1.24	24.7	28	30	0.733	153	This dataset comes from "Variations of leaf longevity in tropical moist forests predicted by a trait-driven carbon optimality model"	Assuming the k and the b of this species are 1.24 and 24.11 respectively, which are the average values of k and b for all species.	969.296158491957	1038.77172615207	1724.21628543411
84	8.98	-79.53	NA	CANOPY	Anacardium excelsum	124.6552885	36.81009239	1.24	24.7	33	255	0.733	280	This dataset comes from "Variations of leaf longevity in tropical moist forests predicted by a trait-driven carbon optimality model"	Assuming the k and the b of this species are 1.24 and 24.12 respectively, which are the average values of k and b for all species.	295.254519185245	412.561006381087	396.819148625274
85	8.98	-79.53	NA	UNDERSTORY	Anacardium excelsum	52.67742281	18.67982787	1.24	24.7	28	30	0.733	243	This dataset comes from "Variations of leaf longevity in tropical moist forests predicted by a trait-driven carbon optimality model"	Assuming the k and the b of this species are 1.24 and 24.13 respectively, which are the average values of k and b for all species.	969.296158491957	1038.77172615207	1724.21628543411
86	9.27	-79.97	NA	CANOPY	Anemopaegna santa-ritens	91.29006751	57.95320335	1.24	24.7	31	255	0.369	280.5	This dataset comes from "Variations of leaf longevity in tropical moist forests predicted by a trait-driven carbon optimality model"	Assuming the k and the b of this species are 1.24 and 24.14 respectively, which are the average values of k and b for all species.	216.345657386875	328.708379083903	350.660675370626
87	8.98	-79.53	NA	CANOPY	Annona spraguei	70.69584443	73.62018477	1.24	24.7	33	255	0.733	216	This dataset comes from "Variations of leaf longevity in tropical moist forests predicted by a trait-driven carbon optimality model"	Assuming the k and the b of this species are 1.24 and 24.15 respectively, which are the average values of k and b for all species.	295.254519185245	412.561006381087	396.819148625274
88	8.98	-79.53	NA	UNDERSTORY	Annona spraguei	25.1394017	33.22898128	1.24	24.7	28	30	0.733	168.5	This dataset comes from "Variations of leaf longevity in tropical moist forests predicted by a trait-driven carbon optimality model"	Assuming the k and the b of this species are 1.24 and 24.16 respectively, which are the average values of k and b for all species.	969.296158491957	1038.77172615207	1724.21628543411
89	8.98	-79.53	NA	CANOPY	Antirrhoea trichantha	67.968069	53.32744153	1.24	24.7	33	255	0.733	180	This dataset comes from "Variations of leaf longevity in tropical moist forests predicted by a trait-driven carbon optimality model"	Assuming the k and the b of this species are 1.24 and 24.17 respectively, which are the average values of k and b for all species.	295.254519185245	412.561006381087	396.819148625274
90	9.27	-79.97	NA	CANOPY	Apeiba membranaceae	99.6608063	93.21144596	1.24	24.7	31	255	0.369	220	This dataset comes from "Variations of leaf longevity in tropical moist forests predicted by a trait-driven carbon optimality model"	Assuming the k and the b of this species are 1.24 and 24.18 respectively, which are the average values of k and b for all species.	216.345657386875	328.708379083903	350.660675370626
91	8.98	-79.53	NA	CANOPY	Aristolochia maxima	78.65168539	57.33879776	1.24	24.7	33	255	0.733	173	This dataset comes from "Variations of leaf longevity in tropical moist forests predicted by a trait-driven carbon optimality model"	Assuming the k and the b of this species are 1.24 and 24.19 respectively, which are the average values of k and b for all species.	295.254519185245	412.561006381087	396.819148625274
92	8.98	-79.53	NA	CANOPY	Arrabidaea patellifera	80.35465982	61.35015398	1.24	24.7	33	255	0.733	153	This dataset comes from "Variations of leaf longevity in tropical moist forests predicted by a trait-driven carbon optimality model"	Assuming the k and the b of this species are 1.24 and 24.20 respectively, which are the average values of k and b for all species.	295.254519185245	412.561006381087	396.819148625274
93	9.27	-79.97	NA	CANOPY	Arrabidaea verrucosa	85.06445084	43.36358573	1.24	24.7	31	255	0.369	225	This dataset comes from "Variations of leaf longevity in tropical moist forests predicted by a trait-driven carbon optimality model"	Assuming the k and the b of this species are 1.24 and 24.21 respectively, which are the average values of k and b for all species.	216.345657386875	328.708379083903	350.660675370626
94	8.98	-79.53	NA	CANOPY	Bonomia maripoide	55.99817703	44.17211086	1.24	24.7	33	255	0.733	179	This dataset comes from "Variations of leaf longevity in tropical moist forests predicted by a trait-driven carbon optimality model"	Assuming the k and the b of this species are 1.24 and 24.22 respectively, which are the average values of k and b for all species.	295.254519185245	412.561006381087	396.819148625274
95	9.27	-79.97	NA	CANOPY	Carapa guianensis	138.0016507	19.33124336	1.24	24.7	31	255	0.369	690	This dataset comes from "Variations of leaf longevity in tropical moist forests predicted by a trait-driven carbon optimality model"	Assuming the k and the b of this species are 1.24 and 24.23 respectively, which are the average values of k and b for all species.	216.345657386875	328.708379083903	350.660675370626
96	9.27	-79.97	NA	CANOPY	Cassipourea elliptica	123.4917844	68.89541658	1.24	24.7	31	255	0.369	272	This dataset comes from "Variations of leaf longevity in tropical moist forests predicted by a trait-driven carbon optimality model"	Assuming the k and the b of this species are 1.24 and 24.24 respectively, which are the average values of k and b for all species.	216.345657386875	328.708379083903	350.660675370626
97	9.27	-79.97	NA	CANOPY	Cayaponia granatensis	116.2835302	43.36358573	1.24	24.7	31	255	0.369	525	This dataset comes from "Variations of leaf longevity in tropical moist forests predicted by a trait-driven carbon optimality model"	Assuming the k and the b of this species are 1.24 and 24.25 respectively, which are the average values of k and b for all species.	216.345657386875	328.708379083903	350.660675370626
98	9.27	-79.97	NA	CANOPY	Cecropia insignis	122.3671151	64.43747786	1.24	24.7	31	255	0.369	231	This dataset comes from "Variations of leaf longevity in tropical moist forests predicted by a trait-driven carbon optimality model"	Assuming the k and the b of this species are 1.24 and 24.26 respectively, which are the average values of k and b for all species.	216.345657386875	328.708379083903	350.660675370626
99	8.98	-79.53	NA	CANOPY	Cecropia longirostris	87.98252676	115.1495198	1.24	24.7	33	255	0.733	89	This dataset comes from "Variations of leaf longevity in tropical moist forests predicted by a trait-driven carbon optimality model"	Assuming the k and the b of this species are 1.24 and 24.27 respectively, which are the average values of k and b for all species.	295.254519185245	412.561006381087	396.819148625274
100	8.98	-79.53	NA	CANOPY	Cecropia peltata	72.4971552	95.32870079	1.24	24.7	33	255	0.733	114	This dataset comes from "Variations of leaf longevity in tropical moist forests predicted by a trait-driven carbon optimality model"	Assuming the k and the b of this species are 1.24 and 24.28 respectively, which are the average values of k and b for all species.	295.254519185245	412.561006381087	396.819148625274
101	8.98	-79.53	NA	CANOPY	Chrysophyllu cainito	136.9124761	58.51860841	1.24	24.7	33	255	0.733	152.5	This dataset comes from "Variations of leaf longevity in tropical moist forests predicted by a trait-driven carbon optimality model"	Assuming the k and the b of this species are 1.24 and 24.29 respectively, which are the average values of k and b for all species.	295.254519185245	412.561006381087	396.819148625274
102	8.98	-79.53	NA	UNDERSTORY	Chrysophyllu cainito	56.2610673	47.27327447	1.24	24.7	28	30	0.733	365	This dataset comes from "Variations of leaf longevity in tropical moist forests predicted by a trait-driven carbon optimality model"	Assuming the k and the b of this species are 1.24 and 24.30 respectively, which are the average values of k and b for all species.	969.296158491957	1038.77172615207	1724.21628543411
103	9.27	-79.97	NA	CANOPY	Clusia valerioi	172.2160952	55.52160042	1.24	24.7	31	255	0.369	421	This dataset comes from "Variations of leaf longevity in tropical moist forests predicted by a trait-driven carbon optimality model"	Assuming the k and the b of this species are 1.24 and 24.31 respectively, which are the average values of k and b for all species.	216.345657386875	328.708379083903	350.660675370626
104	8.98	-79.53	NA	CANOPY	Combretum fruticosum	80.37254803	91.5533067	1.24	24.7	33	255	0.733	154	This dataset comes from "Variations of leaf longevity in tropical moist forests predicted by a trait-driven carbon optimality model"	Assuming the k and the b of this species are 1.24 and 24.32 respectively, which are the average values of k and b for all species.	295.254519185245	412.561006381087	396.819148625274
105	9.27	-79.97	NA	CANOPY	Cymbosema roseum	71.09564501	21.19547228	1.24	24.7	31	255	0.369	101	This dataset comes from "Variations of leaf longevity in tropical moist forests predicted by a trait-driven carbon optimality model"	Assuming the k and the b of this species are 1.24 and 24.33 respectively, which are the average values of k and b for all species.	216.345657386875	328.708379083903	350.660675370626
106	9.27	-79.97	NA	UNDERSTORY	Dendropanax arboreus	29.80061459	14.17554644	1.24	24.7	26	30	0.369	1246.5	This dataset comes from "Variations of leaf longevity in tropical moist forests predicted by a trait-driven carbon optimality model"		780.261013643363	855.18551555746	1501.04506005757
107	8.98	-79.53	NA	UNDERSTORY	Dioclea guianensis	55.44902382	29.46547787	1.24	24.7	28	30	0.733	213	This dataset comes from "Variations of leaf longevity in tropical moist forests predicted by a trait-driven carbon optimality model"		969.296158491957	1038.77172615207	1724.21628543411
108	9.27	-79.97	NA	CANOPY	Dioclea wilsonii	50.60177125	64.84274501	1.24	24.7	31	255	0.369	169	This dataset comes from "Variations of leaf longevity in tropical moist forests predicted by a trait-driven carbon optimality model"		216.345657386875	328.708379083903	350.660675370626
109	8.98	-79.53	NA	UNDERSTORY	Doliocarpus major	47.58519304	12.11664511	1.24	24.7	28	30	0.733	302	This dataset comes from "Variations of leaf longevity in tropical moist forests predicted by a trait-driven carbon optimality model"		969.296158491957	1038.77172615207	1724.21628543411
110	8.98	-79.53	NA	CANOPY	Doliocarpus olivaceus	70.75521263	44.26649572	1.24	24.7	33	255	0.733	214	This dataset comes from "Variations of leaf longevity in tropical moist forests predicted by a trait-driven carbon optimality model"		295.254519185245	412.561006381087	396.819148625274
111	8.98	-79.53	NA	CANOPY	Drymonia serrulata	50.15622638	67.01324511	1.24	24.7	33	255	0.733	60	This dataset comes from "Variations of leaf longevity in tropical moist forests predicted by a trait-driven carbon optimality model"		295.254519185245	412.561006381087	396.819148625274
112	9.27	-79.97	NA	CANOPY	Dussia munda	102.7785989	87.94297292	1.24	24.7	31	255	0.369	340	This dataset comes from "Variations of leaf longevity in tropical moist forests predicted by a trait-driven carbon optimality model"		216.345657386875	328.708379083903	350.660675370626
113	8.98	-79.53	NA	CANOPY	Ficus insipida	129.3714608	150.0719151	1.24	24.7	33	255	0.733	92	This dataset comes from "Variations of leaf longevity in tropical moist forests predicted by a trait-driven carbon optimality model"		295.254519185245	412.561006381087	396.819148625274
114	9.27	-79.97	NA	CANOPY	Ficus nymphiifolia	94.05286701	79.8376298	1.24	24.7	31	255	0.369	233.5	This dataset comes from "Variations of leaf longevity in tropical moist forests predicted by a trait-driven carbon optimality model"		216.345657386875	328.708379083903	350.660675370626
115	9.27	-79.97	NA	CANOPY	Ficus paraensis	109.2671984	106.5852621	1.24	24.7	31	255	0.369	245	This dataset comes from "Variations of leaf longevity in tropical moist forests predicted by a trait-driven carbon optimality model"		216.345657386875	328.708379083903	350.660675370626
116	9.27	-79.97	NA	CANOPY	Forsteronia myriantha	91.65006436	65.65327932	1.24	24.7	31	255	0.369	218	This dataset comes from "Variations of leaf longevity in tropical moist forests predicted by a trait-driven carbon optimality model"		216.345657386875	328.708379083903	350.660675370626
117	8.98	-79.53	NA	CANOPY	Forsteronia spicata	79.590108	82.58674574	1.24	24.7	33	255	0.733	107	This dataset comes from "Variations of leaf longevity in tropical moist forests predicted by a trait-driven carbon optimality model"		295.254519185245	412.561006381087	396.819148625274
118	9.27	-79.97	NA	CANOPY	Forsteronia viridescens	134.2935456	55.52160042	1.24	24.7	31	255	0.369	305	This dataset comes from "Variations of leaf longevity in tropical moist forests predicted by a trait-driven carbon optimality model"		216.345657386875	328.708379083903	350.660675370626
119	8.98	-79.53	NA	CANOPY	Gouania lupuloides	39.39962477	49.08012318	1.24	24.7	33	255	0.733	92	This dataset comes from "Variations of leaf longevity in tropical moist forests predicted by a trait-driven carbon optimality model"		295.254519185245	412.561006381087	396.819148625274
120	9.27	-79.97	NA	CANOPY	Guarea kunthiana	100.2363573	71.73228667	1.24	24.7	31	255	0.369	304	This dataset comes from "Variations of leaf longevity in tropical moist forests predicted by a trait-driven carbon optimality model"		216.345657386875	328.708379083903	350.660675370626
121	8.98	-79.53	NA	CANOPY	Guazuma ulmifolia	78.27502948	101.9356405	1.24	24.7	33	255	0.733	201	This dataset comes from "Variations of leaf longevity in tropical moist forests predicted by a trait-driven carbon optimality model"		295.254519185245	412.561006381087	396.819148625274
122	9.27	-79.97	NA	CANOPY	Havetiopsis flexilis	173.5754824	68.08488226	1.24	24.7	31	255	0.369	552.5	This dataset comes from "Variations of leaf longevity in tropical moist forests predicted by a trait-driven carbon optimality model"		216.345657386875	328.708379083903	350.660675370626
123	9.27	-79.97	NA	CANOPY	Lacmella panamensis	87.77221708	46.60572298	1.24	24.7	31	255	0.369	572	This dataset comes from "Variations of leaf longevity in tropical moist forests predicted by a trait-driven carbon optimality model"		216.345657386875	328.708379083903	350.660675370626
124	9.27	-79.97	NA	UNDERSTORY	Licania hypoleuca	47.61290066	19.34156191	1.24	24.7	26	30	0.369	1368	This dataset comes from "Variations of leaf longevity in tropical moist forests predicted by a trait-driven carbon optimality model"		780.261013643363	855.18551555746	1501.04506005757
125	9.27	-79.97	NA	CANOPY	Lonchocarpus longifolium	143.4528143	77.0007597	1.24	24.7	31	255	0.369	285	This dataset comes from "Variations of leaf longevity in tropical moist forests predicted by a trait-driven carbon optimality model"		216.345657386875	328.708379083903	350.660675370626
126	8.98	-79.53	NA	CANOPY	Machaerium riparium	44.60373932	67.01324511	1.24	24.7	33	255	0.733	180	This dataset comes from "Variations of leaf longevity in tropical moist forests predicted by a trait-driven carbon optimality model"		295.254519185245	412.561006381087	396.819148625274
127	9.27	-79.97	NA	CANOPY	Maripa panamensis	93.48262327	74.97442392	1.24	24.7	31	255	0.369	356.5	This dataset comes from "Variations of leaf longevity in tropical moist forests predicted by a trait-driven carbon optimality model"		216.345657386875	328.708379083903	350.660675370626
128	9.27	-79.97	NA	CANOPY	Miconia borealis	90.6698993	57.95320335	1.24	24.7	31	255	0.369	189	This dataset comes from "Variations of leaf longevity in tropical moist forests predicted by a trait-driven carbon optimality model"		216.345657386875	328.708379083903	350.660675370626
129	8.98	-79.53	NA	CANOPY	Mikania leiostachya	75.97327405	75.03595756	1.24	24.7	33	255	0.733	213	This dataset comes from "Variations of leaf longevity in tropical moist forests predicted by a trait-driven carbon optimality model"		295.254519185245	412.561006381087	396.819148625274
130	9.27	-79.97	NA	CANOPY	Nectandra umbrosa	138.9815657	47.01099013	1.24	24.7	31	255	0.369	462	This dataset comes from "Variations of leaf longevity in tropical moist forests predicted by a trait-driven carbon optimality model"		216.345657386875	328.708379083903	350.660675370626
131	9.27	-79.97	NA	CANOPY	Ocotea ira	135.4957186	64.43747786	1.24	24.7	31	255	0.369	429	This dataset comes from "Variations of leaf longevity in tropical moist forests predicted by a trait-driven carbon optimality model"		216.345657386875	328.708379083903	350.660675370626
132	9.27	-79.97	NA	CANOPY	Odontadenia ponticulosa	82.52857083	63.22167639	1.24	24.7	31	255	0.369	259	This dataset comes from "Variations of leaf longevity in tropical moist forests predicted by a trait-driven carbon optimality model"		216.345657386875	328.708379083903	350.660675370626
133	9.27	-79.97	NA	CANOPY	Omphalea diandra	92.58796169	71.32701951	1.24	24.7	31	255	0.369	335	This dataset comes from "Variations of leaf longevity in tropical moist forests predicted by a trait-driven carbon optimality model"		216.345657386875	328.708379083903	350.660675370626
134	8.98	-79.53	NA	CANOPY	Pachyptera kerere	74.07167949	79.28327591	1.24	24.7	33	255	0.733	372	This dataset comes from "Variations of leaf longevity in tropical moist forests predicted by a trait-driven carbon optimality model"		295.254519185245	412.561006381087	396.819148625274
135	8.98	-79.53	NA	CANOPY	Passiflora vitifolia	48.41736177	36.2909757	1.24	24.7	33	255	0.733	61	This dataset comes from "Variations of leaf longevity in tropical moist forests predicted by a trait-driven carbon optimality model"		295.254519185245	412.561006381087	396.819148625274
136	9.27	-79.97	NA	CANOPY	Paullinia fibrigera	56.43001174	24.31602938	1.24	24.7	31	255	0.369	599	This dataset comes from "Variations of leaf longevity in tropical moist forests predicted by a trait-driven carbon optimality model"		216.345657386875	328.708379083903	350.660675370626
137	9.27	-79.97	NA	CANOPY	Pera arborea	95.95039788	64.0322107	1.24	24.7	31	255	0.369	239	This dataset comes from "Variations of leaf longevity in tropical moist forests predicted by a trait-driven carbon optimality model"		216.345657386875	328.708379083903	350.660675370626
138	9.27	-79.97	NA	CANOPY	Perebea xanthochyma	106.5570725	47.01099013	1.24	24.7	31	255	0.369	421	This dataset comes from "Variations of leaf longevity in tropical moist forests predicted by a trait-driven carbon optimality model"		216.345657386875	328.708379083903	350.660675370626
139	9.27	-79.97	NA	UNDERSTORY	Perebea xanthochyma	36.76548097	29.26031161	1.24	24.7	26	30	0.369	626.5	This dataset comes from "Variations of leaf longevity in tropical moist forests predicted by a trait-driven carbon optimality model"		780.261013643363	855.18551555746	1501.04506005757
140	8.98	-79.53	NA	CANOPY	Nectandra cuspidata	89.8280708	94.85677653	1.24	24.7	33	255	0.733	252	This dataset comes from "Variations of leaf longevity in tropical moist forests predicted by a trait-driven carbon optimality model"		295.254519185245	412.561006381087	396.819148625274
141	9.27	-79.97	NA	CANOPY	Unknow Unknow	50.79335274	53.08999748	1.24	24.7	31	255	0.369	253.5	This dataset comes from "Variations of leaf longevity in tropical moist forests predicted by a trait-driven carbon optimality model"		216.345657386875	328.708379083903	350.660675370626
142	8.98	-79.53	NA	CANOPY	Pithecocteni crucigerum	67.97076443	56.63091136	1.24	24.7	33	255	0.733	253	This dataset comes from "Variations of leaf longevity in tropical moist forests predicted by a trait-driven carbon optimality model"		295.254519185245	412.561006381087	396.819148625274
143	9.27	-79.97	NA	CANOPY	Pleonotoma variabilis	117.8428641	56.33213473	1.24	24.7	31	255	0.369	179	This dataset comes from "Variations of leaf longevity in tropical moist forests predicted by a trait-driven carbon optimality model"		216.345657386875	328.708379083903	350.660675370626
144	9.27	-79.97	NA	CANOPY	Poulsenia armata	133.5369755	63.62694354	1.24	24.7	31	255	0.369	285	This dataset comes from "Variations of leaf longevity in tropical moist forests predicted by a trait-driven carbon optimality model"		216.345657386875	328.708379083903	350.660675370626
145	9.27	-79.97	NA	UNDERSTORY	Poulsenia armata	47.82732634	32.27726464	1.24	24.7	26	30	0.369	826	This dataset comes from "Variations of leaf longevity in tropical moist forests predicted by a trait-driven carbon optimality model"		780.261013643363	855.18551555746	1501.04506005757
146	9.27	-79.97	NA	CANOPY	Piper arboreum	64.89133332	63.22167639	1.24	24.7	31	255	0.369	608	This dataset comes from "Variations of leaf longevity in tropical moist forests predicted by a trait-driven carbon optimality model"		216.345657386875	328.708379083903	350.660675370626
147	8.98	-79.53	NA	CANOPY	Piper reticulatum	66.93322972	47.6643504	1.24	24.7	33	255	0.733	241	This dataset comes from "Variations of leaf longevity in tropical moist forests predicted by a trait-driven carbon optimality model"		295.254519185245	412.561006381087	396.819148625274
148	8.98	-79.53	NA	UNDERSTORY	Piper reticulatum	36.89368517	26.34452383	1.24	24.7	28	30	0.733	289	This dataset comes from "Variations of leaf longevity in tropical moist forests predicted by a trait-driven carbon optimality model"		969.296158491957	1038.77172615207	1724.21628543411
149	9.27	-79.97	NA	CANOPY	Protium panamense	139.0706292	45.79518866	1.24	24.7	31	255	0.369	844	This dataset comes from "Variations of leaf longevity in tropical moist forests predicted by a trait-driven carbon optimality model"		216.345657386875	328.708379083903	350.660675370626
150	9.27	-79.97	NA	UNDERSTORY	Protium panamense	45.82617454	17.44046822	1.24	24.7	26	30	0.369	1089	This dataset comes from "Variations of leaf longevity in tropical moist forests predicted by a trait-driven carbon optimality model"		780.261013643363	855.18551555746	1501.04506005757
151	9.27	-79.97	NA	CANOPY	Sabiceae panamensis	55.93509821	24.15392252	1.24	24.7	31	255	0.369	190	This dataset comes from "Variations of leaf longevity in tropical moist forests predicted by a trait-driven carbon optimality model"		216.345657386875	328.708379083903	350.660675370626
152	8.98	-79.53	NA	CANOPY	Securidaca diversifolia	61.4737809	83.53059426	1.24	24.7	33	255	0.733	333	This dataset comes from "Variations of leaf longevity in tropical moist forests predicted by a trait-driven carbon optimality model"		295.254519185245	412.561006381087	396.819148625274
153	8.98	-79.53	NA	CANOPY	Serjania atrolineata	52.48126131	83.05867	1.24	24.7	33	255	0.733	245	This dataset comes from "Variations of leaf longevity in tropical moist forests predicted by a trait-driven carbon optimality model"		295.254519185245	412.561006381087	396.819148625274
154	8.98	-79.53	NA	UNDERSTORY	Serjania mexicana	41.12474972	12.48381617	1.24	24.7	28	30	0.733	309	This dataset comes from "Variations of leaf longevity in tropical moist forests predicted by a trait-driven carbon optimality model"		969.296158491957	1038.77172615207	1724.21628543411
155	9.27	-79.97	NA	CANOPY	Simarouba amara	84.8052833	65.24801217	1.24	24.7	31	255	0.369	253	This dataset comes from "Variations of leaf longevity in tropical moist forests predicted by a trait-driven carbon optimality model"		216.345657386875	328.708379083903	350.660675370626
156	8.98	-79.53	NA	CANOPY	Spondias mombin	90.15401257	68.90094216	1.24	24.7	33	255	0.733	173	This dataset comes from "Variations of leaf longevity in tropical moist forests predicted by a trait-driven carbon optimality model"		295.254519185245	412.561006381087	396.819148625274
157	8.98	-79.53	NA	CANOPY	Stigmaphyllu hypagyreum	74.45790895	57.10283562	1.24	24.7	33	255	0.733	150	This dataset comes from "Variations of leaf longevity in tropical moist forests predicted by a trait-driven carbon optimality model"		295.254519185245	412.561006381087	396.819148625274
158	8.98	-79.53	NA	CANOPY	Stizophyllum riparium	52.23714888	28.26826326	1.24	24.7	33	255	0.733	199	This dataset comes from "Variations of leaf longevity in tropical moist forests predicted by a trait-driven carbon optimality model"		295.254519185245	412.561006381087	396.819148625274
159	9.27	-79.97	NA	CANOPY	Symphonia globulifera	87.32658598	29.17923526	1.24	24.7	31	255	0.369	230	This dataset comes from "Variations of leaf longevity in tropical moist forests predicted by a trait-driven carbon optimality model"		216.345657386875	328.708379083903	350.660675370626
160	9.27	-79.97	NA	UNDERSTORY	Symphonia globulifera	31.10578706	10.41468718	1.24	24.7	26	30	0.369	1001	This dataset comes from "Variations of leaf longevity in tropical moist forests predicted by a trait-driven carbon optimality model"		780.261013643363	855.18551555746	1501.04506005757
161	9.27	-79.97	NA	CANOPY	Tapirira guianensis	138.6339269	61.60060776	1.24	24.7	31	255	0.369	322	This dataset comes from "Variations of leaf longevity in tropical moist forests predicted by a trait-driven carbon optimality model"		216.345657386875	328.708379083903	350.660675370626
162	9.27	-79.97	NA	UNDERSTORY	Tapirira guianensis	42.05356458	23.10242117	1.24	24.7	26	30	0.369	806	This dataset comes from "Variations of leaf longevity in tropical moist forests predicted by a trait-driven carbon optimality model"		780.261013643363	855.18551555746	1501.04506005757
163	9.27	-79.97	NA	CANOPY	Tocoyena pittieri	103.4602404	33.9613877	1.24	24.7	31	255	0.369	214	This dataset comes from "Variations of leaf longevity in tropical moist forests predicted by a trait-driven carbon optimality model"		216.345657386875	328.708379083903	350.660675370626
164	9.27	-79.97	NA	CANOPY	Tovomita longifolia	149.8841152	41.33724995	1.24	24.7	31	255	0.369	127	This dataset comes from "Variations of leaf longevity in tropical moist forests predicted by a trait-driven carbon optimality model"		216.345657386875	328.708379083903	350.660675370626
165	9.27	-79.97	NA	UNDERSTORY	Tovomita longifolia	56.69977283	18.34968694	1.24	24.7	26	30	0.369	835.5	This dataset comes from "Variations of leaf longevity in tropical moist forests predicted by a trait-driven carbon optimality model"		780.261013643363	855.18551555746	1501.04506005757
166	8.98	-79.53	NA	CANOPY	Trichostigma octandrum	43.65265406	57.57475989	1.24	24.7	33	255	0.733	123	This dataset comes from "Variations of leaf longevity in tropical moist forests predicted by a trait-driven carbon optimality model"	Assuming the k and the b of this species are 1.24 and 24.94 respectively, which are the average values of k and b for all species.	295.254519185245	412.561006381087	396.819148625274
167	8.98	-79.53	NA	CANOPY	Tynnanthus croatianus	84.53712908	61.35015398	1.24	24.7	33	255	0.733	162	This dataset comes from "Variations of leaf longevity in tropical moist forests predicted by a trait-driven carbon optimality model"	Assuming the k and the b of this species are 1.24 and 24.95 respectively, which are the average values of k and b for all species.	295.254519185245	412.561006381087	396.819148625274
168	8.98	-79.53	NA	CANOPY	Urera caracasana	52.63494941	71.26056347	1.24	24.7	33	255	0.733	90	This dataset comes from "Variations of leaf longevity in tropical moist forests predicted by a trait-driven carbon optimality model"	Assuming the k and the b of this species are 1.24 and 24.96 respectively, which are the average values of k and b for all species.	295.254519185245	412.561006381087	396.819148625274
169	9.27	-79.97	NA	CANOPY	Virola surinamensis	110.348511	39.87828818	1.24	24.7	31	255	0.369	355	This dataset comes from "Variations of leaf longevity in tropical moist forests predicted by a trait-driven carbon optimality model"	Assuming the k and the b of this species are 1.24 and 24.97 respectively, which are the average values of k and b for all species.	216.345657386875	328.708379083903	350.660675370626
170	9.27	-79.97	NA	CANOPY	Virola multiflora	131.4762537	60.38480629	1.24	24.7	31	255	0.369	523	This dataset comes from "Variations of leaf longevity in tropical moist forests predicted by a trait-driven carbon optimality model"	Assuming the k and the b of this species are 1.24 and 24.98 respectively, which are the average values of k and b for all species.	216.345657386875	328.708379083903	350.660675370626
171	8.98	-79.53	NA	CANOPY	Vitis tillifolia	68.52731677	53.32744153	1.24	24.7	33	255	0.733	96	This dataset comes from "Variations of leaf longevity in tropical moist forests predicted by a trait-driven carbon optimality model"	Assuming the k and the b of this species are 1.24 and 24.99 respectively, which are the average values of k and b for all species.	295.254519185245	412.561006381087	396.819148625274
172	9.27	-79.97	NA	CANOPY	Vochysia ferruginea	120.4453512	80.64816411	1.24	24.7	31	255	0.369	215	This dataset comes from "Variations of leaf longevity in tropical moist forests predicted by a trait-driven carbon optimality model"	Assuming the k and the b of this species are 1.24 and 24.100 respectively, which are the average values of k and b for all species.	216.345657386875	328.708379083903	350.660675370626
