# Supplementary material for: The leaf-scale mass-based photosynthetic optimization model better predicts photosynthetic acclimation than the area-based
Source: AoB Plants. 2024 Aug 19;16(5):plae044. doi: 10.1093/aobpla/plae044 (PMC11459265; doi:10.1093/aobpla/plae044)
Supplement: plae044_suppl_Supplementary_Material_S1 [file plae044_suppl_supplementary_material_s1.zip › Supplementary Material 1 Verification dataset and analysis codes/Fig 1.R]

#Fig1######
library(smatr)
library(dplyr)
library(purrr)
library(tidyr)
library(ggplot2)
#随机设置物种和环境参数
datanew<-c()
#saveAmax<-c()
for (i in seq(1,1000,1)){
Ca<-runif(1,min=200,max=1000)
I<-runif(1,min=1,max=1000)
Tleaf<-runif(1,min=283.15,max=313.15)
k<-1.5
b<-60
p<-0.5
beta<-0.015
g1<-3.6
VPD<-1
Cch<-(g1-0.89*sqrt(VPD))/(g1+sqrt(VPD))*Ca
O2<-210
Kc<-exp(38.05-(9553.420009/Tleaf)) #Rubisco的CO2米氏常数,μmol/mol或ppm
Ko<-exp(20.30-(4375.593855/Tleaf)) #Rubisco的O2米氏常数，mmol/mol
K<-Kc*(1+O2/Ko) #Rubisco米氏常数，,μmol/mol或ppm
Gammastar<-exp(19.02-(4549.992181/Tleaf))  #缺乏暗呼吸的CO2补偿点,μmol/mol或ppm
alpha<-1/4*0.84*0.5*0.8*(1-0.15)*(Ca-Gammastar)/(Ca+2*Gammastar)
S<-668.39-1.07*(Tleaf-273.15)
Ha<-72000
Hd<-200000
R<-8.314
f1<-exp(Ha*(Tleaf-298.15)/(298.15*Tleaf*R))*(1+exp((298.15*S-Hd)/(298.15*R)))/(1+exp((Tleaf*S-Hd)/(Tleaf*R)))
rjv<-2.59-0.035*(Tleaf-273.15)
Haj<-50000
Sj<-659.7-0.75*(Tleaf-273.15)
fj<-exp(Haj*(Tleaf-298.15)/(298.15*Tleaf*R))*(1+exp((298.15*Sj-Hd)/(298.15*R)))/(1+exp((Tleaf*Sj-Hd)/(Tleaf*R)))
fv<-min(f1*(Cch-Gammastar)/(Cch+K),rjv*fj*(Cch-Gammastar)/(4*Cch+8*Gammastar))
frd<-exp(0.1012*(Tleaf-298.15)-0.0005*((Tleaf-273.15)^2-25^2))
x<-seq(1,2000,0.1)
Vcmax25<-x
Amax<-Vcmax25*fv
A<-alpha*I*Amax/(alpha*I+Amax)
R<- beta*frd*Vcmax25
LMA<-k*Vcmax25+b
betac<-50000
m<-2.7*10^7
n<--4/3
Anday0<-86400*(p*A-R)
LLp<-m*(Anday0/LMA)^n
LL<-sqrt(2*m*betac*(86400*(p*A-R)/LMA)^(n-1))
#A-model
ga<-(Anday0*(LL-LL^2/(2*LLp))-betac*LMA)/LL
Vcmax25A<-x[which.max(ga)]
#AmaxA<-Vcmax25A*fv
#M-model
gm<-(Anday0*(LL-LL^2/(2*LLp))-betac*LMA)/LL/LMA
Vcmax25M<-x[which.max(gm)]
#AmaxM<-Vcmax25M*fv
datanew<-rbind(datanew,c(Vcmax25M,Vcmax25A))
#saveAmax<-rbind(saveAmax,c(AmaxM,AmaxA))
}

# make columns log scale
colnames(datanew)<-c("V","P")
datanew<-as.data.frame(datanew)
datanew<-datanew[!is.nan(datanew$V),]
datanew<-datanew[!is.nan(datanew$P),]
datanew<-datanew[datanew$V>0 & datanew$P>0,]
######################################
# plot with ggplot

p<-ggplot()+
  geom_point(data=datanew,mapping= aes(x=V, y=P),size=5,color=rgb(131,064,038,alpha = 150,maxColorValue = 255)) + 
  geom_abline(aes(intercept=0,slope=1),linetype=4,linewidth=2)+
  scale_x_continuous(limits = c(0,160),breaks = seq(0,160,20))+
  scale_y_continuous(limits = c(0,1600),breaks = seq(0,1600,200))+
  theme_classic(base_size = 18)+
  xlab(bquote(V["cmax,25 M"]~'('~μmol~m^'-2'~s^'-1'~')'))+
  ylab(bquote(V["cmax,25 A"]~'('~μmol~m^'-2'~s^'-1'~')'))+
  theme(panel.border = element_rect(linewidth = 2,fill = 'transparent'), legend.justification = c(1,0),legend.position =c(1,0),legend.background = element_rect(fill = 'white',colour='black'),axis.text = element_text(color = 'black'))
ggsave("Fig.1.jpeg",p,units = "cm",dpi=600,width=20,height = 20,scale =1)
