# Supplementary material for: The leaf-scale mass-based photosynthetic optimization model better predicts photosynthetic acclimation than the area-based
Source: AoB Plants. 2024 Aug 19;16(5):plae044. doi: 10.1093/aobpla/plae044 (PMC11459265; doi:10.1093/aobpla/plae044)
Supplement: plae044_suppl_Supplementary_Material_S1 [file plae044_suppl_supplementary_material_s1.zip › Supplementary Material 1 Verification dataset and analysis codes/Fig 234.R]

##两种最优模型的函数########
optimalAM<-function(I,VPD,Ca,O2,Tleaf,g1){
  #物种参数
  b<-60
  k<-1.5
  beta<-0.015
  g1<-3.6
  VPD<-1
  p<-0.5
  Cch<-(g1-0.89*sqrt(VPD))/(g1+sqrt(VPD))*Ca
  O2<-210
  Kc<-exp(38.05-(9553.420009/Tleaf)) #Rubisco的CO2米氏常数,μmol/mol或ppm
  Ko<-exp(20.30-(4375.593855/Tleaf)) #Rubisco的O2米氏常数，mmol/mol
  K<-Kc*(1+O2/Ko) #Rubisco米氏常数，,μmol/mol或ppm
  Gammastar<-exp(19.02-(4549.992181/Tleaf))  #缺乏暗呼吸的CO2补偿点,μmol/mol或ppm
  alpha<-1/4*0.84*0.5*0.8*(1-0.15)*(Ca-Gammastar)/(Ca+2*Gammastar)
  S<-668.39-1.07*(Tleaf-273.15)
  Ha<-72000
  Hd<-200000
  R<-8.314
  f1<-exp(Ha*(Tleaf-298.15)/(298.15*Tleaf*R))*(1+exp((298.15*S-Hd)/(298.15*R)))/(1+exp((Tleaf*S-Hd)/(Tleaf*R)))
  rjv<-2.59-0.035*(Tleaf-273.15)
  Haj<-50000
  Sj<-659.7-0.75*(Tleaf-273.15)
  fj<-exp(Haj*(Tleaf-298.15)/(298.15*Tleaf*R))*(1+exp((298.15*Sj-Hd)/(298.15*R)))/(1+exp((Tleaf*Sj-Hd)/(Tleaf*R)))
  fv<-min(f1*(Cch-Gammastar)/(Cch+K),rjv*fj*(Cch-Gammastar)/(4*Cch+8*Gammastar))
  frd<-exp(0.1012*(Tleaf-298.15)-0.0005*((Tleaf-273.15)^2-25^2))
  x<-seq(1,1000,0.1)
  Vcmax25<-x
  Amax<-Vcmax25*fv
  A<-alpha*I*Amax/(alpha*I+Amax)
  R<- beta*frd*Vcmax25
  LMA<-k*Vcmax25+b
  betac<-50000
  m<-2.7*10^7
  n<--4/3
  Anday0<-86400*(p*A-R)
  LLp<-m*(Anday0/LMA)^n
  LL<-sqrt(2*m*betac*(86400*(p*A-R)/LMA)^(n-1))
  ga<-(Anday0*(LL-LL^2/(2*LLp))-betac*LMA)/LL
  #A-model
  Vcmax25A<-x[which.max(ga)]
  AmaxA<-Vcmax25A*fv
  AA<-alpha*I*AmaxA/(alpha*I+AmaxA)
  LMAA<-k*Vcmax25A+b
  RA<- beta*frd*Vcmax25A
  LLA<-sqrt(2*m*betac*(86400*(p*AA-RA)/LMAA)^(n-1))
  #M-model
  gm<-(Anday0*(LL-LL^2/(2*LLp))-betac*LMA)/LL/LMA
  Vcmax25M<-x[which.max(gm)]
  AmaxM<-Vcmax25M*fv
  AM<-alpha*I*AmaxM/(alpha*I+AmaxM)
  LMAM<-k*Vcmax25M+b
  RM<- beta*frd*Vcmax25M
  LLM<-sqrt(2*m*betac*(86400*(p*AM-RM)/LMAM)^(n-1))
  #Pmodel
  library(rpmodel)#Here we have modified the code for rpmodel,disable all "stops" to avoid errors.
  ff<-rpmodel(tc             = Tleaf-273.15,           # temperature, deg C
              vpd            = VPD*1000,         # Pa,
              co2            = Ca,          # ppm,
              elv            = 0,            # m.a.s.l.,
              kphio          = alpha,         # quantum yield efficiency,
              beta           = 146,          # unit cost ratio a/b,
              fapar          = 1,            # fraction  ,
              ppfd           = I,          # mol/m2/d,
              method_optci   = "prentice14",
              method_jmaxlim = "wang17",
              do_ftemp_kphio = FALSE )
  #Wang et al(2017)Pmodel
  Vcmax25P<-ff$vcmax25
  AmaxP<-ff$vcmax*ff$mc
  AP<-ff$gpp/12
  LMAP<-k*Vcmax25P+b
  RPmodel<- ff$rd
  LLPmodel<-sqrt(2*768*LMAP/(30*0.0864*Vcmax25P)*13.23*LMAP/(30*0.0864*AP))
  result<-c(Vcmax25A,AmaxA,AA,LMAA,RA,LLA,Vcmax25M,AmaxM,AM,LMAM,RM,LLM,Vcmax25P,AmaxP,AP,LMAP,RPmodel,LLPmodel)
  return(result)
}
##计算标准情况下的值（I=500，Ca=450,Tleaf=25,VPD=1,g1=3.6)###########
Sresult<-optimalAM(I=500,VPD=1,Ca=450,O2=210,Tleaf=298.15,g1=3.6)
resultI<-c()
for (x in seq(1,1000,length.out=10000)){
  resultI<-rbind(resultI,c(x,optimalAM(I=x,VPD=1,Ca=450,O2=210,Tleaf=298.15,g1=3.6)))
}
resultCa<-c()
for (x in seq(200,1000,length.out=10000)){
  resultCa<-rbind(resultCa,c(x,optimalAM(I=500,VPD=1,Ca=x,O2=210,Tleaf=298.15,g1=3.6)))
}
resultTair<-c()
for (x in seq(283.15,313.15,length.out=10000)){
  resultTair<-rbind(resultTair,c(x,optimalAM(I=500,VPD=1,Ca=450,O2=210,Tleaf=x,g1=3.6)))
}
#Fig.2###########
##Fig.2a Vcmax25与I##########
tiff(filename = "Fig.2a.tiff",width =30, height =20, units = "cm",res=600) 
setwd(dirname(rstudioapi::getActiveDocumentContext()$path))#获取当前程序的位置并设置为工作路径
op=par(mar=c(6.5, 8,1, 2),cex.axis=0.75)
#Vcmax25~I
plot(resultI[,1],resultI[,2]/Sresult[1],xlim = c(0,1000),ylim=c(0,2),xlab='',ylab='',axes = T,col=rgb(144,201,231,maxColorValue = 255),cex.axis=3,mgp = c(0,1.5,0),cex=3)
box(lwd=5)
abline(a=1,b=0,col=rgb(119,136,153,maxColorValue = 255),lwd=10,lty=2)
par(new=T)
plot(resultI[,1],resultI[,14]/Sresult[13],xlim = c(0,1000),ylim=c(0,2),xlab='',ylab='',axes = T,col=rgb(142,182,156,alpha=255,maxColorValue = 255),cex.axis=3,mgp = c(0,1.5,0),cex=1.5)
par(new=T)
plot(resultI[,1],resultI[,8]/Sresult[7],xlim = c(0,1000),ylim=c(0,2),xlab='',ylab='',axes = T,col=rgb(219,049,036,maxColorValue = 255),cex.axis=3,mgp = c(0,1.5,0),cex=2)
mtext(2,text=expression(paste("Relative V"["c max,25"])),line=5,cex = 3)
par(new=T)
curve(1.713*(1-0.6815*exp(-0.06319*(x*3600*12/1000000)))/(1.713*(1-0.6815*exp(-0.06319*(500*3600*12/1000000)))),0,1200,lwd=15,col=rgb(131,064,038,maxColorValue = 255), axes=F, ylim=c(0,2), xlab='', lty=1, ylab='',type='l', main='',xlim=c(0,1000))
legend("topleft",cex=3,bty='n',
       legend=c("Meta-analysis result","M-model","A-model","P-model"),lty=c(1,1,1),lwd=c(10,10,10,10),pch=c(-1,-1,-1,-1),col = c(rgb(131,064,038,maxColorValue = 255),rgb(219,049,036,maxColorValue = 255),rgb(144,201,231,maxColorValue = 255),rgb(142,182,156,alpha=255,maxColorValue = 255)))
mtext(1,text=expression(paste("I"," ( μmol m"^'-2',"s"^'-1',")")),line=5.5,cex = 3)
dev.off()
##Fig.2b Amax与I ###############
tiff(filename = "Fig.2b.tiff",width =30, height =20, units = "cm",res=600) 
setwd(dirname(rstudioapi::getActiveDocumentContext()$path))#获取当前程序的位置并设置为工作路径
op=par(mar=c(6.5, 8,1, 2),cex.axis=0.75)
#Amax~I
plot(resultI[,1],resultI[,3]/Sresult[2],xlim = c(0,1000),ylim=c(0,2),xlab='',ylab='',axes = T,col=rgb(144,201,231,maxColorValue = 255),cex.axis=3,mgp = c(0,1.5,0),cex=3)
box(lwd=5)
abline(a=1,b=0,col=rgb(119,136,153,maxColorValue = 255),lwd=10,lty=2)

par(new=T)
plot(resultI[,1],resultI[,15]/Sresult[14],xlim = c(0,1000),ylim=c(0,2),xlab='',ylab='',axes = T,col=rgb(142,182,156,alpha=255,maxColorValue = 255),cex.axis=3,mgp = c(0,1.5,0),cex=1.5)
par(new=T)
plot(resultI[,1],resultI[,9]/Sresult[8],xlim = c(0,1000),ylim=c(0,2),xlab='',ylab='',axes = T,col=rgb(219,049,036,maxColorValue = 255),cex.axis=3,mgp = c(0,1.5,0),cex=2)
mtext(2,text=expression(paste("Relative A"["max"])),line=5,cex = 3)
par(new=T)
curve(1.551*(1-0.6002*exp(-0.069363*(x*3600*12/1000000)))/(1.551*(1-0.6002*exp(-0.069363*(500*3600*12/1000000)))),0,1200,lwd=15,col=rgb(131,064,038,maxColorValue = 255), axes=F, ylim=c(0,2), xlab='', lty=1, ylab='',type='l', main='',xlim=c(0,1000))
#legend("bottomright",cex=3,bty='n',
 #      legend=c("Hendrik Poorter et.al.(2019)"),lty=c(1),lwd=c(10),pch=c(-1),col = c(rgb(131,064,038,maxColorValue = 255)))
#legend("topleft",cex=3,bty='n',
 #      legend=c("A-strategy optimality","M-strategy optimality","Pmodel (Wang H et.al., (2017))"),lty=c(1,1,1),lwd=c(10,10,10),pch=c(-1,-1,-1),col = c(rgb(144,201,231,maxColorValue = 255),rgb(219,049,036,maxColorValue = 255),rgb(142,182,156,alpha=255,maxColorValue = 255)))
mtext(1,text=expression(paste("I"," ( μmol m"^'-2',"s"^'-1',")")),line=5.5,cex = 3)
dev.off()

##Fig.2c A与I ###############
tiff(filename = "Fig.2c.tiff",width =30, height =20, units = "cm",res=600) 
setwd(dirname(rstudioapi::getActiveDocumentContext()$path))#获取当前程序的位置并设置为工作路径
op=par(mar=c(6.5, 8,1, 2),cex.axis=0.75)
#A~I
plot(resultI[,1],resultI[,4]/Sresult[3],xlim = c(0,1000),ylim=c(0,2),xlab='',ylab='',axes = T,col=rgb(144,201,231,maxColorValue = 255),cex.axis=3,mgp = c(0,1.5,0),cex=3)
box(lwd=5)
abline(a=1,b=0,col=rgb(119,136,153,maxColorValue = 255),lwd=10,lty=2)

par(new=T)
plot(resultI[,1],resultI[,16]/Sresult[15],xlim = c(0,1000),ylim=c(0,2),xlab='',ylab='',axes = T,col=rgb(142,182,156,alpha=255,maxColorValue = 255),cex.axis=3,mgp = c(0,1.5,0),cex=1.5)
par(new=T)
plot(resultI[,1],resultI[,10]/Sresult[9],xlim = c(0,1000),ylim=c(0,2),xlab='',ylab='',axes = T,col=rgb(219,049,036,maxColorValue = 255),cex.axis=3,mgp = c(0,1.5,0),cex=2)
mtext(2,text=expression(paste("Relative A")),line=5,cex = 3)
par(new=T)

curve(3.5*(1-0.981*exp(-0.04*(x*3600*12/1000000)))/(3.5*(1-0.981*exp(-0.04*(500*3600*12/1000000)))),0,1200,lwd=15,col=rgb(131,064,038,maxColorValue = 255), axes=F, ylim=c(0,2), xlab='', lty=1, ylab='',type='l', main='',xlim=c(0,1000))
#legend("bottomright",cex=3,bty='n',
 #      legend=c("Hendrik Poorter et.al.(2019)"),lty=c(1),lwd=c(10),pch=c(-1),col = c(rgb(131,064,038,maxColorValue = 255)))
#legend("topleft",cex=3,bty='n',
 #      legend=c("A-strategy optimality","M-strategy optimality","Pmodel (Wang H et.al., (2017))"),lty=c(1,1,1),lwd=c(10,10,10),pch=c(-1,-1,-1),col = c(rgb(144,201,231,maxColorValue = 255),rgb(219,049,036,maxColorValue = 255),rgb(142,182,156,alpha=255,maxColorValue = 255))) 
mtext(1,text=expression(paste("I"," ( μmol m"^'-2',"s"^'-1',")")),line=5.5,cex = 3)
dev.off()
##Fig.2d LMA与I ###############
tiff(filename = "Fig.2d.tiff",width =30, height =20, units = "cm",res=600) 
setwd(dirname(rstudioapi::getActiveDocumentContext()$path))#获取当前程序的位置并设置为工作路径
op=par(mar=c(6.5, 8,1, 2),cex.axis=0.75)
#LMA~I
plot(resultI[,1],resultI[,5]/Sresult[4],xlim = c(0,1000),ylim=c(0,2),xlab='',ylab='',axes = T,col=rgb(144,201,231,maxColorValue = 255),cex.axis=3,mgp = c(0,1.5,0),cex=2)
box(lwd=5)
abline(a=1,b=0,col=rgb(119,136,153,maxColorValue = 255),lwd=10,lty=2)

par(new=T)
plot(resultI[,1],resultI[,17]/Sresult[16],xlim = c(0,1000),ylim=c(0,2),xlab='',ylab='',axes = T,col=rgb(142,182,156,alpha=255,maxColorValue = 255),cex.axis=3,mgp = c(0,1.5,0),cex=2)
par(new=T)
plot(resultI[,1],resultI[,11]/Sresult[10],xlim = c(0,1000),ylim=c(0,2),xlab='',ylab='',axes = T,col=rgb(219,049,036,maxColorValue = 255),cex.axis=3,mgp = c(0,1.5,0),cex=2)
mtext(2,text=expression(paste("Relative LMA")),line=5,cex = 3)
par(new=T)
curve(1.982*(1-0.6832*exp(-0.04113*(x*3600*12/1000000)))/(1.982*(1-0.6832*exp(-0.04113*(500*3600*12/1000000)))),0,1200,lwd=15,col=rgb(131,064,038,maxColorValue = 255), axes=F, ylim=c(0,2), xlab='', lty=1, ylab='',type='l', main='',xlim=c(0,1000))
#legend("bottomright",cex=3,bty='n',
 #      legend=c("Hendrik Poorter et.al.(2019)"),lty=c(1),lwd=c(10),pch=c(-1),col = c(rgb(131,064,038,maxColorValue = 255)))
#legend("topleft",cex=3,bty='n',
 #      legend=c("A-strategy optimality","M-strategy optimality","Pmodel (Wang H et.al., (2017))"),lty=c(1,1,1),lwd=c(10,10,10),pch=c(-1,-1,-1),col = c(rgb(144,201,231,maxColorValue = 255),rgb(219,049,036,maxColorValue = 255),rgb(142,182,156,alpha=255,maxColorValue = 255))) 
mtext(1,text=expression(paste("I"," ( μmol m"^'-2'," s"^'-1',")")),line=5.5,cex = 3)
dev.off()


##Fig.2组合####
library('figpatch')
library('ggplot2')
library('patchwork')
jpeg(filename = "Fig.2.jpeg",width =8.4, height =5.6, units = "cm",res=3600)  
path<-paste0(dirname(rstudioapi::getActiveDocumentContext()$path))
setwd(path)#获取当前程序的位置并设置为工作路径
p1<-fig('Fig.2a.tiff')
p2<-fig('Fig.2b.tiff')
p3<-fig('Fig.2c.tiff')
p4<-fig('Fig.2d.tiff')
(p1|p2)/(p3|p4)+plot_layout(tag_level = 'new')+plot_annotation(tag_levels ='a',tag_prefix = '(',tag_suffix = ')') &theme(plot.tag=element_text(face='bold',size=7))
setwd(dirname(rstudioapi::getActiveDocumentContext()$path))
dev.off()


#Fig.3################
##Fig.3a Vcmax25与Ca##########
tiff(filename = "Fig.3a.tiff",width =30, height =20, units = "cm",res=600) 
setwd(dirname(rstudioapi::getActiveDocumentContext()$path))#获取当前程序的位置并设置为工作路径
op=par(mar=c(6.5, 8,1, 2),cex.axis=0.75)
#Vcmax25~Ca
plot(resultCa[,1],resultCa[,2]/Sresult[1],xlim = c(200,1000),ylim=c(0,1.5),xlab='',ylab='',axes = T,col=rgb(144,201,231,maxColorValue = 255),pch=16,cex.axis=3,mgp = c(0,1.5,0),cex=2)
box(lwd=5)
abline(a=1,b=0,col=rgb(119,136,153,maxColorValue = 255),lwd=10,lty=2)

par(new=T)
plot(resultCa[,1],resultCa[,14]/Sresult[13],xlim = c(200,1000),ylim=c(0,1.5),xlab='',ylab='',axes = T,col=rgb(142,182,156,alpha=255,maxColorValue = 255),pch=16,cex.axis=3,mgp = c(0,1.5,0),cex=2)
par(new=T)
plot(resultCa[,1],resultCa[,8]/Sresult[7],xlim = c(200,1000),ylim=c(0,1.5),xlab='',ylab='',axes = T,col=rgb(219,049,036,maxColorValue = 255),pch=16,cex.axis=3,mgp = c(0,1.5,0),cex=2)
par(new=T)
curve(1.088-0.0001965*x,200,1000,lwd=15,col=rgb(131,064,038,maxColorValue = 255), axes=F, ylim=c(0,1.5), xlab='', lty=1, ylab='',type='l', main='',xlim=c(200,1000))
mtext(1,text=expression(paste("C"["a"]," (ppm)")),line=5.5,cex = 3)
mtext(2,text=expression(paste("Relative V"["c max,25"])),line=5,cex = 3)
legend("bottomright",cex=3,bty='n',
       legend=c("Meta-analysis result","M-model","A-model","P-model"),lty=c(1,1,1),lwd=c(10,10,10,10),pch=c(-1,-1,-1,-1),col = c(rgb(131,064,038,maxColorValue = 255),rgb(219,049,036,maxColorValue = 255),rgb(144,201,231,maxColorValue = 255),rgb(142,182,156,alpha=255,maxColorValue = 255)))

dev.off()
##Fig.3b Amax与Ca ###############
tiff(filename = "Fig.3b.tiff",width =30, height =20, units = "cm",res=600) 
setwd(dirname(rstudioapi::getActiveDocumentContext()$path))#获取当前程序的位置并设置为工作路径
op=par(mar=c(6.5, 10,1, 2),cex.axis=0.75)
#Amax~Ca
plot(resultCa[,1],resultCa[,3]/Sresult[2],xlim = c(200,1000),ylim=c(0,2),xlab='',ylab='',axes = T,col=rgb(144,201,231,maxColorValue = 255),pch=16,cex.axis=3,mgp = c(0,1.5,0),cex=2)


box(lwd=5)
abline(a=1,b=0,col=rgb(119,136,153,maxColorValue = 255),lwd=10,lty=2)

par(new=T)
plot(resultCa[,1],resultCa[,15]/Sresult[14],xlim = c(200,1000),ylim=c(0,2),xlab='',ylab='',axes = T,col=rgb(142,182,156,alpha=255,maxColorValue = 255),pch=16,cex.axis=3,mgp = c(0,1.5,0),cex=2)
par(new=T)
plot(resultCa[,1],resultCa[,9]/Sresult[8],xlim = c(200,1000),ylim=c(0,2),xlab='',ylab='',axes = T,col=rgb(219,049,036,maxColorValue = 255),pch=16,cex.axis=3,mgp = c(0,1.5,0),cex=2)
par(new=T)
curve(1.5*(1-1.086*exp(-0.0027303*x)),200,1000,lwd=15,col=rgb(131,064,038,maxColorValue = 255), axes=F, ylim=c(0,2), xlab='', lty=1, ylab='',type='l', main='',xlim=c(200,1000))
mtext(2,text=expression(paste("Relative A"["max"])),line=5,cex = 3)
mtext(1,text=expression(paste("C"["a"]," (ppm)")),line=5.5,cex = 3)

dev.off()

##Fig.3c A与Ca ###############
tiff(filename = "Fig.3c.tiff",width =30, height =20, units = "cm",res=600) 
setwd(dirname(rstudioapi::getActiveDocumentContext()$path))#获取当前程序的位置并设置为工作路径
op=par(mar=c(6.5, 10,1, 2),cex.axis=0.75)
#A~Ca
plot(resultCa[,1],resultCa[,4]/Sresult[3],xlim = c(200,1000),ylim=c(0,2),xlab='',ylab='',axes = T,col=rgb(144,201,231,maxColorValue = 255),pch=16,cex.axis=3,mgp = c(0,1.5,0),cex=2)
box(lwd=5)
abline(a=1,b=0,col=rgb(119,136,153,maxColorValue = 255),lwd=10,lty=2)

par(new=T)
plot(resultCa[,1],resultCa[,16]/Sresult[15],xlim = c(200,1000),ylim=c(0,2),xlab='',ylab='',axes = T,col=rgb(142,182,156,alpha=255,maxColorValue = 255),pch=16,cex.axis=3,mgp = c(0,1.5,0),cex=2)
par(new=T)
plot(resultCa[,1],resultCa[,10]/Sresult[9],xlim = c(200,1000),ylim=c(0,2),xlab='',ylab='',axes = T,col=rgb(219,049,036,maxColorValue = 255),pch=16,cex.axis=3,mgp = c(0,1.5,0),cex=2)
par(new=T)
curve(1.401*(1-1.021*exp(-0.0029364*x)),200,1000,lwd=15,col=rgb(131,064,038,maxColorValue = 255), axes=F, ylim=c(0,2), xlab='', lty=1, ylab='',type='l', main='',xlim=c(200,1000))
mtext(1,text=expression(paste("C"["a"]," (ppm)")),line=5.5,cex = 3)
mtext(2,text=expression(paste("Relative A")),line=5,cex = 3)

dev.off()
##Fig.3d LMA与Ca ###############
tiff(filename = "Fig.3d.tiff",width =30, height =20, units = "cm",res=600) 
setwd(dirname(rstudioapi::getActiveDocumentContext()$path))#获取当前程序的位置并设置为工作路径
op=par(mar=c(6.5, 10,1, 2),cex.axis=0.75)
#LMA~Ca
plot(resultCa[,1],resultCa[,5]/Sresult[4],xlim = c(200,1000),ylim=c(0,1.5),xlab='',ylab='',axes = T,col=rgb(144,201,231,maxColorValue = 255),pch=16,cex.axis=3,mgp = c(0,1.5,0),cex=2)
box(lwd=5)
abline(a=1,b=0,col=rgb(119,136,153,maxColorValue = 255),lwd=10,lty=2)

par(new=T)
plot(resultCa[,1],resultCa[,17]/Sresult[16],xlim = c(200,1000),ylim=c(0,1.5),xlab='',ylab='',axes = T,col=rgb(142,182,156,alpha=255,maxColorValue = 255),pch=16,cex.axis=3,mgp = c(0,1.5,0),cex=2)
par(new=T)
plot(resultCa[,1],resultCa[,11]/Sresult[10],xlim = c(200,1000),ylim=c(0,1.5),xlab='',ylab='',axes = T,col=rgb(219,049,036,maxColorValue = 255),pch=16,cex.axis=3,mgp = c(0,1.5,0),cex=2)
par(new=T)
curve(1.201*(1-0.6174*exp(-0.0030612*x)),200,1000,lwd=15,col=rgb(131,064,038,maxColorValue = 255), axes=F, ylim=c(0,1.5), xlab='', lty=1, ylab='',type='l', main='',xlim=c(200,1000))
mtext(1,text=expression(paste("C"["a"]," (ppm)")),line=5.5,cex = 3)
mtext(2,text=expression(paste("Relative LMA")),line=5,cex = 3)
dev.off()
##Fig.3组合####
library('figpatch')
library('ggplot2')
library('patchwork')
jpeg(filename = "Fig.3.jpeg",width =8.4, height =5.6, units = "cm",res=3600)  
path<-paste0(dirname(rstudioapi::getActiveDocumentContext()$path))
setwd(path)#获取当前程序的位置并设置为工作路径
p1<-fig('Fig.3a.tiff')
p2<-fig('Fig.3b.tiff')
p3<-fig('Fig.3c.tiff')
p4<-fig('Fig.3d.tiff')
(p1|p2)/(p3|p4)+plot_layout(tag_level = 'new')+plot_annotation(tag_levels ='a',tag_prefix = '(',tag_suffix = ')') &theme(plot.tag=element_text(face='bold',size=7))
setwd(dirname(rstudioapi::getActiveDocumentContext()$path))
dev.off()


#Fig.4##################
##Fig.4a Vcmax25与Tleaf##########
tiff(filename = "Fig.4a.tiff",width =30, height =20, units = "cm",res=600) 
setwd(dirname(rstudioapi::getActiveDocumentContext()$path))#获取当前程序的位置并设置为工作路径
op=par(mar=c(6.5, 10,1, 2),cex.axis=0.75)
#Vcmax25~Tleaf
plot(resultTair[,1],resultTair[,2]/Sresult[1],xlim = c(283.15,313.15),ylim=c(0,3),xlab='',ylab='',axes = T,col=rgb(144,201,231,maxColorValue = 255),pch=16,cex.axis=3,mgp = c(0,1.5,0),cex=2)
box(lwd=5)
abline(a=1,b=0,col=rgb(119,136,153,maxColorValue = 255),lwd=10,lty=2)

par(new=T)
plot(resultTair[,1],resultTair[,14]/Sresult[13],xlim = c(283.15,313.15),ylim=c(0,3),xlab='',ylab='',axes = T,col=rgb(142,182,156,alpha=255,maxColorValue = 255),pch=16,cex.axis=3,mgp = c(0,1.5,0),cex=2)
par(new=T)
plot(resultTair[,1],resultTair[,8]/Sresult[7],xlim = c(283.15,313.15),ylim=c(0,3),xlab='',ylab='',axes = T,col=rgb(219,049,036,maxColorValue = 255),pch=16,cex.axis=3,mgp = c(0,1.5,0),cex=2)
par(new=T)
curve((1.738-0.0295*(x-273.15)),283.15,313.15,lwd=15,col=rgb(131,064,038,maxColorValue = 255), axes=F, ylim=c(0,3), xlab='', lty=1, ylab='',type='l', main='',xlim=c(283.15,313.15))
#par(new=T)
#curve((205.8-3.2*(x-273.15))/(205.8-3.2*(298.15-273.15)),283.15,313.15,lwd=15,col=rgb(107,112,092,maxColorValue = 255), axes=F, ylim=c(0,4), xlab='', lty=1, ylab='',type='l', main='',xlim=c(283.15,313.15))

mtext(2,text=expression(paste("Relative V"["c max,25"])),line=5,cex = 3)
#legend("bottomright",cex=3,bty='n',
 #      legend=c("Andrew P. Scafaro et.al.(2017)","Chuang Cai et.al.(2019)"),lty=c(1,1),lwd=c(10,10),pch=c(-1,-1),col = c(rgb(131,064,038,maxColorValue = 255),rgb(107,112,092,maxColorValue = 255)))
legend("topright",cex=3,bty='n',
       legend=c("Experimental results","M-model","A-model","P-model"),lty=c(1,1,1),lwd=c(10,10,10,10),pch=c(-1,-1,-1,-1),col = c(rgb(131,064,038,maxColorValue = 255),rgb(219,049,036,maxColorValue = 255),rgb(144,201,231,maxColorValue = 255),rgb(142,182,156,alpha=255,maxColorValue = 255)))

mtext(1,text=expression(paste("T"["air"]," (K)")),line=5.5,cex = 3)
dev.off()
##Fig.4b Amax与Tleaf ###############
tiff(filename = "Fig.4b.tiff",width =30, height =20, units = "cm",res=600) 
setwd(dirname(rstudioapi::getActiveDocumentContext()$path))#获取当前程序的位置并设置为工作路径
op=par(mar=c(6.5, 10,1, 2),cex.axis=0.75)
#Amax~Tleaf
plot(resultTair[,1],resultTair[,3]/Sresult[2],xlim = c(283.15,313.15),ylim=c(0,1.5),xlab='',ylab='',axes = T,col=rgb(144,201,231,maxColorValue = 255),pch=16,cex.axis=3,mgp = c(0,1.5,0),cex=2)
box(lwd=5)
abline(a=1,b=0,col=rgb(119,136,153,maxColorValue = 255),lwd=10,lty=2)

par(new=T)
plot(resultTair[,1],resultTair[,15]/Sresult[14],xlim = c(283.15,313.15),ylim=c(0,1.5),xlab='',ylab='',axes = T,col=rgb(142,182,156,alpha=255,maxColorValue = 255),pch=16,cex.axis=3,mgp = c(0,1.5,0),cex=2)
par(new=T)
#计算
plot(resultTair[,1],resultTair[,9]/Sresult[8],xlim = c(283.15,313.15),ylim=c(0,1.5),xlab='',ylab='',axes = T,col=rgb(219,049,036,maxColorValue = 255),pch=16,cex.axis=3,mgp = c(0,1.5,0),cex=2)
par(new=T)
ff<-function(x){
  Tleaf<-x
  Ca<-400
 g1<-3.6
 VPD<-1
  Cch<-(g1-0.89*sqrt(VPD))/(g1+sqrt(VPD))*Ca
  O2<-210
  Kc<-exp(38.05-(9553.420009/Tleaf)) #Rubisco的CO2米氏常数,μmol/mol或ppm
  Ko<-exp(20.30-(4375.593855/Tleaf)) #Rubisco的O2米氏常数，mmol/mol
  K<-Kc*(1+O2/Ko) #Rubisco米氏常数，,μmol/mol或ppm
  Gammastar<-exp(19.02-(4549.992181/Tleaf))  #缺乏暗呼吸的CO2补偿点,μmol/mol或ppm
  alpha<-1/4*0.84*0.5*0.8*(1-0.15)*(Cch-Gammastar)/(Cch+2*Gammastar)
  S<-668.39-1.07*(Tleaf-273.15)
  Ha<-72000
  Hd<-200000
  R<-8.314
  f1<-exp(Ha*(Tleaf-298.15)/(298.15*Tleaf*R))*(1+exp((298.15*S-Hd)/(298.15*R)))/(1+exp((Tleaf*S-Hd)/(Tleaf*R)))
  f2<-f1*(Cch-Gammastar)/(Cch+K)
  ff<-cbind(alpha,f2)
  return(ff)
}
curve((1.738-0.0295*(x-273.15))*ff(x)[,2]/(ff(298.15)[,2]),283.15,313.15,lwd=15,col=rgb(131,064,038,maxColorValue = 255), axes=F, ylim=c(0,1.5), xlab='', lty=1, ylab='',type='l', main='',xlim=c(283.15,313.15))

#(86/46.75+205.8/125.8)/2
#(1.57/46.75+3.2/125.8)/2
#curve((86-1.57*(x-273.15))*ff(x)[,2]/((86-1.57*(298.15-273.15))*ff(298.15)[,2]),283.15,313.15,lwd=15,col=rgb(131,064,038,maxColorValue = 255), axes=F, ylim=c(0,1.5), xlab='', lty=1, ylab='',type='l', main='',xlim=c(283.15,313.15))
#par(new=T)
#curve((205.8-3.2*(x-273.15))*ff(x)[,2]/((205.8-3.2*(298.15-273.15))*ff(298.15)[,2]),283.15,313.15,lwd=15,col=rgb(131,064,038,maxColorValue = 255), axes=F, ylim=c(0,1.5), xlab='', lty=1, ylab='',type='l', main='',xlim=c(283.15,313.15))

mtext(2,text=expression(paste("Relative A"["max"])),line=5,cex = 3)
#legend("bottomright",cex=3,bty='n',
 #      legend=c("Andrew P. Scafaro et.al.(2017)","Chuang Cai et.al.(2019)"),lty=c(1,1),lwd=c(10,10),pch=c(-1,-1),col = c(rgb(131,064,038,maxColorValue = 255),rgb(107,112,092,maxColorValue = 255)))

mtext(1,text=expression(paste("T"["air"]," (K)")),line=5.5,cex = 3)

dev.off()
##Fig.4c A与Tleaf ###############
tiff(filename = "Fig.4c.tiff",width =30, height =20, units = "cm",res=600) 
setwd(dirname(rstudioapi::getActiveDocumentContext()$path))#获取当前程序的位置并设置为工作路径
op=par(mar=c(6.5, 10,1, 2),cex.axis=0.75)
#A~Tleaf
plot(resultTair[,1],resultTair[,4]/Sresult[3],xlim = c(283.15,313.15),ylim=c(0,1.5),xlab='',ylab='',axes = T,col=rgb(144,201,231,maxColorValue = 255),pch=16,cex.axis=3,mgp = c(0,1.5,0),cex=2)
box(lwd=5)
abline(a=1,b=0,col=rgb(119,136,153,maxColorValue = 255),lwd=10,lty=2)

par(new=T)
plot(resultTair[,1],resultTair[,16]/Sresult[15],xlim = c(283.15,313.15),ylim=c(0,1.5),xlab='',ylab='',axes = T,col=rgb(142,182,156,alpha=255,maxColorValue = 255),pch=16,cex.axis=3,mgp = c(0,1.5,0),cex=2)
par(new=T)

plot(resultTair[,1],resultTair[,10]/Sresult[9],xlim = c(283.15,313.15),ylim=c(0,1.5),xlab='',ylab='',axes = T,col=rgb(219,049,036,maxColorValue = 255),pch=16,cex.axis=3,mgp = c(0,1.5,0),cex=2)
mtext(2,text=expression(paste("Relative A")),line=5,cex = 3)
mtext(1,text=expression(paste("T"["air"]," (K)")),line=5.5,cex = 3)
dev.off()
##Fig.4d LMA与Tleaf ###############
tiff(filename = "Fig.4d.tiff",width =30, height =20, units = "cm",res=600) 
setwd(dirname(rstudioapi::getActiveDocumentContext()$path))#获取当前程序的位置并设置为工作路径
op=par(mar=c(6.5, 10,1, 2),cex.axis=0.75)
#LMA~Tleaf

plot(resultTair[,1],resultTair[,5]/Sresult[4],xlim = c(283.15,313.15),ylim=c(0,2),xlab='',ylab='',axes = T,col=rgb(144,201,231,maxColorValue = 255),pch=16,cex.axis=3,mgp = c(0,1.5,0),cex=2)
box(lwd=5)
abline(a=1,b=0,col=rgb(119,136,153,maxColorValue = 255),lwd=10,lty=2)

par(new=T)
plot(resultTair[,1],resultTair[,17]/Sresult[16],xlim = c(283.15,313.15),ylim=c(0,2),xlab='',ylab='',axes = T,col=rgb(142,182,156,alpha=255,maxColorValue = 255),pch=16,cex.axis=3,mgp = c(0,1.5,0),cex=2)
par(new=T)
plot(resultTair[,1],resultTair[,11]/Sresult[10],xlim = c(283.15,313.15),ylim=c(0,2),xlab='',ylab='',axes = T,col=rgb(219,049,036,maxColorValue = 255),pch=16,cex.axis=3,mgp = c(0,1.5,0),cex=2)
mtext(1,text=expression(paste("T"["air"]," (K)")),line=5.5,cex = 3)
par(new=T)
curve((112.67-1.5333*(x-273.15))/(112.67-1.5333*(298.15-273.15)),283.15,313.15,lwd=15,col=rgb(131,064,038,maxColorValue = 255), axes=F, ylim=c(0,2), xlab='', lty=1, ylab='',type='l', main='',xlim=c(283.15,313.15))
mtext(2,text=expression(paste("Relative LMA")),line=5,cex = 3)
#legend("bottomright",cex=3,bty='n',
 #      legend=c("Andrew P. Scafaro et.al.(2017)","Chuang Cai et.al.(2019)"),lty=c(1,1),lwd=c(10,10),pch=c(-1,-1),col = c(rgb(131,064,038,maxColorValue = 255),rgb(107,112,092,maxColorValue = 255)))


dev.off()
##Fig.4组合####
library('figpatch')
library('ggplot2')
library('patchwork')
jpeg(filename = "Fig.4.jpeg",width =8.4, height =5.6, units = "cm",res=3600)  
path<-paste0(dirname(rstudioapi::getActiveDocumentContext()$path))
setwd(path)#获取当前程序的位置并设置为工作路径
p1<-fig('Fig.4a.tiff')
p2<-fig('Fig.4b.tiff')
p3<-fig('Fig.4c.tiff')
p4<-fig('Fig.4d.tiff')

(p1|p2)/(p3|p4)+plot_layout(tag_level = 'new')+plot_annotation(tag_levels ='a',tag_prefix = '(',tag_suffix = ')') &theme(plot.tag=element_text(face='bold',size=7)) 
setwd(dirname(rstudioapi::getActiveDocumentContext()$path))
dev.off()
