# Supplementary material for: The leaf-scale mass-based photosynthetic optimization model better predicts photosynthetic acclimation than the area-based
Source: AoB Plants. 2024 Aug 19;16(5):plae044. doi: 10.1093/aobpla/plae044 (PMC11459265; doi:10.1093/aobpla/plae044)
Supplement: plae044_suppl_Supplementary_Material_S1 [file plae044_suppl_supplementary_material_s1.zip › Supplementary Material 1 Verification dataset and analysis codes/Fig 5.R]

#Fig.5 两种模型对光合顺应的模拟##############

data<-read.csv('Photosynthetic acclimation to light intensity.CSV',fileEncoding = "GBK")
trait<-c("Amax","Vcmax","Jmax","Vcmax25") #,"Vcmax","Jmax"
data<-data[data$Trait %in% trait ,]
#data<-data[which(data$leaf_habit=="Evergreen"),]
#data<-data[which(data$Needle.Broad.lf=="B"),]
#data<-data[which(data$Woody.Herbaceous=="Herbaceous"),]
ObsID<-unique(data$Group)
dataout<-c()
for (i in seq(1,length(ObsID),1)){
  data1<-data[data$Group==ObsID[i],]
  aa<-unique(data1$Trait)
  if ("Vcmax25" %in% aa){
    bb<-"Vcmax25"
  }else if ("Vcmax" %in% aa){
    bb<-"Vcmax"
  }else if ("Amax" %in% aa){
    bb<-"Amax"
  }else if ("Jmax" %in% aa){
    bb<-"Jmax"
  }
  data1<-data1[data1$Trait==bb,]
  if (is.na(sum(data1$Growth.PAR.μmol.m2.s.))) {
    logRI<-log10(data1$Growth.releative.PAR/max(data1$Growth.releative.PAR))
    logRP<-log10(data1$Value/max(data1$Value[which(data1$Growth.releative.PAR==max(data1$Growth.releative.PAR))]))
  } else {
    logRI<-log10(data1$Growth.PAR.μmol.m2.s./max(data1$Growth.PAR.μmol.m2.s.))
    logRP<-log10(data1$Value/max(data1$Value[which(data1$Growth.PAR.μmol.m2.s.==max(data1$Growth.PAR.μmol.m2.s.))]))
    # RI<-data1$Growth.PAR.μmol.m2.s./max(data1$Growth.PAR.μmol.m2.s.[which(data1$Value==max(data1$Value))])
    #RP<-data1$Value/max(data1$Value)
    #RI<-data1$Growth.PAR.μmol.m2.s./max(data1$Growth.PAR.μmol.m2.s.)
    #RP<-data1$Value/max(data1$Value)
  }
  dataout<-rbind(dataout,cbind(data1,logRI,logRP))
}
library(smatr)
library(dplyr)
library(purrr)
library(tidyr)
library(ggplot2)

# make columns log scale
datanew<-cbind(dataout$logRI,dataout$logRP)
colnames(datanew)<-c("V","P")
datanew<-as.data.frame(datanew)
# fit sma
mod <- sma(P ~ V-1, data=datanew, method="SMA")
slopes<-mod$coef[[1]][2,1]
intercept<-mod$coef[[1]][1,1]
R2<-mod$r2[[1]]
RMSE<-sqrt(sum((slopes*datanew$V+intercept-datanew$P)^2)/nrow(datanew))
###生成置信区间######
# create new data set of log_lma at a high resolution (200 points from min to max)
preds <- data.frame(expand.grid(V = seq(min(datanew$V, na.rm = T), max(datanew$V, na.rm = T), length.out = 200), stringsAsFactors = FALSE))

# bootstrap data and get predictions
preds <- datanew %>%
  # create new bootstrapped data sets
  modelr::bootstrap(n = 1000, id = 'boot_num') %>%
  # fit sma to every bootstrap
  group_by(boot_num) %>%
  mutate(., fit = map(strap, ~ sma(P ~ V-1, data=data.frame(.), method="SMA"))) %>%
  ungroup() %>%
  # extract intercept and slope from each fit
  mutate(., intercept = map_dbl(fit, ~coef(.x)[1]),
         slope = map_dbl(fit, ~coef(.x)[2])) %>%
  select(., -fit) %>%
  # get fitted values for each bootstrapped model
  # uses the preds dataframe we made earlier
  group_by(boot_num) %>%
  do(data.frame(fitted = .$intercept + .$slope*preds$V, 
                V = preds$V)) %>%
  ungroup() %>%
  # calculate the 2.5% and 97.5% quantiles at each log_lma value
  group_by(., V) %>%
  dplyr::summarise(., conf_low = quantile(fitted, 0.025),
                   conf_high = quantile(fitted, 0.975)) %>%
  ungroup() %>%
  # add fitted value of actual unbootstrapped model
  mutate(., P = coef(mod)[1] + coef(mod)[2]*V)
######################################
# plot with ggplot
AM<- data.frame(catgry=c(rep(c("F","AO","MO"),each=length(preds$V))),
                   xx=c(preds$V,preds$V,preds$V),
                   yy=c(preds$P,preds$V,0.5*preds$V))
p<-ggplot()+
  geom_point(data=dataout,mapping= aes(x=logRI, y=logRP),size=5,colour=rgb(131,064,038,alpha = 150,maxColorValue = 255)) + 
 # geom_line(data = preds,aes(x=V,y=P, color = "A"),linewidth=2) +
  geom_line(data=AM,aes(x=xx,y=yy,color=catgry),linewidth=2)+
  scale_color_manual(name = "",
                     values = c('F' = rgb(41,36,33,maxColorValue = 255), "AO"=rgb(075,116,178,maxColorValue = 255),"MO" = rgb(219,049,036,maxColorValue = 255)), 
                     breaks = c("F", "AO","MO"),
                     labels = c('Fitted line, Slope=0.41 [0.40,0.43]','A-model and P-model, Slope=1', 'M-model, Slope=0.5')) +
  geom_ribbon( data=preds,aes(x=V,ymin = conf_low, ymax = conf_high), alpha = 0.2) +
  scale_x_continuous(limits = c(-2.5,0),breaks = seq(-2.5,0,0.5))+
  scale_y_continuous(limits = c(-1,0.2),breaks = seq(-1,0,0.2))+
  theme_classic(base_size = 18)+
  xlab(bquote(Log[10]~RI))+
  ylab(bquote(Log[10]~RP))+
  #annotate("text",x=,y=c(30/30*1.5,29/30*1.5,28/30*1.5,27/30*1.5,26/30*1.5),label=c("Slope: 1.2 [1.0,1.3]","Intercept: -5.3 [-11.9,1.3]",expression(R^2~"= 0.59"),"RMSE=17.1","P < 0.0001"),size=5)+
  theme(panel.border = element_rect(linewidth = 2,fill = 'transparent'), legend.justification = c(0,1),legend.position =c(0,1),legend.background = element_rect(fill = 'transparent',colour='transparent'),axis.text = element_text(color = 'black'),legend.key.size = unit(35, "pt"),legend.spacing.y = unit(-1, 'cm'),legend.text = element_text(size=20))
ggsave("Fig.5a.tiff",p,units = "cm",dpi=600,width=20,height = 20,scale =1)


##Fig.5bcd 预测Vcmax25##########
#数据生成####
data<-read.csv('The paired Vcmax and LMA used for calculating k and b.CSV',fileEncoding = "GBK")
group<-unique(data$kbID)
kbdataout<-c()
for (i in seq(1,length(group),1)){
  data11<-data[data$kbID==group[i],]
  kbID<-data11$kbID[1]
  Species<-data11$Species[1]
  Ref<-data11$Ref[1]
  Obsnum<-nrow(data11)
  x<-data11$Vcmax25
  y<-data11$LMA.g.m2.
  fit<- summary(lm(y~x))
  k<-fit$coefficients[2,1]
  kp<-fit$coefficients[2,4]
  b<-fit$coefficients[1,1]
  bp<-fit$coefficients[1,4]
  r2<- fit$adj.r.squared
  kbdataout<-rbind(kbdataout,cbind(kbID,Species,Ref,Obsnum,k,b,kp,bp,r2))
}
kbdataout<-as.data.frame(kbdataout)
#write.csv(kbdataout,"dataout.CSV")
data<-read.csv('Photosynthetic acclimation to light intensity.CSV',fileEncoding = "GBK")
trait<-"Vcmax25"
data<-data[data$Trait %in% trait ,]
#data<-data[which(data$leaf_habit=="Deciduous"),]
#data<-data[which(data$Needle.Broad.lf=="B"),]
#data<-data[which(data$Woody.Herbaceous=="Herbaceous"),]
kbID<-unique(data$kbID)
dataout<-c()

for (i in seq(1,length(kbID),1) ){
  data1<-data[data$kbID==kbID[i],]
  r2<-as.numeric(kbdataout$r2[which(kbdataout$kbID==kbID[i])])
  kp<-as.numeric(kbdataout$kp[which(kbdataout$kbID==kbID[i])])
  bp<-as.numeric(kbdataout$bp[which(kbdataout$kbID==kbID[i])])
  k<-as.numeric(kbdataout$k[which(kbdataout$kbID==kbID[i])])
  b<-as.numeric(kbdataout$b[which(kbdataout$kbID==kbID[i])])
  if (r2>=0.5 & kp<0.05 & bp<0.05){

    resultout<-c()
  for (ii in seq(1,nrow(data1),1)){
    I<-data1$Growth.PAR.μmol.m2.s.[ii]
    Ca<-data1$Mes.Ca[ii]
    p<-data1$Day.length[ii]/24
    Tleaf<-data1$Measure.Tem...[ii]+273.15 
    beta<-0.015
    g1<-3.6
    VPD<-1
    Cch<-(g1-0.89*sqrt(VPD))/(g1+sqrt(VPD))*Ca
    O2<-210
    Kc<-exp(38.05-(9553.420009/Tleaf)) #Rubisco的CO2米氏常数,μmol/mol或ppm
    Ko<-exp(20.30-(4375.593855/Tleaf)) #Rubisco的O2米氏常数，mmol/mol
    K<-Kc*(1+O2/Ko) #Rubisco米氏常数，,μmol/mol或ppm
    Gammastar<-exp(19.02-(4549.992181/Tleaf))  #缺乏暗呼吸的CO2补偿点,μmol/mol或ppm
    alpha<-1/4*0.84*0.5*0.8*(1-0.15)*(Ca-Gammastar)/(Ca+2*Gammastar)
    S<-668.39-1.07*(Tleaf-273.15)
    Ha<-72000
    Hd<-200000
    R<-8.314
    f1<-exp(Ha*(Tleaf-298.15)/(298.15*Tleaf*R))*(1+exp((298.15*S-Hd)/(298.15*R)))/(1+exp((Tleaf*S-Hd)/(Tleaf*R)))
    rjv<-2.59-0.035*(Tleaf-273.15)
    Haj<-50000
    Sj<-659.7-0.75*(Tleaf-273.15)
    fj<-exp(Haj*(Tleaf-298.15)/(298.15*Tleaf*R))*(1+exp((298.15*Sj-Hd)/(298.15*R)))/(1+exp((Tleaf*Sj-Hd)/(Tleaf*R)))
    fv<-min(f1*(Cch-Gammastar)/(Cch+K),rjv*fj*(Cch-Gammastar)/(4*Cch+8*Gammastar))
    frd<-exp(0.1012*(Tleaf-298.15)-0.0005*((Tleaf-273.15)^2-25^2))
    x<-seq(1,1000,0.1)
    Vcmax25<-x
    Amax<-Vcmax25*fv
    A<-alpha*I*Amax/(alpha*I+Amax)
    R<- beta*frd*Vcmax25
    LMA<-k*Vcmax25+b
    betac<-50000
    m<-2.7*10^7
    n<--4/3
    Anday0<-86400*(p*A-R)
    LLp<-m*(Anday0/LMA)^n
    LL<-sqrt(2*m*betac*(86400*(p*A-R)/LMA)^(n-1))
    #A-model
    ga<-(Anday0*(LL-LL^2/(2*LLp))-betac*LMA)/LL
    Vcmax25A<-x[which.max(ga)]
    #M-model
    gm<-(Anday0*(LL-LL^2/(2*LLp))-betac*LMA)/LL/LMA
    Vcmax25M<-x[which.max(gm)]
    #Pmodel
    library(rpmodel)#Here we have modified the code for rpmodel,disable all "stops" to avoid errors.
    ff<-rpmodel(tc             = Tleaf-273.15,           # temperature, deg C
                vpd            = VPD*1000,         # Pa,
                co2            = Ca,          # ppm,
                elv            = 0,            # m.a.s.l.,
                kphio          = alpha,         # quantum yield efficiency,
                beta           = 146,          # unit cost ratio a/b,
                fapar          = 1,            # fraction  ,
                ppfd           = I,          # mol/m2/d,
                method_optci   = "prentice14",
                method_jmaxlim = "wang17",
                do_ftemp_kphio = FALSE )
    #Wang et al(2017)Pmodel
    Vcmax25P<-ff$vcmax25
    #P-model
    #c<-0.088#0.053 0.103
    #phi<-0.257
    #theta<-0.85
    #mc<-(Cch-Gammastar)/(Cch+K)
    #m<-(Cch-Gammastar)/(Cch+2*Gammastar)
    #w<--(1-2*theta)+sqrt((1-theta)*(1/(4*c/m*(1-theta*4*c/m))-4*theta))
    #wstar<-1+w-sqrt((1+w)^2-4*theta*w)
    #Vcmax25P<-phi*I*(m/mc)*(wstar/(8*theta))/f1
    resultout<-rbind(resultout,c(Vcmax25M,Vcmax25A,Vcmax25P))
  }
    dataout<-rbind(dataout,cbind(data1,resultout))
  }
}
colnames(dataout)[23:25]<-c("Vcmax25M","Vcmax25A","Vcmax25P")


library(smatr)
library(dplyr)
library(purrr)
library(tidyr)
library(ggplot2)

#Fig.5b M-model#########
# make columns log scale
datanew<-cbind(dataout$Value,dataout$Vcmax25M)
colnames(datanew)<-c("V","P")
datanew<-as.data.frame(datanew)
# fit sma
mod <- sma(P ~ V, data=datanew, method="SMA")
slopes<-mod$coef[[1]][2,1]
intercept<-mod$coef[[1]][1,1]
R2<-mod$r2[[1]]
RMSE<-sqrt(sum((datanew$V-datanew$P)^2)/nrow(datanew))
###生成置信区间######
# create new data set of log_lma at a high resolution (200 points from min to max)
preds <- data.frame(expand.grid(V = seq(min(datanew$V, na.rm = T), max(datanew$V, na.rm = T), length.out = 200), stringsAsFactors = FALSE))

# bootstrap data and get predictions
preds <- datanew %>%
  # create new bootstrapped data sets
  modelr::bootstrap(n = 1000, id = 'boot_num') %>%
  # fit sma to every bootstrap
  group_by(boot_num) %>%
  mutate(., fit = map(strap, ~ sma(P ~ V, data=data.frame(.), method="SMA"))) %>%
  ungroup() %>%
  # extract intercept and slope from each fit
  mutate(., intercept = map_dbl(fit, ~coef(.x)[1]),
         slope = map_dbl(fit, ~coef(.x)[2])) %>%
  select(., -fit) %>%
  # get fitted values for each bootstrapped model
  # uses the preds dataframe we made earlier
  group_by(boot_num) %>%
  do(data.frame(fitted = .$intercept + .$slope*preds$V, 
                V = preds$V)) %>%
  ungroup() %>%
  # calculate the 2.5% and 97.5% quantiles at each log_lma value
  group_by(., V) %>%
  dplyr::summarise(., conf_low = quantile(fitted, 0.025),
                   conf_high = quantile(fitted, 0.975)) %>%
  ungroup() %>%
  # add fitted value of actual unbootstrapped model
  mutate(., P = coef(mod)[1] + coef(mod)[2]*V)
######################################
# plot with ggplot
p<-ggplot()+
  geom_point(data=dataout,mapping= aes(x=Value, y=Vcmax25M,color=Species),size=5) + 
  geom_line(data = preds,aes(x=V,y=P),linewidth=2,colour=rgb(191,030,046,maxColorValue = 255)) +
  geom_ribbon( data=preds,aes(x=V,ymin = conf_low, ymax = conf_high), alpha = 0.2) +
  geom_abline(aes(intercept=0,slope=1),linetype=4,linewidth=2)+
  scale_x_continuous(limits = c(0,160),breaks = seq(0,140,20))+
  scale_y_continuous(limits = c(0,160),breaks = seq(0,140,20))+
  theme_classic(base_size = 18)+
  xlab(bquote(Observed~V["c max,25"]~ '('~μmol~m^'-2'~s^'-1'~')'))+
  ylab(bquote(Predicted~V["c max,25"]~'('~μmol~m^'-2'~s^'-1'~')'))+
  annotate("text",x=9/30*160,y=c(30/30*160,28/30*160,26/30*160,24/30*160,22/30*160,20/30*160),label=c("M-model","Slope: 1.09 [0.96,1.24]","Intercept: -6.2 [-13.2,-0.8]",expression(R^2~"= 0.52"),"RMSE=18.3","P < 0.0001"),size=8)+
  theme(panel.border = element_rect(linewidth = 2,fill = 'transparent'), legend.justification = c(1,0),legend.position =c(1,0),legend.background = element_rect(fill = 'white',colour='black'),axis.text = element_text(color = 'black'),legend.text =element_text(face="italic") )
ggsave("Fig.5b.tiff",p,units = "cm",dpi=600,width=20,height = 20,scale =1)


#Fig.5c A-model################
# make columns log scale
datanew<-cbind(dataout$Value,dataout$Vcmax25A)
colnames(datanew)<-c("V","P")
datanew<-as.data.frame(datanew)
# fit sma
mod <- sma(P ~ V, data=datanew, method="SMA")
slopes<-mod$coef[[1]][2,1]
intercept<-mod$coef[[1]][1,1]
R2<-mod$r2[[1]]
RMSE<-sqrt(sum((datanew$V-datanew$P)^2)/nrow(datanew))
###生成置信区间######
# create new data set of log_lma at a high resolution (200 points from min to max)
preds <- data.frame(expand.grid(V = seq(min(datanew$V, na.rm = T), max(datanew$V, na.rm = T), length.out = 200), stringsAsFactors = FALSE))

# bootstrap data and get predictions
preds <- datanew %>%
  # create new bootstrapped data sets
  modelr::bootstrap(n = 1000, id = 'boot_num') %>%
  # fit sma to every bootstrap
  group_by(boot_num) %>%
  mutate(., fit = map(strap, ~ sma(P ~ V, data=data.frame(.), method="SMA"))) %>%
  ungroup() %>%
  # extract intercept and slope from each fit
  mutate(., intercept = map_dbl(fit, ~coef(.x)[1]),
         slope = map_dbl(fit, ~coef(.x)[2])) %>%
  select(., -fit) %>%
  # get fitted values for each bootstrapped model
  # uses the preds dataframe we made earlier
  group_by(boot_num) %>%
  do(data.frame(fitted = .$intercept + .$slope*preds$V, 
                V = preds$V)) %>%
  ungroup() %>%
  # calculate the 2.5% and 97.5% quantiles at each log_lma value
  group_by(., V) %>%
  dplyr::summarise(., conf_low = quantile(fitted, 0.025),
                   conf_high = quantile(fitted, 0.975)) %>%
  ungroup() %>%
  # add fitted value of actual unbootstrapped model
  mutate(., P = coef(mod)[1] + coef(mod)[2]*V)
######################################
# plot with ggplot
p<-ggplot()+
  geom_point(data=dataout,mapping= aes(x=Value, y=Vcmax25A,color=Species),size=5) + 
  geom_line(data = preds,aes(x=V,y=P),linewidth=2,colour=rgb(191,030,046,maxColorValue = 255)) +
  geom_ribbon( data=preds,aes(x=V,ymin = conf_low, ymax = conf_high), alpha = 0.2) +
  geom_abline(aes(intercept=0,slope=1),linetype=4,linewidth=2)+
  scale_x_continuous(limits = c(0,160),breaks = seq(0,140,20))+
  scale_y_continuous(limits = c(0,160),breaks = seq(0,140,20))+
  theme_classic(base_size = 18)+
  xlab(bquote(Observed~V["c max,25"]~'('~μmol~m^'-2'~s^'-1'~')'))+
  ylab(bquote(Predicted~V["c max,25"]~'('~μmol~m^'-2'~s^'-1'~')'))+
  annotate("text",x=21/30*160,y=c(12/30*160,10/30*160,8/30*160,6/30*160,4/30*160,2/30*160),label=c("A-model","Slope: 5.89 [5.02,6.91]","Intercept: -90.6 [-136.8,-44.3]",expression(R^2~"= 0.30"),"RMSE=168.1","P < 0.0001"),size=8)+
  theme(panel.border = element_rect(linewidth = 2,fill = 'transparent'), legend.justification = c(1,0),legend.position ="none",legend.background = element_rect(fill = 'white',colour='black'),axis.text = element_text(color = 'black'))
ggsave("Fig.5c.tiff",p,units = "cm",dpi=600,width=20,height = 20,scale =1)


#Fig.5d P-model#############
# make columns log scale
datanew<-cbind(dataout$Value,dataout$Vcmax25P)
colnames(datanew)<-c("V","P")
datanew<-as.data.frame(datanew)
# fit sma
mod <- sma(P ~ V, data=datanew, method="SMA")
slopes<-mod$coef[[1]][2,1]
intercept<-mod$coef[[1]][1,1]
R2<-mod$r2[[1]]
RMSE<-sqrt(sum((datanew$V-datanew$P)^2)/nrow(datanew))
###生成置信区间######
# create new data set of log_lma at a high resolution (200 points from min to max)
preds <- data.frame(expand.grid(V = seq(min(datanew$V, na.rm = T), max(datanew$V, na.rm = T), length.out = 200), stringsAsFactors = FALSE))

# bootstrap data and get predictions
preds <- datanew %>%
  # create new bootstrapped data sets
  modelr::bootstrap(n = 1000, id = 'boot_num') %>%
  # fit sma to every bootstrap
  group_by(boot_num) %>%
  mutate(., fit = map(strap, ~ sma(P ~ V, data=data.frame(.), method="SMA"))) %>%
  ungroup() %>%
  # extract intercept and slope from each fit
  mutate(., intercept = map_dbl(fit, ~coef(.x)[1]),
         slope = map_dbl(fit, ~coef(.x)[2])) %>%
  select(., -fit) %>%
  # get fitted values for each bootstrapped model
  # uses the preds dataframe we made earlier
  group_by(boot_num) %>%
  do(data.frame(fitted = .$intercept + .$slope*preds$V, 
                V = preds$V)) %>%
  ungroup() %>%
  # calculate the 2.5% and 97.5% quantiles at each log_lma value
  group_by(., V) %>%
  dplyr::summarise(., conf_low = quantile(fitted, 0.025),
                   conf_high = quantile(fitted, 0.975)) %>%
  ungroup() %>%
  # add fitted value of actual unbootstrapped model
  mutate(., P = coef(mod)[1] + coef(mod)[2]*V)
######################################
# plot with ggplot
p<-ggplot()+
  geom_point(data=dataout,mapping= aes(x=Value, y=Vcmax25P,color=Species),size=5) + 
  geom_line(data = preds,aes(x=V,y=P),linewidth=2,colour=rgb(191,030,046,maxColorValue = 255)) +
  geom_ribbon( data=preds,aes(x=V,ymin = conf_low, ymax = conf_high), alpha = 0.2) +
  geom_abline(aes(intercept=0,slope=1),linetype=4,linewidth=2)+
  scale_x_continuous(limits = c(0,160),breaks = seq(0,140,20))+
  scale_y_continuous(limits = c(0,160),breaks = seq(0,140,20))+
  theme_classic(base_size = 18)+
  xlab(bquote(Observed~V["c max,25"]~'('~μmol~m^'-2'~s^'-1'~')'))+
  ylab(bquote(Predicted~V["c max,25"]~'('~μmol~m^'-2'~s^'-1'~')'))+
  annotate("text",x=9/30*160,y=c(30/30*160,28/30*160,26/30*160,24/30*160,22/30*160,20/30*160),label=c("P-model","Slope: 0.81 [0.69,0.95]","Intercept: -12.1 [-18.4,-5.9]",expression(R^2~"= 0.31"),"RMSE=28.4","P < 0.0001"),size=8)+
  theme(panel.border = element_rect(linewidth = 2,fill = 'transparent'), legend.justification = c(1,0),legend.position ="none",legend.background = element_rect(fill = 'white',colour='black'),axis.text = element_text(color = 'black'))
ggsave("Fig.5d.tiff",p,units = "cm",dpi=600,width=20,height = 20,scale =1)


####
##Fig.5组合####
library('figpatch')
library('ggplot2')
library('patchwork')
jpeg(filename = "Fig.5.jpeg",width =8.4, height =8.4, units = "cm",res=3600)   
path<-paste0(dirname(rstudioapi::getActiveDocumentContext()$path))
setwd(path)#获取当前程序的位置并设置为工作路径
p1<-fig('Fig.5a.tiff')
p2<-fig('Fig.5b.tiff')
p3<-fig('Fig.5c.tiff')
p4<-fig('Fig.5d.tiff')

(p1|p2)/(p3|p4)+plot_layout(tag_level = 'new')+plot_annotation(tag_levels ='a',tag_prefix = '(',tag_suffix = ')') &theme(plot.tag=element_text(face='bold',size=7,hjust = 0, vjust = 1),plot.tag.position = c(0, 1)) 
setwd(dirname(rstudioapi::getActiveDocumentContext()$path))
dev.off()
