# Supplementary material for: The leaf-scale mass-based photosynthetic optimization model better predicts photosynthetic acclimation than the area-based
Source: AoB Plants. 2024 Aug 19;16(5):plae044. doi: 10.1093/aobpla/plae044 (PMC11459265; doi:10.1093/aobpla/plae044)
Supplement: plae044_suppl_Supplementary_Material_S1 [file plae044_suppl_supplementary_material_s1.zip › Supplementary Material 1 Verification dataset and analysis codes/Fig 6.R]

##Fig5 Predict LL#######
data<-read.csv('Leaf Lifespan to light intensity.CSV')
dataout<-c()
for (i in seq(1,nrow(data),1)){
  k<-data$k[i]
  b<-data$b[i]
  I<-data$PAR[i]
  Ca<-360
  p<-0.5
  Tleaf<-data$Tem[i]+273.15 
  #Tleaf<-26+273.15 
  beta<-0.015
  g1<-3.6
  VPD<-data$VPD[i]
  Cch<-(g1-0.89*sqrt(VPD))/(g1+sqrt(VPD))*Ca
  O2<-210
  Kc<-exp(38.05-(9553.420009/Tleaf)) #Rubisco的CO2米氏常数,μmol/mol或ppm
  Ko<-exp(20.30-(4375.593855/Tleaf)) #Rubisco的O2米氏常数，mmol/mol
  K<-Kc*(1+O2/Ko) #Rubisco米氏常数，,μmol/mol或ppm
  Gammastar<-exp(19.02-(4549.992181/Tleaf))  #缺乏暗呼吸的CO2补偿点,μmol/mol或ppm
  alpha<-1/4*0.84*0.5*0.8*(1-0.15)*(Ca-Gammastar)/(Ca+2*Gammastar)
  S<-668.39-1.07*(Tleaf-273.15)
  Ha<-72000
  Hd<-200000
  R<-8.314
  f1<-exp(Ha*(Tleaf-298.15)/(298.15*Tleaf*R))*(1+exp((298.15*S-Hd)/(298.15*R)))/(1+exp((Tleaf*S-Hd)/(Tleaf*R)))
  rjv<-2.59-0.035*(Tleaf-273.15)
  Haj<-50000
  Sj<-659.7-0.75*(Tleaf-273.15)
  fj<-exp(Haj*(Tleaf-298.15)/(298.15*Tleaf*R))*(1+exp((298.15*Sj-Hd)/(298.15*R)))/(1+exp((Tleaf*Sj-Hd)/(Tleaf*R)))
  fv<-min(f1*(Cch-Gammastar)/(Cch+K),rjv*fj*(Cch-Gammastar)/(4*Cch+8*Gammastar))
  frd<-exp(0.1012*(Tleaf-298.15)-0.0005*((Tleaf-273.15)^2-25^2))
  x<-seq(1,1000,0.1)
  Vcmax25<-x
  Amax<-Vcmax25*fv
  A<-alpha*I*Amax/(alpha*I+Amax)
  R<- beta*frd*Vcmax25
  LMA<-k*Vcmax25+b
  betac<-50000
  m<-2.7*10^7
  n<--4/3
  Anday0<-86400*(p*A-R)
  LLp<-m*(Anday0/LMA)^n
  LL<-sqrt(2*m*betac*(86400*(p*A-R)/LMA)^(n-1))
  #A-model
  ga<-(Anday0*(LL-LL^2/(2*LLp))-betac*LMA)/LL
  Vcmax25A<-x[which.max(ga)]
  AmaxA<-Vcmax25A*fv
  AA<-alpha*I*AmaxA/(alpha*I+AmaxA)
  LMAA<-k*Vcmax25A+b
  RA<- beta*frd*Vcmax25A
  LLA<-sqrt(2*m*betac*(86400*(p*AA-RA)/LMAA)^(n-1))
  #M-model
  gm<-(Anday0*(LL-LL^2/(2*LLp))-betac*LMA)/LL/LMA
  Vcmax25M<-x[which.max(gm)]
  AmaxM<-Vcmax25M*fv
  AM<-alpha*I*AmaxM/(alpha*I+AmaxM)
  LMAM<-k*Vcmax25M+b
  RM<- beta*frd*Vcmax25M
  LLM<-sqrt(2*m*betac*(86400*(p*AM-RM)/LMAM)^(n-1))
  #Pmodel
  library(rpmodel)#Here we have modified the code for rpmodel,disable all "stops" to avoid errors.
  ff<-rpmodel(tc             = Tleaf-273.15,           # temperature, deg C
              vpd            = VPD*1000,         # Pa,
              co2            = Ca,          # ppm,
              elv            = 0,            # m.a.s.l.,
              kphio          = alpha,         # quantum yield efficiency,
              beta           = 146,          # unit cost ratio a/b,
              fapar          = 1,            # fraction  ,
              ppfd           = I,          # mol/m2/d,
              method_optci   = "prentice14",
              method_jmaxlim = "wang17",
              do_ftemp_kphio = FALSE )
  #Wang et al(2017)Pmodel
  Vcmax25P<-ff$vcmax25
  AmaxP<-ff$vcmax*ff$mc
  AP<-ff$gpp/12
  LMAP<-k*Vcmax25P+b
  RPmodel<- ff$rd
  LLPmodel<-sqrt(2*768*LMAP/(30*0.0864*Vcmax25P)*13.23*LMAP/(30*0.0864*AP))
  dataout<-rbind(dataout,c(LLM,LLA,LLPmodel))
#dataout<-rbind(dataout,c(Vcmax25M,Vcmax25A,Vcmax25P))
}
dataout<-cbind(data,dataout)
colnames(dataout)[16:18]<-c("LLM","LLA","LLPmodel")
#colnames(dataout)[17:19]<-c("Vcmax25M","Vcmax25A","Vcmax25P")
write.csv(dataout,"a.csv")
library(smatr)
library(dplyr)
library(purrr)
library(tidyr)
library(ggplot2)
#SFig.1a#########

p<-ggplot()+
  geom_point(data=dataout,aes(x=PAR,y=LL),size=5,col=rgb(078,171,144,maxColorValue = 255,alpha = 200))+
  scale_x_continuous(limits = c(0,1200),breaks = seq(0,1200,200))+
  scale_y_continuous(limits = c(0,2000),breaks = seq(0,2000,500))+
  xlab(bquote(I~'('~μmol~m^'-2'~s^'-1'~')'))+
  ylab(bquote(T~'('~day~')'))+
  theme_classic(base_size = 18)+
  theme(panel.border = element_rect(linewidth = 2,fill = 'transparent'), legend.justification = c(1,-5.4),legend.position =c(1,0),legend.background = element_rect(fill = 'white',colour='black'),axis.text = element_text(color = 'black'))
ggsave("SFig.1a.tiff",p,units = "cm",dpi=600,width=20,height = 20,scale =1)


#Fig.6a#########
LLmeasure<-dataout$LL
LLpredict<-dataout$LLM
datanew<-cbind(LLmeasure,LLpredict)
colnames(datanew)<-c("V","P")
datanew<-as.data.frame(datanew)
# fit sma
mod <- sma(P ~ V, data=datanew, method="SMA")
slopes<-round(mod$coef[[1]][2,1],1)
intercept<-round(mod$coef[[1]][1,1],1)
R2<-round(mod$r2[[1]],2)
RMSE<-round(sqrt(sum((datanew$V-datanew$P)^2)/nrow(datanew)),1)
CIl<-round(mod$coef[[1]][2,2],1)
CIu<-round(mod$coef[[1]][2,3],1)
CIli<-round(mod$coef[[1]][1,2],1)
CIui<-round(mod$coef[[1]][1,3],1)
###生成置信区间
# create new data set of log_lma at a high resolution (200 points from min to max)
preds <- data.frame(expand.grid(V = seq(min(datanew$V, na.rm = T), max(datanew$V, na.rm = T), length.out = 200), stringsAsFactors = FALSE))

# bootstrap data and get predictions
preds <- datanew %>%
  # create new bootstrapped data sets
  modelr::bootstrap(n = 1000, id = 'boot_num') %>%
  # fit sma to every bootstrap
  group_by(boot_num) %>%
  mutate(., fit = map(strap, ~ sma(P ~ V, data=data.frame(.), method="SMA"))) %>%
  ungroup() %>%
  # extract intercept and slope from each fit
  mutate(., intercept = map_dbl(fit, ~coef(.x)[1]),
         slope = map_dbl(fit, ~coef(.x)[2])) %>%
  select(., -fit) %>%
  # get fitted values for each bootstrapped model
  # uses the preds dataframe we made earlier
  group_by(boot_num) %>%
  do(data.frame(fitted = .$intercept + .$slope*preds$V, 
                V = preds$V)) %>%
  ungroup() %>%
  # calculate the 2.5% and 97.5% quantiles at each log_lma value
  group_by(., V) %>%
  dplyr::summarise(., conf_low = quantile(fitted, 0.025),
                   conf_high = quantile(fitted, 0.975)) %>%
  ungroup() %>%
  # add fitted value of actual unbootstrapped model
  mutate(., P = coef(mod)[1] + coef(mod)[2]*V)

p<-ggplot()+
  geom_point(data=dataout,aes(x=LL,y=LLM),size=5,col=rgb(078,171,144,maxColorValue = 255,alpha = 200))+
  geom_line(data = preds,aes(x=V,y=P),linewidth=2,colour=rgb(191,030,046,maxColorValue = 255))+
  geom_ribbon(data=preds,aes(x=V,ymin = conf_low, ymax = conf_high), alpha = 0.2) +
  geom_abline(aes(intercept=0,slope=1),linetype=4,linewidth=2)+
  scale_x_continuous(limits = c(0,2000),breaks = seq(0,2000,500))+
  scale_y_continuous(limits = c(0,2000),breaks = seq(0,2000,500))+
  xlab(bquote(Observed~T~'('~day~')'))+
  ylab(bquote(Predicted~T~'('~day~')'))+
  annotate("text",x=10/30*2000,y=c(30/30*2000,28/30*2000,26/30*2000,24/30*2000,22/30*2000,20/30*2000),label=c(paste0("M-model"),paste0("Slope:", slopes," [", CIl,",",CIu,"]"),paste0("Intercept:",intercept," [", CIli,",",CIui,"]"),paste0("R^2=",R2),paste0("RMSE=",RMSE),"P < 0.0001"),size=8)+
  theme_classic(base_size = 18)+
  theme(panel.border = element_rect(linewidth = 2,fill = 'transparent'), legend.justification = c(1,-5.4),legend.position =c(1,0),legend.background = element_rect(fill = 'white',colour='black'),axis.text = element_text(color = 'black'))
ggsave("Fig.6a.tiff",p,units = "cm",dpi=600,width=20,height = 20,scale =1)
#Fig.6b#########
LLmeasure<-dataout$LL
LLpredict<-dataout$LLA
datanew<-cbind(LLmeasure,LLpredict)
colnames(datanew)<-c("V","P")
datanew<-as.data.frame(datanew)
# fit sma
mod <- sma(P ~ V, data=datanew, method="SMA")
slopes<-round(mod$coef[[1]][2,1],1)
intercept<-round(mod$coef[[1]][1,1],1)
R2<-round(mod$r2[[1]],2)
RMSE<-round(sqrt(sum((datanew$V-datanew$P)^2)/nrow(datanew)),1)
CIl<-round(mod$coef[[1]][2,2],1)
CIu<-round(mod$coef[[1]][2,3],1)
CIli<-round(mod$coef[[1]][1,2],1)
CIui<-round(mod$coef[[1]][1,3],1)
###生成置信区间
# create new data set of log_lma at a high resolution (200 points from min to max)
preds <- data.frame(expand.grid(V = seq(min(datanew$V, na.rm = T), max(datanew$V, na.rm = T), length.out = 200), stringsAsFactors = FALSE))

# bootstrap data and get predictions
preds <- datanew %>%
  # create new bootstrapped data sets
  modelr::bootstrap(n = 1000, id = 'boot_num') %>%
  # fit sma to every bootstrap
  group_by(boot_num) %>%
  mutate(., fit = map(strap, ~ sma(P ~ V, data=data.frame(.), method="SMA"))) %>%
  ungroup() %>%
  # extract intercept and slope from each fit
  mutate(., intercept = map_dbl(fit, ~coef(.x)[1]),
         slope = map_dbl(fit, ~coef(.x)[2])) %>%
  select(., -fit) %>%
  # get fitted values for each bootstrapped model
  # uses the preds dataframe we made earlier
  group_by(boot_num) %>%
  do(data.frame(fitted = .$intercept + .$slope*preds$V, 
                V = preds$V)) %>%
  ungroup() %>%
  # calculate the 2.5% and 97.5% quantiles at each log_lma value
  group_by(., V) %>%
  dplyr::summarise(., conf_low = quantile(fitted, 0.025),
                   conf_high = quantile(fitted, 0.975)) %>%
  ungroup() %>%
  # add fitted value of actual unbootstrapped model
  mutate(., P = coef(mod)[1] + coef(mod)[2]*V)

p<-ggplot()+
  geom_point(data=dataout,aes(x=LL,y=LLA),size=5,col=rgb(078,171,144,maxColorValue = 255,alpha = 200))+
  geom_line(data = preds,aes(x=V,y=P),linewidth=2,colour=rgb(191,030,046,maxColorValue = 255))+
  geom_ribbon(data=preds,aes(x=V,ymin = conf_low, ymax = conf_high), alpha = 0.2) +
  geom_abline(aes(intercept=0,slope=1),linetype=4,linewidth=2)+
  scale_x_continuous(limits = c(0,2000),breaks = seq(0,2000,500))+
  scale_y_continuous(limits = c(0,2000),breaks = seq(0,2000,500))+
  xlab(bquote(Observed~T~'('~day~')'))+
  ylab(bquote(Predicted~T~'('~day~')'))+
  annotate("text",x=10/30*2000,y=c(30/30*2000,28/30*2000,26/30*2000,24/30*2000,22/30*2000,20/30*2000),label=c(paste0("A-model"),paste0("Slope:", slopes," [", CIl,",",CIu,"]"),paste0("Intercept:",intercept," [", CIli,",",CIui,"]"),paste0("R^2=",R2),paste0("RMSE=",RMSE),"P < 0.0001"),size=8)+
  theme_classic(base_size = 18)+
  theme(panel.border = element_rect(linewidth = 2,fill = 'transparent'), legend.justification = c(1,-5.4),legend.position =c(1,0),legend.background = element_rect(fill = 'white',colour='black'),axis.text = element_text(color = 'black'))
ggsave("Fig.6b.tiff",p,units = "cm",dpi=600,width=20,height = 20,scale =1)
#Fig.6c#########
LLmeasure<-dataout$LL
LLpredict<-dataout$LLPmodel
datanew<-cbind(LLmeasure,LLpredict)
colnames(datanew)<-c("V","P")
datanew<-as.data.frame(datanew)
# fit sma
mod <- sma(P ~ V, data=datanew, method="SMA")
slopes<-round(mod$coef[[1]][2,1],1)
intercept<-round(mod$coef[[1]][1,1],1)
R2<-round(mod$r2[[1]],2)
RMSE<-round(sqrt(sum((datanew$V-datanew$P)^2)/nrow(datanew)),1)
CIl<-round(mod$coef[[1]][2,2],1)
CIu<-round(mod$coef[[1]][2,3],1)
CIli<-round(mod$coef[[1]][1,2],1)
CIui<-round(mod$coef[[1]][1,3],1)
###生成置信区间
# create new data set of log_lma at a high resolution (200 points from min to max)
preds <- data.frame(expand.grid(V = seq(min(datanew$V, na.rm = T), max(datanew$V, na.rm = T), length.out = 200), stringsAsFactors = FALSE))

# bootstrap data and get predictions
preds <- datanew %>%
  # create new bootstrapped data sets
  modelr::bootstrap(n = 1000, id = 'boot_num') %>%
  # fit sma to every bootstrap
  group_by(boot_num) %>%
  mutate(., fit = map(strap, ~ sma(P ~ V, data=data.frame(.), method="SMA"))) %>%
  ungroup() %>%
  # extract intercept and slope from each fit
  mutate(., intercept = map_dbl(fit, ~coef(.x)[1]),
         slope = map_dbl(fit, ~coef(.x)[2])) %>%
  select(., -fit) %>%
  # get fitted values for each bootstrapped model
  # uses the preds dataframe we made earlier
  group_by(boot_num) %>%
  do(data.frame(fitted = .$intercept + .$slope*preds$V, 
                V = preds$V)) %>%
  ungroup() %>%
  # calculate the 2.5% and 97.5% quantiles at each log_lma value
  group_by(., V) %>%
  dplyr::summarise(., conf_low = quantile(fitted, 0.025),
                   conf_high = quantile(fitted, 0.975)) %>%
  ungroup() %>%
  # add fitted value of actual unbootstrapped model
  mutate(., P = coef(mod)[1] + coef(mod)[2]*V)

p<-ggplot()+
  geom_point(data=dataout,aes(x=LL,y=LLPmodel),size=5,col=rgb(078,171,144,maxColorValue = 255,alpha = 200))+
  geom_line(data = preds,aes(x=V,y=P),linewidth=2,colour=rgb(191,030,046,maxColorValue = 255))+
  geom_ribbon(data=preds,aes(x=V,ymin = conf_low, ymax = conf_high), alpha = 0.2) +
  geom_abline(aes(intercept=0,slope=1),linetype=4,linewidth=2)+
  scale_x_continuous(limits = c(0,2000),breaks = seq(0,2000,500))+
  scale_y_continuous(limits = c(0,2000),breaks = seq(0,2000,500))+
  xlab(bquote(Observed~T~'('~day~')'))+
  ylab(bquote(Predicted~T~'('~day~')'))+
  annotate("text",x=20/30*2000,y=c(12/30*2000,10/30*2000,8/30*2000,6/30*2000,4/30*2000,2/30*2000),label=c(paste0("P-model"),paste0("Slope:", slopes," [", CIl,",",CIu,"]"),paste0("Intercept:",intercept," [", CIli,",",CIui,"]"),paste0("R^2=",R2),paste0("RMSE=",RMSE),"P < 0.0001"),size=8)+
  theme_classic(base_size = 18)+
  theme(panel.border = element_rect(linewidth = 2,fill = 'transparent'), legend.justification = c(1,-5.4),legend.position =c(1,0),legend.background = element_rect(fill = 'white',colour='black'),axis.text = element_text(color = 'black'))
ggsave("Fig.6c.tiff",p,units = "cm",dpi=600,width=20,height = 20,scale =1)

##Fig.6组合####
library('figpatch')
library('ggplot2')
library('patchwork')
jpeg(filename = "Fig.6.jpeg",width =4.2, height =12.6, units = "cm",res=3600)   
path<-paste0(dirname(rstudioapi::getActiveDocumentContext()$path))
setwd(path)#获取当前程序的位置并设置为工作路径
p1<-fig('Fig.6a.tiff')
p2<-fig('Fig.6b.tiff')
p3<-fig('Fig.6c.tiff')


p1/p2/p3+plot_layout(tag_level = 'new')+plot_annotation(tag_levels ='a',tag_prefix = '(',tag_suffix = ')') &theme(plot.tag=element_text(face='bold',size=7,hjust = 0, vjust = 1),plot.tag.position = c(0, 1)) 
setwd(dirname(rstudioapi::getActiveDocumentContext()$path))
dev.off()
