# Supplementary material for: The leaf-scale mass-based photosynthetic optimization model better predicts photosynthetic acclimation than the area-based
Source: AoB Plants. 2024 Aug 19;16(5):plae044. doi: 10.1093/aobpla/plae044 (PMC11459265; doi:10.1093/aobpla/plae044)
Supplement: plae044_suppl_Supplementary_Material_S1 [file plae044_suppl_supplementary_material_s1.zip › Supplementary Material 1 Verification dataset and analysis codes/Fig.7.R]

#物种参数
Tleaf<-25+273.15
I<-500
Ca<-400
b<-60
k<-1.5
beta<-0.015
g1<-3.6
VPD<-1
p<-0.5
Cch<-(g1-0.89*sqrt(VPD))/(g1+sqrt(VPD))*Ca
O2<-210
Kc<-exp(38.05-(9553.420009/Tleaf)) #Rubisco的CO2米氏常数,μmol/mol或ppm
Ko<-exp(20.30-(4375.593855/Tleaf)) #Rubisco的O2米氏常数，mmol/mol
K<-Kc*(1+O2/Ko) #Rubisco米氏常数，,μmol/mol或ppm
Gammastar<-exp(19.02-(4549.992181/Tleaf))  #缺乏暗呼吸的CO2补偿点,μmol/mol或ppm
alpha<-1/4*0.84*0.5*0.8*(1-0.15)*(Ca-Gammastar)/(Ca+2*Gammastar)
S<-668.39-1.07*(Tleaf-273.15)
Ha<-72000
Hd<-200000
R<-8.314
f1<-exp(Ha*(Tleaf-298.15)/(298.15*Tleaf*R))*(1+exp((298.15*S-Hd)/(298.15*R)))/(1+exp((Tleaf*S-Hd)/(Tleaf*R)))
rjv<-2.59-0.035*(Tleaf-273.15)
Haj<-50000
Sj<-659.7-0.75*(Tleaf-273.15)
fj<-exp(Haj*(Tleaf-298.15)/(298.15*Tleaf*R))*(1+exp((298.15*Sj-Hd)/(298.15*R)))/(1+exp((Tleaf*Sj-Hd)/(Tleaf*R)))
fv<-min(f1*(Cch-Gammastar)/(Cch+K),rjv*fj*(Cch-Gammastar)/(4*Cch+8*Gammastar))
frd<-exp(0.1012*(Tleaf-298.15)-0.0005*((Tleaf-273.15)^2-25^2))
x<-seq(1,400,0.1)
Vcmax25<-x
Amax<-Vcmax25*fv
A<-alpha*I*Amax/(alpha*I+Amax)
R<- beta*frd*Vcmax25
LMA<-k*Vcmax25+b
betac<-50000
m<-2.7*10^7
n<--4/3
Anday0<-86400*(p*A-R)
LLp<-m*(Anday0/LMA)^n
LL<-sqrt(2*m*betac*(86400*(p*A-R)/LMA)^(n-1))
ga<-(Anday0*(LL-LL^2/(2*LLp))-betac*LMA)/LL/1000000
gm<-(Anday0*(LL-LL^2/(2*LLp))-betac*LMA)/LL/LMA
data<-cbind(Vcmax25,Amax,A,R,LMA,LL,ga,gm)
data<-as.data.frame(data)

##Fig.7a Vcmax25与A, R,LMA##########
tiff(filename = "Fig.7a.tiff",width =30, height =20, units = "cm",res=600) 
setwd(dirname(rstudioapi::getActiveDocumentContext()$path))#获取当前程序的位置并设置为工作路径
op=par(mar=c(6.5, 8.5,1, 8.5),cex.axis=0.75)

# #Amax~Vcmax
# plot(data$Vcmax25,data$Amax,xlim = c(0,max(data$Vcmax25)),ylim=c(0,max(data$Amax)),xlab='',ylab='',axes = T,col=rgb(131,064,038,maxColorValue = 255),cex.axis=3,mgp = c(0,1.5,0),cex=3)
# par(new=T)
#LMAA~Vcmax
plot(data$Vcmax25,data$LMA,xlim = c(0,max(data$Vcmax25)),ylim=c(0,max(data$LMA)*2),xlab='',ylab='',axes = F,col=rgb(131,064,038,maxColorValue = 255),cex=3)
axis(side=4,cex.axis=3,mgp = c(0,1.5,0))

par(new=T)
#R~Vcmax
plot(data$Vcmax25,data$R,xlim = c(0,max(data$Vcmax25)),ylim=c(0,max(data$A)),xlab='',ylab='',axes = T,col=rgb(144,201,231,maxColorValue = 255),cex.axis=3,mgp = c(0,1.5,0),cex=3)
par(new=T)
#A~Vcmax

plot(data$Vcmax25,data$A,xlim = c(0,max(data$Vcmax25)),ylim=c(0,max(data$A)),xlab='',ylab='',axes = T,col=rgb(219,049,036,maxColorValue = 255),cex.axis=3,mgp = c(0,1.5,0),cex=3)
box(lwd=5)
legend("topleft",cex=3,bty='n',
       legend=c("A","R","LMA"),lty=c(1,1,1),lwd=c(10,10,10),pch=c(-1,-1,-1),col = c(rgb(219,049,036,maxColorValue = 255),rgb(144,201,231,maxColorValue = 255),rgb(131,064,038,maxColorValue = 255)))

# legend("topleft",cex=3,bty='n',
#        legend=c("Amax","A","R","LMA"),lty=c(1,1,1,1),lwd=c(10,10,10,10),pch=c(-1,-1,-1,-1),col = c(rgb(131,064,038,maxColorValue = 255),rgb(219,049,036,maxColorValue = 255),rgb(144,201,231,maxColorValue = 255),rgb(142,182,156,alpha=255,maxColorValue = 255)))
mtext(1,text=expression(paste("V"["c max,25"]," ( μmol m"^'-2',"s"^'-1'," )")),line=5.5,cex = 3)
mtext(2,text=expression(paste("A"["max"]," or ","R"," ( μmol m"^'-2',"s"^'-1'," )")),line=5,cex = 3)
mtext(4,text=expression(paste("LMA"," ( g m"^'-2'," )")),line=5,cex = 3)
dev.off()

##Fig.7b Vcmax25与ga gm##########
tiff(filename = "Fig.7b.tiff",width =30, height =20, units = "cm",res=600) 
setwd(dirname(rstudioapi::getActiveDocumentContext()$path))#获取当前程序的位置并设置为工作路径
op=par(mar=c(6.5, 8.5,2, 8.5),cex.axis=0.75)
#ga
plot(data$Vcmax25,data$ga,xlim = c(0,max(data$Vcmax25)),ylim=c(0,max(data$ga)*1.3),xlab='',ylab='',axes = T,col=rgb(144,201,231,maxColorValue = 255),cex.axis=3,mgp = c(0,1.5,0),cex=3,pch=16)
segments(x0=data$Vcmax25[which.max(data$ga)],y0=0,x1=data$Vcmax25[which.max(data$ga)],y1=data$ga[which.max(data$ga)],col=rgb(144,201,231,maxColorValue = 255),lwd=10,lty=2)
text(data$Vcmax25[which.max(data$ga)],0,expression(paste("V"["c max,25 A"])),adj=0,cex=2)
par(new=T)
plot(data$Vcmax25[which.max(data$ga)],-max(data$ga)*0.05,xlim = c(0,max(data$Vcmax25)),ylim=c(0,max(data$ga)*1.3),xlab='',ylab='',axes = F,col=rgb(144,201,231,maxColorValue = 255),cex.axis=3,mgp = c(0,1.5,0),cex=3,pch=16)
par(new=T)
#gm
plot(data$Vcmax25,data$gm,xlim = c(0,max(data$Vcmax25)),ylim=c(0,max(data$gm)*1.3),xlab='',ylab='',axes = F,col=rgb(219,049,036,maxColorValue = 255),cex=3,pch=16)
axis(side=4,cex.axis=3,mgp = c(0,1.5,0))
segments(x0=data$Vcmax25[which.max(data$gm)],y0=0,x1=data$Vcmax25[which.max(data$gm)],y1=data$gm[which.max(data$gm)],col=rgb(219,049,036,maxColorValue = 255),lwd=10,lty=2)
text(x=data$Vcmax25[which.max(data$gm)],y=0,labels=expression(paste("V"["c max,25 M"])),adj=0,cex=2)
par(new=T)
plot(data$Vcmax25[which.max(data$gm)],-max(data$gm)*0.05,xlim = c(0,max(data$Vcmax25)),ylim=c(0,max(data$gm)*1.3),xlab='',ylab='',axes = F,col=rgb(219,049,036,maxColorValue = 255),cex=3,pch=16)

box(lwd=5)
legend("topright",cex=3,bty='n',
       legend=c(expression(paste("P"["m"]," M-model")),expression(paste("P"["a"], " A-Model"))),lty=c(1,1),lwd=c(10,10),pch=c(-1,-1),col = c(rgb(219,049,036,maxColorValue = 255),rgb(144,201,231,maxColorValue = 255)))
mtext(2,text=expression(paste("P"["a"]," ( mol m"^'-2',"day"^'-1'," )")),line=5,cex = 3)
mtext(4,text=expression(paste("P"["m"]," ( μmol g"^'-1',"day"^'-1'," )")),line=5,cex = 3)
mtext(1,text=expression(paste("V"["c max,25"]," ( μmol m"^'-2',"s"^'-1'," )")),line=5.5,cex = 3)
dev.off()

####
##Fig.7组合####
library('figpatch')
library('ggplot2')
library('patchwork')
jpeg(filename = "Fig.7.jpeg",width =8.4, height =11.2, units = "cm",res=3600)   
path<-paste0(dirname(rstudioapi::getActiveDocumentContext()$path))
setwd(path)#获取当前程序的位置并设置为工作路径
p1<-fig('Fig.7a.tiff')
p2<-fig('Fig.7b.tiff')


(p1/p2)+plot_layout(tag_level = 'new')+plot_annotation(tag_levels ='a',tag_prefix = '(',tag_suffix = ')') &theme(plot.tag=element_text(face='bold',size=7,hjust = 0, vjust = 1),plot.tag.position = c(0, 1)) 
setwd(dirname(rstudioapi::getActiveDocumentContext()$path))
dev.off()
