# Supplementary material for: The leaf-scale mass-based photosynthetic optimization model better predicts photosynthetic acclimation than the area-based
Source: AoB Plants. 2024 Aug 19;16(5):plae044. doi: 10.1093/aobpla/plae044 (PMC11459265; doi:10.1093/aobpla/plae044)
Supplement: plae044_suppl_Supplementary_Material_S1 [file plae044_suppl_supplementary_material_s1.zip › Supplementary Material 1 Verification dataset and analysis codes/Leaf Lifespan to light intensity.CSV]

Latitude	Longitude	Above Canopy PAR (mol/m2/day)	Growth releative PAR	Species	LMA	Vcmax25	k	b	Tem	PAR	VPD	LL	Source	Remarks
9.27	-79.97		CANOPY	Aspidosperma cruenta	156.5279899	59.16900482	1.940946495	41.68411738	31	255	0.369	337	Variations of leaf longevity in tropical moist forests predicted by a trait-driven carbon optimality model
9.27	-79.97		UNDERSTORY	Aspidosperma cruenta	73.04844705	16.15929638	1.940946495	41.68411738	26	30	0.369	1342	Variations of leaf longevity in tropical moist forests predicted by a trait-driven carbon optimality model
8.98	-79.53		CANOPY	Astronium graveolens	73.08163208	82.58674574	0.601135438	23.43581251	33	255	0.733	271	Variations of leaf longevity in tropical moist forests predicted by a trait-driven carbon optimality model
8.98	-79.53		UNDERSTORY	Astronium graveolens	36.07200607	21.0205434	0.601135438	23.43581251	28	30	0.733	278	Variations of leaf longevity in tropical moist forests predicted by a trait-driven carbon optimality model
9.27	-79.97		CANOPY	Brosimum utile	144.7597797	65.65327932	2.13888219	4.335149855	31	255	0.369	324	Variations of leaf longevity in tropical moist forests predicted by a trait-driven carbon optimality model
9.27	-79.97		UNDERSTORY	Brosimum utile	51.27341939	21.94523371	2.13888219	4.335149855	26	30	0.369	1304	Variations of leaf longevity in tropical moist forests predicted by a trait-driven carbon optimality model
9.27	-79.97		CANOPY	Calophyllum longifolium	232.8765932	61.60060776	3.634994476	8.958724249	31	255	0.369	502	Variations of leaf longevity in tropical moist forests predicted by a trait-driven carbon optimality model
9.27	-79.97		UNDERSTORY	Calophyllum longifolium	63.34107982	14.9607808	3.634994476	8.958724249	26	30	0.369	1050	Variations of leaf longevity in tropical moist forests predicted by a trait-driven carbon optimality model
8.98	-79.53		CANOPY	Castilla elastica	86.48983106	89.1936854	0.941770052	2.489889297	33	255	0.733	180	Variations of leaf longevity in tropical moist forests predicted by a trait-driven carbon optimality model
8.98	-79.53		UNDERSTORY	Castilla elastica	18.95817196	17.48652192	0.941770052	2.489889297	28	30	0.733	129	Variations of leaf longevity in tropical moist forests predicted by a trait-driven carbon optimality model
9.27	-79.97		CANOPY	Cespedezia macrophylla	89.08838932	72.13755383	0.530478948	50.82093565	31	255	0.369	309	Variations of leaf longevity in tropical moist forests predicted by a trait-driven carbon optimality model
9.27	-79.97		UNDERSTORY	Cespedezia macrophylla	55.44683627	8.72023411	0.530478948	50.82093565	26	30	0.369	971	Variations of leaf longevity in tropical moist forests predicted by a trait-driven carbon optimality model
9.27	-79.97		CANOPY	Coccoloba parimensis	92.24634798	59.16900482	0.951789668	35.9299005	31	255	0.369	445	Variations of leaf longevity in tropical moist forests predicted by a trait-driven carbon optimality model
9.27	-79.97		UNDERSTORY	Coccoloba parimensis	57.72186788	22.89578055	0.951789668	35.9299005	26	30	0.369	627.5	Variations of leaf longevity in tropical moist forests predicted by a trait-driven carbon optimality model
8.98	-79.53		CANOPY	Cordia alliodora	94.60223427	112.3179742	0.7802776	6.9630349	33	255	0.733	175	Variations of leaf longevity in tropical moist forests predicted by a trait-driven carbon optimality model
8.98	-79.53		UNDERSTORY	Cordia alliodora	32.99830043	33.36667043	0.7802776	6.9630349	28	30	0.733	243	Variations of leaf longevity in tropical moist forests predicted by a trait-driven carbon optimality model
9.27	-79.97		CANOPY	Cordia bicolor	117.5360089	96.04831605	1.04839447	16.83948547	31	255	0.369	289	Variations of leaf longevity in tropical moist forests predicted by a trait-driven carbon optimality model
9.27	-79.97		UNDERSTORY	Cordia bicolor	33.1308798	15.53937453	1.04839447	16.83948547	26	30	0.369	318	Variations of leaf longevity in tropical moist forests predicted by a trait-driven carbon optimality model
8.98	-79.53		CANOPY	Doliocarpus multiflorus	83.18219993	47.05084886	1.061742789	33.22630045	33	255	0.733	150.5	Variations of leaf longevity in tropical moist forests predicted by a trait-driven carbon optimality model
9.27	-79.97		UNDERSTORY	Doliocarpus multiflorus	42.48494613	8.72023411	1.061742789	33.22630045	26	30	0.369	748	Variations of leaf longevity in tropical moist forests predicted by a trait-driven carbon optimality model
9.27	-79.97		CANOPY	Doliocarpus dentatus	111.1595744	40.32408205	1.518854206	20.8857975	31	255	0.369	274.5	Variations of leaf longevity in tropical moist forests predicted by a trait-driven carbon optimality model
8.98	-79.53		CANOPY	Doliocarpus dentatus	73.58112139	48.13627466	1.518854206	20.8857975	33	255	0.733	61	Variations of leaf longevity in tropical moist forests predicted by a trait-driven carbon optimality model
8.98	-79.53		UNDERSTORY	Doliocarpus dentatus	45.3872909	21.80078192	1.518854206	20.8857975	28	30	0.733	259.5	Variations of leaf longevity in tropical moist forests predicted by a trait-driven carbon optimality model
9.27	-79.97		CANOPY	Guatteria dumetorum	78.46653177	79.43236264	0.736025587	20.00228046	31	255	0.369	211.5	Variations of leaf longevity in tropical moist forests predicted by a trait-driven carbon optimality model
9.27	-79.97		UNDERSTORY	Guatteria dumetorum	34.45109481	19.63085878	0.736025587	20.00228046	26	30	0.369	639	Variations of leaf longevity in tropical moist forests predicted by a trait-driven carbon optimality model
9.27	-79.97		CANOPY	Heisteria scandens	77.18032375	35.33929603	1.971649807	7.50360754	31	255	0.369	335	Variations of leaf longevity in tropical moist forests predicted by a trait-driven carbon optimality model
9.27	-79.97		UNDERSTORY	Heisteria scandens	34.80094425	13.84492145	1.971649807	7.50360754	26	30	0.369	968	Variations of leaf longevity in tropical moist forests predicted by a trait-driven carbon optimality model
8.98	-79.53		CANOPY	Luehea seemannii	104.5470182	94.85677653	0.84344845	24.54021703	33	255	0.733	186	Variations of leaf longevity in tropical moist forests predicted by a trait-driven carbon optimality model
8.98	-79.53		UNDERSTORY	Luehea seemannii	42.38609549	21.15823255	0.84344845	24.54021703	28	30	0.733	180	Variations of leaf longevity in tropical moist forests predicted by a trait-driven carbon optimality model
9.27	-79.97		CANOPY	Manilkara bidentata	177.405392	64.43747786	1.399787813	87.2065958	31	255	0.369	427	Variations of leaf longevity in tropical moist forests predicted by a trait-driven carbon optimality model
9.27	-79.97		UNDERSTORY	Manilkara bidentata	110.6360904	16.73789012	1.399787813	87.2065958	26	30	0.369	1855	Variations of leaf longevity in tropical moist forests predicted by a trait-driven carbon optimality model
9.27	-79.97		CANOPY	Marila laxiflora	95.69041337	48.63205876	1.882431542	4.143892013	31	255	0.369	424	Variations of leaf longevity in tropical moist forests predicted by a trait-driven carbon optimality model
9.27	-79.97		UNDERSTORY	Marila laxiflora	35.02944541	16.40726513	1.882431542	4.143892013	26	30	0.369	870.5	Variations of leaf longevity in tropical moist forests predicted by a trait-driven carbon optimality model
8.98	-79.53		CANOPY	Philodendron unidentified	40.70738217	50.96782023	0.513967698	14.51156896	33	255	0.733	90.5	Variations of leaf longevity in tropical moist forests predicted by a trait-driven carbon optimality model
8.98	-79.53		UNDERSTORY	Philodendron unidentified	18.75763545	8.261348936	0.513967698	14.51156896	28	30	0.733	150	Variations of leaf longevity in tropical moist forests predicted by a trait-driven carbon optimality model
9.27	-79.97		CANOPY	Phryganocydi corymbosa	100.6252272	68.08488226	0.69701802	34.04024046	31	255	0.369	324	Variations of leaf longevity in tropical moist forests predicted by a trait-driven carbon optimality model
8.98	-79.53		CANOPY	Phryganocydi corymbosa	63.24541284	68.90094216	0.69701802	34.04024046	33	255	0.733	89	Variations of leaf longevity in tropical moist forests predicted by a trait-driven carbon optimality model
8.98	-79.53		UNDERSTORY	Phryganocydi corymbosa	46.49592118	18.31265681	0.69701802	34.04024046	28	30	0.733	183	Variations of leaf longevity in tropical moist forests predicted by a trait-driven carbon optimality model
9.27	-79.97		CANOPY	Pouruma bicolor	122.1183769	102.5325906	1.117837787	7.503572728	31	255	0.369	254	Variations of leaf longevity in tropical moist forests predicted by a trait-driven carbon optimality model
9.27	-79.97		UNDERSTORY	Pouruma bicolor	31.80379352	21.73859309	1.117837787	7.503572728	26	30	0.369	393.5	Variations of leaf longevity in tropical moist forests predicted by a trait-driven carbon optimality model
9.27	-79.97		CANOPY	Tachigalia versicolor	100.2721475	72.13755383	1.19715182	13.91254367	31	255	0.369	285	Variations of leaf longevity in tropical moist forests predicted by a trait-driven carbon optimality model
9.27	-79.97		UNDERSTORY	Tachigalia versicolor	41.47069714	23.01976493	1.19715182	13.91254367	26	30	0.369	782	Variations of leaf longevity in tropical moist forests predicted by a trait-driven carbon optimality model
9.27	-79.97		CANOPY	Tontelea ovalifolia	116.6078029	80.64816411	0.78709369	53.13014179	31	255	0.369	544.5	Variations of leaf longevity in tropical moist forests predicted by a trait-driven carbon optimality model
9.27	-79.97		UNDERSTORY	Tontelea ovalifolia	65.58878917	15.82867139	0.78709369	53.13014179	26	30	0.369	856	Variations of leaf longevity in tropical moist forests predicted by a trait-driven carbon optimality model
9.27	-79.97		CANOPY	Virola sebifera	102.6233716	60.79007345	1.215818996	28.71364551	31	255	0.369	463.5	Variations of leaf longevity in tropical moist forests predicted by a trait-driven carbon optimality model
9.27	-79.97		UNDERSTORY	Virola sebifera	40.97403988	10.08406219	1.215818996	28.71364551	26	30	0.369	943	Variations of leaf longevity in tropical moist forests predicted by a trait-driven carbon optimality model
-4.516666667	104.9166667	0.45	22.725	Lansium domesticum			1.24	24.7	26.5	526.0416667	1	266	Leaf Life Span Plasticity in Tropical Seedlings Grown under Contrasting Light Regimes	Assuming the k and the b of this species are 1.24 and 24.101 respectively, which are the average values of k and b for all species.
-4.516666667	104.9166667	0.12	6.06	Lansium domesticum			1.24	24.7	26.5	140.2777778	1	416	Leaf Life Span Plasticity in Tropical Seedlings Grown under Contrasting Light Regimes	Assuming the k and the b of this species are 1.24 and 24.102 respectively, which are the average values of k and b for all species.
-4.516666667	104.9166667	0.45	22.725	Durio zibethinus			1.24	24.7	26.5	526.0416667	1	215	Leaf Life Span Plasticity in Tropical Seedlings Grown under Contrasting Light Regimes	Assuming the k and the b of this species are 1.24 and 24.103 respectively, which are the average values of k and b for all species.
-4.516666667	104.9166667	0.12	6.06	Durio zibethinus			1.24	24.7	26.5	140.2777778	1	413	Leaf Life Span Plasticity in Tropical Seedlings Grown under Contrasting Light Regimes	Assuming the k and the b of this species are 1.24 and 24.104 respectively, which are the average values of k and b for all species.
-4.516666667	104.9166667	1	49.89	Hevea brasiliensis			1.24	24.7	26.5	1154.861111	1	227	Leaf Life Span Plasticity in Tropical Seedlings Grown under Contrasting Light Regimes	Assuming the k and the b of this species are 1.24 and 24.105 respectively, which are the average values of k and b for all species.
-4.516666667	104.9166667	0.45	22.4505	Hevea brasiliensis			1.24	24.7	26.5	519.6875	1	230	Leaf Life Span Plasticity in Tropical Seedlings Grown under Contrasting Light Regimes	Assuming the k and the b of this species are 1.24 and 24.106 respectively, which are the average values of k and b for all species.
-4.516666667	104.9166667	0.12	5.9868	Hevea brasiliensis			1.24	24.7	26.5	138.5833333	1	300	Leaf Life Span Plasticity in Tropical Seedlings Grown under Contrasting Light Regimes	Assuming the k and the b of this species are 1.24 and 24.107 respectively, which are the average values of k and b for all species.
-4.516666667	104.9166667	1	49.89	Alstonia scholaris			1.24	24.7	26.5	1154.861111	1	199	Leaf Life Span Plasticity in Tropical Seedlings Grown under Contrasting Light Regimes	Assuming the k and the b of this species are 1.24 and 24.108 respectively, which are the average values of k and b for all species.
-4.516666667	104.9166667	0.45	22.4505	Alstonia scholaris			1.24	24.7	26.5	519.6875	1	242	Leaf Life Span Plasticity in Tropical Seedlings Grown under Contrasting Light Regimes	Assuming the k and the b of this species are 1.24 and 24.109 respectively, which are the average values of k and b for all species.
-4.516666667	104.9166667	0.12	5.9868	Alstonia scholaris			1.24	24.7	26.5	138.5833333	1	446	Leaf Life Span Plasticity in Tropical Seedlings Grown under Contrasting Light Regimes	Assuming the k and the b of this species are 1.24 and 24.110 respectively, which are the average values of k and b for all species.
3.146666667	101.6058333	0.04	2.042	Acacia mangium			1.24	24.7	25.3	47.26851852	1	370.9864705	EFFECT OF LIGHT INTENSITY ON GROWTH, LEAF PRODUCTION, LEAF LIFESPAN AND LEAF NUTRIENT BUDGETS OF ACACIA MANGIUM, CINNAMOMUMINERS, DYERA COSTULATA, EUSIDEROXYLON ZWAGERI AND SHOREA ROXBURGHI	Assuming the k and the b of this species are 1.24 and 24.111 respectively, which are the average values of k and b for all species.
3.146666667	101.6058333	0.07	3.5735	Acacia mangium			1.24	24.7	25.3	82.71990741	1	221.0975962	EFFECT OF LIGHT INTENSITY ON GROWTH, LEAF PRODUCTION, LEAF LIFESPAN AND LEAF NUTRIENT BUDGETS OF ACACIA MANGIUM, CINNAMOMUMINERS, DYERA COSTULATA, EUSIDEROXYLON ZWAGERI AND SHOREA ROXBURGHI	Assuming the k and the b of this species are 1.24 and 24.112 respectively, which are the average values of k and b for all species.
3.146666667	101.6058333	0.25	12.7625	Acacia mangium			1.24	24.7	25.3	295.4282407	1	128.8080914	EFFECT OF LIGHT INTENSITY ON GROWTH, LEAF PRODUCTION, LEAF LIFESPAN AND LEAF NUTRIENT BUDGETS OF ACACIA MANGIUM, CINNAMOMUMINERS, DYERA COSTULATA, EUSIDEROXYLON ZWAGERI AND SHOREA ROXBURGHI	Assuming the k and the b of this species are 1.24 and 24.113 respectively, which are the average values of k and b for all species.
3.146666667	101.6058333	0.5	25.525	Acacia mangium			1.24	24.7	25.3	590.8564815	1	126.0401944	EFFECT OF LIGHT INTENSITY ON GROWTH, LEAF PRODUCTION, LEAF LIFESPAN AND LEAF NUTRIENT BUDGETS OF ACACIA MANGIUM, CINNAMOMUMINERS, DYERA COSTULATA, EUSIDEROXYLON ZWAGERI AND SHOREA ROXBURGHI	Assuming the k and the b of this species are 1.24 and 24.114 respectively, which are the average values of k and b for all species.
3.146666667	101.6058333	1	51.05	Acacia mangium			1.24	24.7	25.3	1181.712963	1	129.558387	EFFECT OF LIGHT INTENSITY ON GROWTH, LEAF PRODUCTION, LEAF LIFESPAN AND LEAF NUTRIENT BUDGETS OF ACACIA MANGIUM, CINNAMOMUMINERS, DYERA COSTULATA, EUSIDEROXYLON ZWAGERI AND SHOREA ROXBURGHI	Assuming the k and the b of this species are 1.24 and 24.115 respectively, which are the average values of k and b for all species.
3.146666667	101.6058333	0.07	3.5735	Dyera costulata			1.24	24.7	25.3	82.71990741	1	411.0358597	EFFECT OF LIGHT INTENSITY ON GROWTH, LEAF PRODUCTION, LEAF LIFESPAN AND LEAF NUTRIENT BUDGETS OF ACACIA MANGIUM, CINNAMOMUMINERS, DYERA COSTULATA, EUSIDEROXYLON ZWAGERI AND SHOREA ROXBURGHI	Assuming the k and the b of this species are 1.24 and 24.116 respectively, which are the average values of k and b for all species.
3.146666667	101.6058333	0.25	12.7625	Dyera costulata			1.24	24.7	25.3	295.4282407	1	366.5445948	EFFECT OF LIGHT INTENSITY ON GROWTH, LEAF PRODUCTION, LEAF LIFESPAN AND LEAF NUTRIENT BUDGETS OF ACACIA MANGIUM, CINNAMOMUMINERS, DYERA COSTULATA, EUSIDEROXYLON ZWAGERI AND SHOREA ROXBURGHI	Assuming the k and the b of this species are 1.24 and 24.117 respectively, which are the average values of k and b for all species.
3.146666667	101.6058333	0.5	25.525	Dyera costulata			1.24	24.7	25.3	590.8564815	1	334.8430317	EFFECT OF LIGHT INTENSITY ON GROWTH, LEAF PRODUCTION, LEAF LIFESPAN AND LEAF NUTRIENT BUDGETS OF ACACIA MANGIUM, CINNAMOMUMINERS, DYERA COSTULATA, EUSIDEROXYLON ZWAGERI AND SHOREA ROXBURGHI	Assuming the k and the b of this species are 1.24 and 24.118 respectively, which are the average values of k and b for all species.
3.146666667	101.6058333	1	51.05	Dyera costulata			1.24	24.7	25.3	1181.712963	1	303.144621	EFFECT OF LIGHT INTENSITY ON GROWTH, LEAF PRODUCTION, LEAF LIFESPAN AND LEAF NUTRIENT BUDGETS OF ACACIA MANGIUM, CINNAMOMUMINERS, DYERA COSTULATA, EUSIDEROXYLON ZWAGERI AND SHOREA ROXBURGHI	Assuming the k and the b of this species are 1.24 and 24.119 respectively, which are the average values of k and b for all species.
3.146666667	101.6058333	0.04	2.042	Susideroxylon zwageri			1.24	24.7	25.3	47.26851852	1	531.9942204	EFFECT OF LIGHT INTENSITY ON GROWTH, LEAF PRODUCTION, LEAF LIFESPAN AND LEAF NUTRIENT BUDGETS OF ACACIA MANGIUM, CINNAMOMUMINERS, DYERA COSTULATA, EUSIDEROXYLON ZWAGERI AND SHOREA ROXBURGHI	Assuming the k and the b of this species are 1.24 and 24.120 respectively, which are the average values of k and b for all species.
3.146666667	101.6058333	0.07	3.5735	Susideroxylon zwageri			1.24	24.7	25.3	82.71990741	1	511.6637331	EFFECT OF LIGHT INTENSITY ON GROWTH, LEAF PRODUCTION, LEAF LIFESPAN AND LEAF NUTRIENT BUDGETS OF ACACIA MANGIUM, CINNAMOMUMINERS, DYERA COSTULATA, EUSIDEROXYLON ZWAGERI AND SHOREA ROXBURGHI	Assuming the k and the b of this species are 1.24 and 24.121 respectively, which are the average values of k and b for all species.
3.146666667	101.6058333	0.25	12.7625	Susideroxylon zwageri			1.24	24.7	25.3	295.4282407	1	258.3664784	EFFECT OF LIGHT INTENSITY ON GROWTH, LEAF PRODUCTION, LEAF LIFESPAN AND LEAF NUTRIENT BUDGETS OF ACACIA MANGIUM, CINNAMOMUMINERS, DYERA COSTULATA, EUSIDEROXYLON ZWAGERI AND SHOREA ROXBURGHI	Assuming the k and the b of this species are 1.24 and 24.122 respectively, which are the average values of k and b for all species.
3.146666667	101.6058333	0.5	25.525	Susideroxylon zwageri			1.24	24.7	25.3	590.8564815	1	300.8811244	EFFECT OF LIGHT INTENSITY ON GROWTH, LEAF PRODUCTION, LEAF LIFESPAN AND LEAF NUTRIENT BUDGETS OF ACACIA MANGIUM, CINNAMOMUMINERS, DYERA COSTULATA, EUSIDEROXYLON ZWAGERI AND SHOREA ROXBURGHI	Assuming the k and the b of this species are 1.24 and 24.123 respectively, which are the average values of k and b for all species.
3.146666667	101.6058333	1	51.05	Susideroxylon zwageri			1.24	24.7	25.3	1181.712963	1	277.9939577	EFFECT OF LIGHT INTENSITY ON GROWTH, LEAF PRODUCTION, LEAF LIFESPAN AND LEAF NUTRIENT BUDGETS OF ACACIA MANGIUM, CINNAMOMUMINERS, DYERA COSTULATA, EUSIDEROXYLON ZWAGERI AND SHOREA ROXBURGHI	Assuming the k and the b of this species are 1.24 and 24.124 respectively, which are the average values of k and b for all species.
3.146666667	101.6058333	0.04	2.042	Shorea roxburghii			1.24	24.7	25.3	47.26851852	1	553.374491	EFFECT OF LIGHT INTENSITY ON GROWTH, LEAF PRODUCTION, LEAF LIFESPAN AND LEAF NUTRIENT BUDGETS OF ACACIA MANGIUM, CINNAMOMUMINERS, DYERA COSTULATA, EUSIDEROXYLON ZWAGERI AND SHOREA ROXBURGHI	Assuming the k and the b of this species are 1.24 and 24.125 respectively, which are the average values of k and b for all species.
3.146666667	101.6058333	0.07	3.5735	Shorea roxburghii			1.24	24.7	25.3	82.71990741	1	461.3497964	EFFECT OF LIGHT INTENSITY ON GROWTH, LEAF PRODUCTION, LEAF LIFESPAN AND LEAF NUTRIENT BUDGETS OF ACACIA MANGIUM, CINNAMOMUMINERS, DYERA COSTULATA, EUSIDEROXYLON ZWAGERI AND SHOREA ROXBURGHI	Assuming the k and the b of this species are 1.24 and 24.126 respectively, which are the average values of k and b for all species.
3.146666667	101.6058333	0.25	12.7625	Shorea roxburghii			1.24	24.7	25.3	295.4282407	1	399.2455011	EFFECT OF LIGHT INTENSITY ON GROWTH, LEAF PRODUCTION, LEAF LIFESPAN AND LEAF NUTRIENT BUDGETS OF ACACIA MANGIUM, CINNAMOMUMINERS, DYERA COSTULATA, EUSIDEROXYLON ZWAGERI AND SHOREA ROXBURGHI	Assuming the k and the b of this species are 1.24 and 24.127 respectively, which are the average values of k and b for all species.
3.146666667	101.6058333	0.5	25.525	Shorea roxburghii			1.24	24.7	25.3	590.8564815	1	221.6366741	EFFECT OF LIGHT INTENSITY ON GROWTH, LEAF PRODUCTION, LEAF LIFESPAN AND LEAF NUTRIENT BUDGETS OF ACACIA MANGIUM, CINNAMOMUMINERS, DYERA COSTULATA, EUSIDEROXYLON ZWAGERI AND SHOREA ROXBURGHI	Assuming the k and the b of this species are 1.24 and 24.128 respectively, which are the average values of k and b for all species.
3.146666667	101.6058333	1	51.05	Shorea roxburghii			1.24	24.7	25.3	1181.712963	1	230.1862603	EFFECT OF LIGHT INTENSITY ON GROWTH, LEAF PRODUCTION, LEAF LIFESPAN AND LEAF NUTRIENT BUDGETS OF ACACIA MANGIUM, CINNAMOMUMINERS, DYERA COSTULATA, EUSIDEROXYLON ZWAGERI AND SHOREA ROXBURGHI	Assuming the k and the b of this species are 1.24 and 24.129 respectively, which are the average values of k and b for all species.
Malaysia	Malaysia	1	50	Dryobalanops aromatia			1.24	24.7	26	1157.407407	1	246	LEAF SENESCENCE IN KAPUR (DRYOBALANOPS AROMATICA,DIPTERO CARPACEAE) UNDER DIFFERENT CANOPY CONDITIONS	Assuming the k and the b of this species are 1.24 and 24.130 respectively, which are the average values of k and b for all species. Assuming growth temperature is 26 �� and the daily PAR above the canopy is 50 umol/m2/day
Malaysia	Malaysia	0.38	19	Dryobalanops aromatia			1.24	24.7	26	439.8148148	1	387	LEAF SENESCENCE IN KAPUR (DRYOBALANOPS AROMATICA,DIPTERO CARPACEAE) UNDER DIFFERENT CANOPY CONDITIONS	Assuming the k and the b of this species are 1.24 and 24.130 respectively, which are the average values of k and b for all species. Assuming growth temperature is 26 �� and the daily PAR above the canopy is 50 umol/m2/day
Malaysia	Malaysia	0.04	2	Dryobalanops aromatia			1.24	24.7	26	46.2962963	1	879	LEAF SENESCENCE IN KAPUR (DRYOBALANOPS AROMATICA,DIPTERO CARPACEAE) UNDER DIFFERENT CANOPY CONDITIONS	Assuming the k and the b of this species are 1.24 and 24.130 respectively, which are the average values of k and b for all species. Assuming growth temperature is 26 �� and the daily PAR above the canopy is 50 umol/m2/day
9.27	-79.97		CANOPY	Abuta panamensis	60.72917008	39.59460117	1.24	24.7	31	255	0.369	35	This dataset comes from "Variations of leaf longevity in tropical moist forests predicted by a trait-driven carbon optimality model"	Assuming the k and the b of this species are 1.24 and 24.7 respectively, which are the average values of k and b for all species.
9.27	-79.97		CANOPY	Adelobotrys adscendens	79.3688604	29.90871614	1.24	24.7	31	255	0.369	126	This dataset comes from "Variations of leaf longevity in tropical moist forests predicted by a trait-driven carbon optimality model"	Assuming the k and the b of this species are 1.24 and 24.8 respectively, which are the average values of k and b for all species.
8.98	-79.53		CANOPY	Albizia guachapele	91.8425419	61.82207824	1.24	24.7	33	255	0.733	183	This dataset comes from "Variations of leaf longevity in tropical moist forests predicted by a trait-driven carbon optimality model"	Assuming the k and the b of this species are 1.24 and 24.9 respectively, which are the average values of k and b for all species.
8.98	-79.53		CANOPY	Amphilophium paniculatum	74.37657553	28.31545568	1.24	24.7	33	255	0.733	122	This dataset comes from "Variations of leaf longevity in tropical moist forests predicted by a trait-driven carbon optimality model"	Assuming the k and the b of this species are 1.24 and 24.10 respectively, which are the average values of k and b for all species.
8.98	-79.53		UNDERSTORY	Amphilophium paniculatum	18.68242081	15.55887383	1.24	24.7	28	30	0.733	153	This dataset comes from "Variations of leaf longevity in tropical moist forests predicted by a trait-driven carbon optimality model"	Assuming the k and the b of this species are 1.24 and 24.11 respectively, which are the average values of k and b for all species.
8.98	-79.53		CANOPY	Anacardium excelsum	124.6552885	36.81009239	1.24	24.7	33	255	0.733	280	This dataset comes from "Variations of leaf longevity in tropical moist forests predicted by a trait-driven carbon optimality model"	Assuming the k and the b of this species are 1.24 and 24.12 respectively, which are the average values of k and b for all species.
8.98	-79.53		UNDERSTORY	Anacardium excelsum	52.67742281	18.67982787	1.24	24.7	28	30	0.733	243	This dataset comes from "Variations of leaf longevity in tropical moist forests predicted by a trait-driven carbon optimality model"	Assuming the k and the b of this species are 1.24 and 24.13 respectively, which are the average values of k and b for all species.
9.27	-79.97		CANOPY	Anemopaegna santa-ritens	91.29006751	57.95320335	1.24	24.7	31	255	0.369	280.5	This dataset comes from "Variations of leaf longevity in tropical moist forests predicted by a trait-driven carbon optimality model"	Assuming the k and the b of this species are 1.24 and 24.14 respectively, which are the average values of k and b for all species.
8.98	-79.53		CANOPY	Annona spraguei	70.69584443	73.62018477	1.24	24.7	33	255	0.733	216	This dataset comes from "Variations of leaf longevity in tropical moist forests predicted by a trait-driven carbon optimality model"	Assuming the k and the b of this species are 1.24 and 24.15 respectively, which are the average values of k and b for all species.
8.98	-79.53		UNDERSTORY	Annona spraguei	25.1394017	33.22898128	1.24	24.7	28	30	0.733	168.5	This dataset comes from "Variations of leaf longevity in tropical moist forests predicted by a trait-driven carbon optimality model"	Assuming the k and the b of this species are 1.24 and 24.16 respectively, which are the average values of k and b for all species.
8.98	-79.53		CANOPY	Antirrhoea trichantha	67.968069	53.32744153	1.24	24.7	33	255	0.733	180	This dataset comes from "Variations of leaf longevity in tropical moist forests predicted by a trait-driven carbon optimality model"	Assuming the k and the b of this species are 1.24 and 24.17 respectively, which are the average values of k and b for all species.
9.27	-79.97		CANOPY	Apeiba membranaceae	99.6608063	93.21144596	1.24	24.7	31	255	0.369	220	This dataset comes from "Variations of leaf longevity in tropical moist forests predicted by a trait-driven carbon optimality model"	Assuming the k and the b of this species are 1.24 and 24.18 respectively, which are the average values of k and b for all species.
8.98	-79.53		CANOPY	Aristolochia maxima	78.65168539	57.33879776	1.24	24.7	33	255	0.733	173	This dataset comes from "Variations of leaf longevity in tropical moist forests predicted by a trait-driven carbon optimality model"	Assuming the k and the b of this species are 1.24 and 24.19 respectively, which are the average values of k and b for all species.
8.98	-79.53		CANOPY	Arrabidaea patellifera	80.35465982	61.35015398	1.24	24.7	33	255	0.733	153	This dataset comes from "Variations of leaf longevity in tropical moist forests predicted by a trait-driven carbon optimality model"	Assuming the k and the b of this species are 1.24 and 24.20 respectively, which are the average values of k and b for all species.
9.27	-79.97		CANOPY	Arrabidaea verrucosa	85.06445084	43.36358573	1.24	24.7	31	255	0.369	225	This dataset comes from "Variations of leaf longevity in tropical moist forests predicted by a trait-driven carbon optimality model"	Assuming the k and the b of this species are 1.24 and 24.21 respectively, which are the average values of k and b for all species.
8.98	-79.53		CANOPY	Bonomia maripoide	55.99817703	44.17211086	1.24	24.7	33	255	0.733	179	This dataset comes from "Variations of leaf longevity in tropical moist forests predicted by a trait-driven carbon optimality model"	Assuming the k and the b of this species are 1.24 and 24.22 respectively, which are the average values of k and b for all species.
9.27	-79.97		CANOPY	Carapa guianensis	138.0016507	19.33124336	1.24	24.7	31	255	0.369	690	This dataset comes from "Variations of leaf longevity in tropical moist forests predicted by a trait-driven carbon optimality model"	Assuming the k and the b of this species are 1.24 and 24.23 respectively, which are the average values of k and b for all species.
9.27	-79.97		CANOPY	Cassipourea elliptica	123.4917844	68.89541658	1.24	24.7	31	255	0.369	272	This dataset comes from "Variations of leaf longevity in tropical moist forests predicted by a trait-driven carbon optimality model"	Assuming the k and the b of this species are 1.24 and 24.24 respectively, which are the average values of k and b for all species.
9.27	-79.97		CANOPY	Cayaponia granatensis	116.2835302	43.36358573	1.24	24.7	31	255	0.369	525	This dataset comes from "Variations of leaf longevity in tropical moist forests predicted by a trait-driven carbon optimality model"	Assuming the k and the b of this species are 1.24 and 24.25 respectively, which are the average values of k and b for all species.
9.27	-79.97		CANOPY	Cecropia insignis	122.3671151	64.43747786	1.24	24.7	31	255	0.369	231	This dataset comes from "Variations of leaf longevity in tropical moist forests predicted by a trait-driven carbon optimality model"	Assuming the k and the b of this species are 1.24 and 24.26 respectively, which are the average values of k and b for all species.
8.98	-79.53		CANOPY	Cecropia longirostris	87.98252676	115.1495198	1.24	24.7	33	255	0.733	89	This dataset comes from "Variations of leaf longevity in tropical moist forests predicted by a trait-driven carbon optimality model"	Assuming the k and the b of this species are 1.24 and 24.27 respectively, which are the average values of k and b for all species.
8.98	-79.53		CANOPY	Cecropia peltata	72.4971552	95.32870079	1.24	24.7	33	255	0.733	114	This dataset comes from "Variations of leaf longevity in tropical moist forests predicted by a trait-driven carbon optimality model"	Assuming the k and the b of this species are 1.24 and 24.28 respectively, which are the average values of k and b for all species.
8.98	-79.53		CANOPY	Chrysophyllu cainito	136.9124761	58.51860841	1.24	24.7	33	255	0.733	152.5	This dataset comes from "Variations of leaf longevity in tropical moist forests predicted by a trait-driven carbon optimality model"	Assuming the k and the b of this species are 1.24 and 24.29 respectively, which are the average values of k and b for all species.
8.98	-79.53		UNDERSTORY	Chrysophyllu cainito	56.2610673	47.27327447	1.24	24.7	28	30	0.733	365	This dataset comes from "Variations of leaf longevity in tropical moist forests predicted by a trait-driven carbon optimality model"	Assuming the k and the b of this species are 1.24 and 24.30 respectively, which are the average values of k and b for all species.
9.27	-79.97		CANOPY	Clusia valerioi	172.2160952	55.52160042	1.24	24.7	31	255	0.369	421	This dataset comes from "Variations of leaf longevity in tropical moist forests predicted by a trait-driven carbon optimality model"	Assuming the k and the b of this species are 1.24 and 24.31 respectively, which are the average values of k and b for all species.
8.98	-79.53		CANOPY	Combretum fruticosum	80.37254803	91.5533067	1.24	24.7	33	255	0.733	154	This dataset comes from "Variations of leaf longevity in tropical moist forests predicted by a trait-driven carbon optimality model"	Assuming the k and the b of this species are 1.24 and 24.32 respectively, which are the average values of k and b for all species.
9.27	-79.97		CANOPY	Cymbosema roseum	71.09564501	21.19547228	1.24	24.7	31	255	0.369	101	This dataset comes from "Variations of leaf longevity in tropical moist forests predicted by a trait-driven carbon optimality model"	Assuming the k and the b of this species are 1.24 and 24.33 respectively, which are the average values of k and b for all species.
9.27	-79.97		UNDERSTORY	Dendropanax arboreus	29.80061459	14.17554644	1.24	24.7	26	30	0.369	1246.5	This dataset comes from "Variations of leaf longevity in tropical moist forests predicted by a trait-driven carbon optimality model"
8.98	-79.53		UNDERSTORY	Dioclea guianensis	55.44902382	29.46547787	1.24	24.7	28	30	0.733	213	This dataset comes from "Variations of leaf longevity in tropical moist forests predicted by a trait-driven carbon optimality model"
9.27	-79.97		CANOPY	Dioclea wilsonii	50.60177125	64.84274501	1.24	24.7	31	255	0.369	169	This dataset comes from "Variations of leaf longevity in tropical moist forests predicted by a trait-driven carbon optimality model"
8.98	-79.53		UNDERSTORY	Doliocarpus major	47.58519304	12.11664511	1.24	24.7	28	30	0.733	302	This dataset comes from "Variations of leaf longevity in tropical moist forests predicted by a trait-driven carbon optimality model"
8.98	-79.53		CANOPY	Doliocarpus olivaceus	70.75521263	44.26649572	1.24	24.7	33	255	0.733	214	This dataset comes from "Variations of leaf longevity in tropical moist forests predicted by a trait-driven carbon optimality model"
8.98	-79.53		CANOPY	Drymonia serrulata	50.15622638	67.01324511	1.24	24.7	33	255	0.733	60	This dataset comes from "Variations of leaf longevity in tropical moist forests predicted by a trait-driven carbon optimality model"
9.27	-79.97		CANOPY	Dussia munda	102.7785989	87.94297292	1.24	24.7	31	255	0.369	340	This dataset comes from "Variations of leaf longevity in tropical moist forests predicted by a trait-driven carbon optimality model"
8.98	-79.53		CANOPY	Ficus insipida	129.3714608	150.0719151	1.24	24.7	33	255	0.733	92	This dataset comes from "Variations of leaf longevity in tropical moist forests predicted by a trait-driven carbon optimality model"
9.27	-79.97		CANOPY	Ficus nymphiifolia	94.05286701	79.8376298	1.24	24.7	31	255	0.369	233.5	This dataset comes from "Variations of leaf longevity in tropical moist forests predicted by a trait-driven carbon optimality model"
9.27	-79.97		CANOPY	Ficus paraensis	109.2671984	106.5852621	1.24	24.7	31	255	0.369	245	This dataset comes from "Variations of leaf longevity in tropical moist forests predicted by a trait-driven carbon optimality model"
9.27	-79.97		CANOPY	Forsteronia myriantha	91.65006436	65.65327932	1.24	24.7	31	255	0.369	218	This dataset comes from "Variations of leaf longevity in tropical moist forests predicted by a trait-driven carbon optimality model"
8.98	-79.53		CANOPY	Forsteronia spicata	79.590108	82.58674574	1.24	24.7	33	255	0.733	107	This dataset comes from "Variations of leaf longevity in tropical moist forests predicted by a trait-driven carbon optimality model"
9.27	-79.97		CANOPY	Forsteronia viridescens	134.2935456	55.52160042	1.24	24.7	31	255	0.369	305	This dataset comes from "Variations of leaf longevity in tropical moist forests predicted by a trait-driven carbon optimality model"
8.98	-79.53		CANOPY	Gouania lupuloides	39.39962477	49.08012318	1.24	24.7	33	255	0.733	92	This dataset comes from "Variations of leaf longevity in tropical moist forests predicted by a trait-driven carbon optimality model"
9.27	-79.97		CANOPY	Guarea kunthiana	100.2363573	71.73228667	1.24	24.7	31	255	0.369	304	This dataset comes from "Variations of leaf longevity in tropical moist forests predicted by a trait-driven carbon optimality model"
8.98	-79.53		CANOPY	Guazuma ulmifolia	78.27502948	101.9356405	1.24	24.7	33	255	0.733	201	This dataset comes from "Variations of leaf longevity in tropical moist forests predicted by a trait-driven carbon optimality model"
9.27	-79.97		CANOPY	Havetiopsis flexilis	173.5754824	68.08488226	1.24	24.7	31	255	0.369	552.5	This dataset comes from "Variations of leaf longevity in tropical moist forests predicted by a trait-driven carbon optimality model"
9.27	-79.97		CANOPY	Lacmella panamensis	87.77221708	46.60572298	1.24	24.7	31	255	0.369	572	This dataset comes from "Variations of leaf longevity in tropical moist forests predicted by a trait-driven carbon optimality model"
9.27	-79.97		UNDERSTORY	Licania hypoleuca	47.61290066	19.34156191	1.24	24.7	26	30	0.369	1368	This dataset comes from "Variations of leaf longevity in tropical moist forests predicted by a trait-driven carbon optimality model"
9.27	-79.97		CANOPY	Lonchocarpus longifolium	143.4528143	77.0007597	1.24	24.7	31	255	0.369	285	This dataset comes from "Variations of leaf longevity in tropical moist forests predicted by a trait-driven carbon optimality model"
8.98	-79.53		CANOPY	Machaerium riparium	44.60373932	67.01324511	1.24	24.7	33	255	0.733	180	This dataset comes from "Variations of leaf longevity in tropical moist forests predicted by a trait-driven carbon optimality model"
9.27	-79.97		CANOPY	Maripa panamensis	93.48262327	74.97442392	1.24	24.7	31	255	0.369	356.5	This dataset comes from "Variations of leaf longevity in tropical moist forests predicted by a trait-driven carbon optimality model"
9.27	-79.97		CANOPY	Miconia borealis	90.6698993	57.95320335	1.24	24.7	31	255	0.369	189	This dataset comes from "Variations of leaf longevity in tropical moist forests predicted by a trait-driven carbon optimality model"
8.98	-79.53		CANOPY	Mikania leiostachya	75.97327405	75.03595756	1.24	24.7	33	255	0.733	213	This dataset comes from "Variations of leaf longevity in tropical moist forests predicted by a trait-driven carbon optimality model"
9.27	-79.97		CANOPY	Nectandra umbrosa	138.9815657	47.01099013	1.24	24.7	31	255	0.369	462	This dataset comes from "Variations of leaf longevity in tropical moist forests predicted by a trait-driven carbon optimality model"
9.27	-79.97		CANOPY	Ocotea ira	135.4957186	64.43747786	1.24	24.7	31	255	0.369	429	This dataset comes from "Variations of leaf longevity in tropical moist forests predicted by a trait-driven carbon optimality model"
9.27	-79.97		CANOPY	Odontadenia ponticulosa	82.52857083	63.22167639	1.24	24.7	31	255	0.369	259	This dataset comes from "Variations of leaf longevity in tropical moist forests predicted by a trait-driven carbon optimality model"
9.27	-79.97		CANOPY	Omphalea diandra	92.58796169	71.32701951	1.24	24.7	31	255	0.369	335	This dataset comes from "Variations of leaf longevity in tropical moist forests predicted by a trait-driven carbon optimality model"
8.98	-79.53		CANOPY	Pachyptera kerere	74.07167949	79.28327591	1.24	24.7	33	255	0.733	372	This dataset comes from "Variations of leaf longevity in tropical moist forests predicted by a trait-driven carbon optimality model"
8.98	-79.53		CANOPY	Passiflora vitifolia	48.41736177	36.2909757	1.24	24.7	33	255	0.733	61	This dataset comes from "Variations of leaf longevity in tropical moist forests predicted by a trait-driven carbon optimality model"
9.27	-79.97		CANOPY	Paullinia fibrigera	56.43001174	24.31602938	1.24	24.7	31	255	0.369	599	This dataset comes from "Variations of leaf longevity in tropical moist forests predicted by a trait-driven carbon optimality model"
9.27	-79.97		CANOPY	Pera arborea	95.95039788	64.0322107	1.24	24.7	31	255	0.369	239	This dataset comes from "Variations of leaf longevity in tropical moist forests predicted by a trait-driven carbon optimality model"
9.27	-79.97		CANOPY	Perebea xanthochyma	106.5570725	47.01099013	1.24	24.7	31	255	0.369	421	This dataset comes from "Variations of leaf longevity in tropical moist forests predicted by a trait-driven carbon optimality model"
9.27	-79.97		UNDERSTORY	Perebea xanthochyma	36.76548097	29.26031161	1.24	24.7	26	30	0.369	626.5	This dataset comes from "Variations of leaf longevity in tropical moist forests predicted by a trait-driven carbon optimality model"
8.98	-79.53		CANOPY	Nectandra cuspidata	89.8280708	94.85677653	1.24	24.7	33	255	0.733	252	This dataset comes from "Variations of leaf longevity in tropical moist forests predicted by a trait-driven carbon optimality model"
9.27	-79.97		CANOPY	Unknow Unknow	50.79335274	53.08999748	1.24	24.7	31	255	0.369	253.5	This dataset comes from "Variations of leaf longevity in tropical moist forests predicted by a trait-driven carbon optimality model"
8.98	-79.53		CANOPY	Pithecocteni crucigerum	67.97076443	56.63091136	1.24	24.7	33	255	0.733	253	This dataset comes from "Variations of leaf longevity in tropical moist forests predicted by a trait-driven carbon optimality model"
9.27	-79.97		CANOPY	Pleonotoma variabilis	117.8428641	56.33213473	1.24	24.7	31	255	0.369	179	This dataset comes from "Variations of leaf longevity in tropical moist forests predicted by a trait-driven carbon optimality model"
9.27	-79.97		CANOPY	Poulsenia armata	133.5369755	63.62694354	1.24	24.7	31	255	0.369	285	This dataset comes from "Variations of leaf longevity in tropical moist forests predicted by a trait-driven carbon optimality model"
9.27	-79.97		UNDERSTORY	Poulsenia armata	47.82732634	32.27726464	1.24	24.7	26	30	0.369	826	This dataset comes from "Variations of leaf longevity in tropical moist forests predicted by a trait-driven carbon optimality model"
9.27	-79.97		CANOPY	Piper arboreum	64.89133332	63.22167639	1.24	24.7	31	255	0.369	608	This dataset comes from "Variations of leaf longevity in tropical moist forests predicted by a trait-driven carbon optimality model"
8.98	-79.53		CANOPY	Piper reticulatum	66.93322972	47.6643504	1.24	24.7	33	255	0.733	241	This dataset comes from "Variations of leaf longevity in tropical moist forests predicted by a trait-driven carbon optimality model"
8.98	-79.53		UNDERSTORY	Piper reticulatum	36.89368517	26.34452383	1.24	24.7	28	30	0.733	289	This dataset comes from "Variations of leaf longevity in tropical moist forests predicted by a trait-driven carbon optimality model"
9.27	-79.97		CANOPY	Protium panamense	139.0706292	45.79518866	1.24	24.7	31	255	0.369	844	This dataset comes from "Variations of leaf longevity in tropical moist forests predicted by a trait-driven carbon optimality model"
9.27	-79.97		UNDERSTORY	Protium panamense	45.82617454	17.44046822	1.24	24.7	26	30	0.369	1089	This dataset comes from "Variations of leaf longevity in tropical moist forests predicted by a trait-driven carbon optimality model"
9.27	-79.97		CANOPY	Sabiceae panamensis	55.93509821	24.15392252	1.24	24.7	31	255	0.369	190	This dataset comes from "Variations of leaf longevity in tropical moist forests predicted by a trait-driven carbon optimality model"
8.98	-79.53		CANOPY	Securidaca diversifolia	61.4737809	83.53059426	1.24	24.7	33	255	0.733	333	This dataset comes from "Variations of leaf longevity in tropical moist forests predicted by a trait-driven carbon optimality model"
8.98	-79.53		CANOPY	Serjania atrolineata	52.48126131	83.05867	1.24	24.7	33	255	0.733	245	This dataset comes from "Variations of leaf longevity in tropical moist forests predicted by a trait-driven carbon optimality model"
8.98	-79.53		UNDERSTORY	Serjania mexicana	41.12474972	12.48381617	1.24	24.7	28	30	0.733	309	This dataset comes from "Variations of leaf longevity in tropical moist forests predicted by a trait-driven carbon optimality model"
9.27	-79.97		CANOPY	Simarouba amara	84.8052833	65.24801217	1.24	24.7	31	255	0.369	253	This dataset comes from "Variations of leaf longevity in tropical moist forests predicted by a trait-driven carbon optimality model"
8.98	-79.53		CANOPY	Spondias mombin	90.15401257	68.90094216	1.24	24.7	33	255	0.733	173	This dataset comes from "Variations of leaf longevity in tropical moist forests predicted by a trait-driven carbon optimality model"
8.98	-79.53		CANOPY	Stigmaphyllu hypagyreum	74.45790895	57.10283562	1.24	24.7	33	255	0.733	150	This dataset comes from "Variations of leaf longevity in tropical moist forests predicted by a trait-driven carbon optimality model"
8.98	-79.53		CANOPY	Stizophyllum riparium	52.23714888	28.26826326	1.24	24.7	33	255	0.733	199	This dataset comes from "Variations of leaf longevity in tropical moist forests predicted by a trait-driven carbon optimality model"
9.27	-79.97		CANOPY	Symphonia globulifera	87.32658598	29.17923526	1.24	24.7	31	255	0.369	230	This dataset comes from "Variations of leaf longevity in tropical moist forests predicted by a trait-driven carbon optimality model"
9.27	-79.97		UNDERSTORY	Symphonia globulifera	31.10578706	10.41468718	1.24	24.7	26	30	0.369	1001	This dataset comes from "Variations of leaf longevity in tropical moist forests predicted by a trait-driven carbon optimality model"
9.27	-79.97		CANOPY	Tapirira guianensis	138.6339269	61.60060776	1.24	24.7	31	255	0.369	322	This dataset comes from "Variations of leaf longevity in tropical moist forests predicted by a trait-driven carbon optimality model"
9.27	-79.97		UNDERSTORY	Tapirira guianensis	42.05356458	23.10242117	1.24	24.7	26	30	0.369	806	This dataset comes from "Variations of leaf longevity in tropical moist forests predicted by a trait-driven carbon optimality model"
9.27	-79.97		CANOPY	Tocoyena pittieri	103.4602404	33.9613877	1.24	24.7	31	255	0.369	214	This dataset comes from "Variations of leaf longevity in tropical moist forests predicted by a trait-driven carbon optimality model"
9.27	-79.97		CANOPY	Tovomita longifolia	149.8841152	41.33724995	1.24	24.7	31	255	0.369	127	This dataset comes from "Variations of leaf longevity in tropical moist forests predicted by a trait-driven carbon optimality model"
9.27	-79.97		UNDERSTORY	Tovomita longifolia	56.69977283	18.34968694	1.24	24.7	26	30	0.369	835.5	This dataset comes from "Variations of leaf longevity in tropical moist forests predicted by a trait-driven carbon optimality model"
8.98	-79.53		CANOPY	Trichostigma octandrum	43.65265406	57.57475989	1.24	24.7	33	255	0.733	123	This dataset comes from "Variations of leaf longevity in tropical moist forests predicted by a trait-driven carbon optimality model"	Assuming the k and the b of this species are 1.24 and 24.94 respectively, which are the average values of k and b for all species.
8.98	-79.53		CANOPY	Tynnanthus croatianus	84.53712908	61.35015398	1.24	24.7	33	255	0.733	162	This dataset comes from "Variations of leaf longevity in tropical moist forests predicted by a trait-driven carbon optimality model"	Assuming the k and the b of this species are 1.24 and 24.95 respectively, which are the average values of k and b for all species.
8.98	-79.53		CANOPY	Urera caracasana	52.63494941	71.26056347	1.24	24.7	33	255	0.733	90	This dataset comes from "Variations of leaf longevity in tropical moist forests predicted by a trait-driven carbon optimality model"	Assuming the k and the b of this species are 1.24 and 24.96 respectively, which are the average values of k and b for all species.
9.27	-79.97		CANOPY	Virola surinamensis	110.348511	39.87828818	1.24	24.7	31	255	0.369	355	This dataset comes from "Variations of leaf longevity in tropical moist forests predicted by a trait-driven carbon optimality model"	Assuming the k and the b of this species are 1.24 and 24.97 respectively, which are the average values of k and b for all species.
9.27	-79.97		CANOPY	Virola multiflora	131.4762537	60.38480629	1.24	24.7	31	255	0.369	523	This dataset comes from "Variations of leaf longevity in tropical moist forests predicted by a trait-driven carbon optimality model"	Assuming the k and the b of this species are 1.24 and 24.98 respectively, which are the average values of k and b for all species.
8.98	-79.53		CANOPY	Vitis tillifolia	68.52731677	53.32744153	1.24	24.7	33	255	0.733	96	This dataset comes from "Variations of leaf longevity in tropical moist forests predicted by a trait-driven carbon optimality model"	Assuming the k and the b of this species are 1.24 and 24.99 respectively, which are the average values of k and b for all species.
9.27	-79.97		CANOPY	Vochysia ferruginea	120.4453512	80.64816411	1.24	24.7	31	255	0.369	215	This dataset comes from "Variations of leaf longevity in tropical moist forests predicted by a trait-driven carbon optimality model"	Assuming the k and the b of this species are 1.24 and 24.100 respectively, which are the average values of k and b for all species.
