# Supplementary material for: The leaf-scale mass-based photosynthetic optimization model better predicts photosynthetic acclimation than the area-based
Source: AoB Plants. 2024 Aug 19;16(5):plae044. doi: 10.1093/aobpla/plae044 (PMC11459265; doi:10.1093/aobpla/plae044)
Supplement: plae044_suppl_Supplementary_Material_S1 [file plae044_suppl_supplementary_material_s1.zip › Supplementary Material 1 Verification dataset and analysis codes/Photosynthetic acclimation to light intensity.CSV]

kbID	Latitude	Longitude	Group	Source	Species	Growth VPD	Growth Tem£¨¡æ£©	Growth PAR£¨¦Ìmol/m2/s)	Growth Daily PAR(mol/m2/d)	Growth releative PAR	Day length	Above Canopy()	Mes Ca	Mes Ci	Measure Tem£¨¡æ£©	Trait	Value	Remarks	leaf_habit	Needle/Broad lf	Woody/Herbaceous
1	46.44166667	-71.41666667	1	Canopy photosynthesis of sugar maple (Acer saccharum): comparing big-leaf and multilayer extrapolations of leaf-level measurements	Acer saccharum	1	25	28.44034138	1.41291616	0.0289532	13.8	48.8	400	200	25	Amax	3.53086		Deciduous	B	Woody
1	46.44166667	-71.41666667	1	Canopy photosynthesis of sugar maple (Acer saccharum): comparing big-leaf and multilayer extrapolations of leaf-level measurements	Acer saccharum	1	25	37.19123833	1.84766072	0.0378619	13.8	48.8	400	200	25	Amax	3.82075		Deciduous	B	Woody
1	46.44166667	-71.41666667	1	Canopy photosynthesis of sugar maple (Acer saccharum): comparing big-leaf and multilayer extrapolations of leaf-level measurements	Acer saccharum	1	25	28.44034138	1.41291616	0.0289532	13.8	48.8	400	200	25	Amax	3.82118		Deciduous	B	Woody
1	46.44166667	-71.41666667	1	Canopy photosynthesis of sugar maple (Acer saccharum): comparing big-leaf and multilayer extrapolations of leaf-level measurements	Acer saccharum	1	25	28.44034138	1.41291616	0.0289532	13.8	48.8	400	200	25	Amax	4.25666		Deciduous	B	Woody
1	46.44166667	-71.41666667	1	Canopy photosynthesis of sugar maple (Acer saccharum): comparing big-leaf and multilayer extrapolations of leaf-level measurements	Acer saccharum	1	25	153.1404509	7.6080176	0.155902	13.8	48.8	400	200	25	Amax	5.16988		Deciduous	B	Woody
1	46.44166667	-71.41666667	1	Canopy photosynthesis of sugar maple (Acer saccharum): comparing big-leaf and multilayer extrapolations of leaf-level measurements	Acer saccharum	1	25	129.0754106	6.4124664	0.131403	13.8	48.8	400	200	25	Amax	5.26784		Deciduous	B	Woody
1	46.44166667	-71.41666667	1	Canopy photosynthesis of sugar maple (Acer saccharum): comparing big-leaf and multilayer extrapolations of leaf-level measurements	Acer saccharum	1	25	91.88427053	4.56481056	0.0935412	13.8	48.8	400	200	25	Amax	5.26967		Deciduous	B	Woody
1	46.44166667	-71.41666667	1	Canopy photosynthesis of sugar maple (Acer saccharum): comparing big-leaf and multilayer extrapolations of leaf-level measurements	Acer saccharum	1	25	161.8916425	8.0427768	0.164811	13.8	48.8	400	200	25	Amax	6.28235		Deciduous	B	Woody
1	46.44166667	-71.41666667	1	Canopy photosynthesis of sugar maple (Acer saccharum): comparing big-leaf and multilayer extrapolations of leaf-level measurements	Acer saccharum	1	25	133.4505153	6.6298216	0.135857	13.8	48.8	400	200	25	Amax	6.71923		Deciduous	B	Woody
1	46.44166667	-71.41666667	1	Canopy photosynthesis of sugar maple (Acer saccharum): comparing big-leaf and multilayer extrapolations of leaf-level measurements	Acer saccharum	1	25	94.07201932	4.67349792	0.0957684	13.8	48.8	400	200	25	Amax	7.05988		Deciduous	B	Woody
1	46.44166667	-71.41666667	1	Canopy photosynthesis of sugar maple (Acer saccharum): comparing big-leaf and multilayer extrapolations of leaf-level measurements	Acer saccharum	1	25	290.9670531	14.4552432	0.296214	13.8	48.8	400	200	25	Amax	7.58244		Deciduous	B	Woody
1	46.44166667	-71.41666667	1	Canopy photosynthesis of sugar maple (Acer saccharum): comparing big-leaf and multilayer extrapolations of leaf-level measurements	Acer saccharum	1	25	179.3930435	8.9122464	0.182628	13.8	48.8	400	200	25	Amax	9.32987		Deciduous	B	Woody
1	46.44166667	-71.41666667	1	Canopy photosynthesis of sugar maple (Acer saccharum): comparing big-leaf and multilayer extrapolations of leaf-level measurements	Acer saccharum	1	25	312.8445411	15.5421168	0.318486	13.8	48.8	400	200	25	Amax	9.56523		Deciduous	B	Woody
1	46.44166667	-71.41666667	1	Canopy photosynthesis of sugar maple (Acer saccharum): comparing big-leaf and multilayer extrapolations of leaf-level measurements	Acer saccharum	1	25	455.046248	22.6066976	0.463252	13.8	48.8	400	200	25	Amax	10.0905		Deciduous	B	Woody
1	46.44166667	-71.41666667	1	Canopy photosynthesis of sugar maple (Acer saccharum): comparing big-leaf and multilayer extrapolations of leaf-level measurements	Acer saccharum	1	25	334.7210467	16.6289416	0.340757	13.8	48.8	400	200	25	Amax	10.0964		Deciduous	B	Woody
1	46.44166667	-71.41666667	1	Canopy photosynthesis of sugar maple (Acer saccharum): comparing big-leaf and multilayer extrapolations of leaf-level measurements	Acer saccharum	1	25	363.1611916	18.041848	0.36971	13.8	48.8	400	200	25	Amax	10.724		Deciduous	B	Woody
1	46.44166667	-71.41666667	1	Canopy photosynthesis of sugar maple (Acer saccharum): comparing big-leaf and multilayer extrapolations of leaf-level measurements	Acer saccharum	1	25	763.5147021	37.9314104	0.777283	13.8	48.8	400	200	25	Amax	11.0914		Deciduous	B	Woody
1	46.44166667	-71.41666667	1	Canopy photosynthesis of sugar maple (Acer saccharum): comparing big-leaf and multilayer extrapolations of leaf-level measurements	Acer saccharum	1	25	621.3129952	30.8668296	0.632517	13.8	48.8	400	200	25	Amax	11.0984		Deciduous	B	Woody
1	46.44166667	-71.41666667	1	Canopy photosynthesis of sugar maple (Acer saccharum): comparing big-leaf and multilayer extrapolations of leaf-level measurements	Acer saccharum	1	25	566.6192754	28.1496456	0.576837	13.8	48.8	400	200	25	Amax	11.2463		Deciduous	B	Woody
1	46.44166667	-71.41666667	1	Canopy photosynthesis of sugar maple (Acer saccharum): comparing big-leaf and multilayer extrapolations of leaf-level measurements	Acer saccharum	1	25	496.6126892	24.6717184	0.505568	13.8	48.8	400	200	25	Amax	12.0723		Deciduous	B	Woody
1	46.44166667	-71.41666667	1	Canopy photosynthesis of sugar maple (Acer saccharum): comparing big-leaf and multilayer extrapolations of leaf-level measurements	Acer saccharum	1	25	625.6880998	31.0841848	0.636971	13.8	48.8	400	200	25	Amax	12.2595		Deciduous	B	Woody
1	46.44166667	-71.41666667	1	Canopy photosynthesis of sugar maple (Acer saccharum): comparing big-leaf and multilayer extrapolations of leaf-level measurements	Acer saccharum	1	25	818.2074396	40.6485456	0.832962	13.8	48.8	400	200	25	Amax	12.3952		Deciduous	B	Woody
1	46.44166667	-71.41666667	1	Canopy photosynthesis of sugar maple (Acer saccharum): comparing big-leaf and multilayer extrapolations of leaf-level measurements	Acer saccharum	1	25	16.10301771	0.79999792	0.0163934	13.8	48.8	400	200	25	LMA	19.4374		Deciduous	B	Woody
1	46.44166667	-71.41666667	1	Canopy photosynthesis of sugar maple (Acer saccharum): comparing big-leaf and multilayer extrapolations of leaf-level measurements	Acer saccharum	1	25	40.25764251	1.99999968	0.0409836	13.8	48.8	400	200	25	LMA	27.6276		Deciduous	B	Woody
1	46.44166667	-71.41666667	1	Canopy photosynthesis of sugar maple (Acer saccharum): comparing big-leaf and multilayer extrapolations of leaf-level measurements	Acer saccharum	1	25	48.30915137	2.39999864	0.0491803	13.8	48.8	400	200	25	LMA	30.0168		Deciduous	B	Woody
1	46.44166667	-71.41666667	1	Canopy photosynthesis of sugar maple (Acer saccharum): comparing big-leaf and multilayer extrapolations of leaf-level measurements	Acer saccharum	1	25	36.23183897	1.79999776	0.0368852	13.8	48.8	400	200	25	LMA	30.6944		Deciduous	B	Woody
1	46.44166667	-71.41666667	1	Canopy photosynthesis of sugar maple (Acer saccharum): comparing big-leaf and multilayer extrapolations of leaf-level measurements	Acer saccharum	1	25	24.1546248	1.20000176	0.0245902	13.8	48.8	400	200	25	LMA	31.7129		Deciduous	B	Woody
1	46.44166667	-71.41666667	1	Canopy photosynthesis of sugar maple (Acer saccharum): comparing big-leaf and multilayer extrapolations of leaf-level measurements	Acer saccharum	1	25	56.36066023	2.7999976	0.057377	13.8	48.8	400	200	25	LMA	34.1105		Deciduous	B	Woody
1	46.44166667	-71.41666667	1	Canopy photosynthesis of sugar maple (Acer saccharum): comparing big-leaf and multilayer extrapolations of leaf-level measurements	Acer saccharum	1	25	24.1546248	1.20000176	0.0245902	13.8	48.8	400	200	25	LMA	34.7811		Deciduous	B	Woody
1	46.44166667	-71.41666667	1	Canopy photosynthesis of sugar maple (Acer saccharum): comparing big-leaf and multilayer extrapolations of leaf-level measurements	Acer saccharum	1	25	112.7213205	5.5999952	0.114754	13.8	48.8	400	200	25	LMA	36.1755		Deciduous	B	Woody
1	46.44166667	-71.41666667	1	Canopy photosynthesis of sugar maple (Acer saccharum): comparing big-leaf and multilayer extrapolations of leaf-level measurements	Acer saccharum	1	25	80.51528502	3.99999936	0.0819672	13.8	48.8	400	200	25	LMA	37.5279		Deciduous	B	Woody
1	46.44166667	-71.41666667	1	Canopy photosynthesis of sugar maple (Acer saccharum): comparing big-leaf and multilayer extrapolations of leaf-level measurements	Acer saccharum	1	25	28.18033011	1.3999988	0.0286885	13.8	48.8	400	200	25	LMA	38.1916		Deciduous	B	Woody
1	46.44166667	-71.41666667	1	Canopy photosynthesis of sugar maple (Acer saccharum): comparing big-leaf and multilayer extrapolations of leaf-level measurements	Acer saccharum	1	25	16.10301771	0.79999792	0.0163934	13.8	48.8	400	200	25	LMA	39.2101		Deciduous	B	Woody
1	46.44166667	-71.41666667	1	Canopy photosynthesis of sugar maple (Acer saccharum): comparing big-leaf and multilayer extrapolations of leaf-level measurements	Acer saccharum	1	25	36.23183897	1.79999776	0.0368852	13.8	48.8	400	200	25	LMA	39.2171		Deciduous	B	Woody
1	46.44166667	-71.41666667	1	Canopy photosynthesis of sugar maple (Acer saccharum): comparing big-leaf and multilayer extrapolations of leaf-level measurements	Acer saccharum	1	25	56.36066023	2.7999976	0.057377	13.8	48.8	400	200	25	LMA	39.2241		Deciduous	B	Woody
1	46.44166667	-71.41666667	1	Canopy photosynthesis of sugar maple (Acer saccharum): comparing big-leaf and multilayer extrapolations of leaf-level measurements	Acer saccharum	1	25	104.6695169	5.1999816	0.106557	13.8	48.8	400	200	25	LMA	39.2409		Deciduous	B	Woody
1	46.44166667	-71.41666667	1	Canopy photosynthesis of sugar maple (Acer saccharum): comparing big-leaf and multilayer extrapolations of leaf-level measurements	Acer saccharum	1	25	88.56679388	4.39999832	0.0901639	13.8	48.8	400	200	25	LMA	39.9171		Deciduous	B	Woody
1	46.44166667	-71.41666667	1	Canopy photosynthesis of sugar maple (Acer saccharum): comparing big-leaf and multilayer extrapolations of leaf-level measurements	Acer saccharum	1	25	229.4690338	11.4000216	0.233607	13.8	48.8	400	200	25	LMA	40.6478		Deciduous	B	Woody
1	46.44166667	-71.41666667	1	Canopy photosynthesis of sugar maple (Acer saccharum): comparing big-leaf and multilayer extrapolations of leaf-level measurements	Acer saccharum	1	25	24.1546248	1.20000176	0.0245902	13.8	48.8	400	200	25	LMA	41.2584		Deciduous	B	Woody
1	46.44166667	-71.41666667	1	Canopy photosynthesis of sugar maple (Acer saccharum): comparing big-leaf and multilayer extrapolations of leaf-level measurements	Acer saccharum	1	25	28.18033011	1.3999988	0.0286885	13.8	48.8	400	200	25	LMA	42.6234		Deciduous	B	Woody
1	46.44166667	-71.41666667	1	Canopy photosynthesis of sugar maple (Acer saccharum): comparing big-leaf and multilayer extrapolations of leaf-level measurements	Acer saccharum	1	25	96.61840097	4.80000216	0.0983607	13.8	48.8	400	200	25	LMA	42.9881		Deciduous	B	Woody
1	46.44166667	-71.41666667	1	Canopy photosynthesis of sugar maple (Acer saccharum): comparing big-leaf and multilayer extrapolations of leaf-level measurements	Acer saccharum	1	25	128.8249275	6.4000224	0.131148	13.8	48.8	400	200	25	LMA	43.3402		Deciduous	B	Woody
1	46.44166667	-71.41666667	1	Canopy photosynthesis of sugar maple (Acer saccharum): comparing big-leaf and multilayer extrapolations of leaf-level measurements	Acer saccharum	1	25	28.18033011	1.3999988	0.0286885	13.8	48.8	400	200	25	LMA	44.6689		Deciduous	B	Woody
1	46.44166667	-71.41666667	1	Canopy photosynthesis of sugar maple (Acer saccharum): comparing big-leaf and multilayer extrapolations of leaf-level measurements	Acer saccharum	1	25	28.18033011	1.3999988	0.0286885	13.8	48.8	400	200	25	LMA	45.3507		Deciduous	B	Woody
1	46.44166667	-71.41666667	1	Canopy photosynthesis of sugar maple (Acer saccharum): comparing big-leaf and multilayer extrapolations of leaf-level measurements	Acer saccharum	1	25	72.46377617	3.6000004	0.0737705	13.8	48.8	400	200	25	LMA	45.707		Deciduous	B	Woody
1	46.44166667	-71.41666667	1	Canopy photosynthesis of sugar maple (Acer saccharum): comparing big-leaf and multilayer extrapolations of leaf-level measurements	Acer saccharum	1	25	36.23183897	1.79999776	0.0368852	13.8	48.8	400	200	25	LMA	48.4217		Deciduous	B	Woody
1	46.44166667	-71.41666667	1	Canopy photosynthesis of sugar maple (Acer saccharum): comparing big-leaf and multilayer extrapolations of leaf-level measurements	Acer saccharum	1	25	491.1433172	24.4	0.5	13.8	48.8	400	200	25	LMA	50.2841		Deciduous	B	Woody
1	46.44166667	-71.41666667	1	Canopy photosynthesis of sugar maple (Acer saccharum): comparing big-leaf and multilayer extrapolations of leaf-level measurements	Acer saccharum	1	25	225.4426409	11.1999904	0.229508	13.8	48.8	400	200	25	LMA	50.5328		Deciduous	B	Woody
1	46.44166667	-71.41666667	1	Canopy photosynthesis of sugar maple (Acer saccharum): comparing big-leaf and multilayer extrapolations of leaf-level measurements	Acer saccharum	1	25	289.8551047	14.4000016	0.295082	13.8	48.8	400	200	25	LMA	52.9415		Deciduous	B	Woody
1	46.44166667	-71.41666667	1	Canopy photosynthesis of sugar maple (Acer saccharum): comparing big-leaf and multilayer extrapolations of leaf-level measurements	Acer saccharum	1	25	309.9841224	15.4000112	0.315574	13.8	48.8	400	200	25	LMA	54.9939		Deciduous	B	Woody
1	46.44166667	-71.41666667	1	Canopy photosynthesis of sugar maple (Acer saccharum): comparing big-leaf and multilayer extrapolations of leaf-level measurements	Acer saccharum	1	25	410.6282287	20.4000104	0.418033	13.8	48.8	400	200	25	LMA	56.3925		Deciduous	B	Woody
1	46.44166667	-71.41666667	1	Canopy photosynthesis of sugar maple (Acer saccharum): comparing big-leaf and multilayer extrapolations of leaf-level measurements	Acer saccharum	1	25	607.8900483	30.1999776	0.618852	13.8	48.8	400	200	25	LMA	58.5064		Deciduous	B	Woody
1	46.44166667	-71.41666667	1	Canopy photosynthesis of sugar maple (Acer saccharum): comparing big-leaf and multilayer extrapolations of leaf-level measurements	Acer saccharum	1	25	330.1131401	16.4000208	0.336066	13.8	48.8	400	200	25	LMA	59.7737		Deciduous	B	Woody
1	46.44166667	-71.41666667	1	Canopy photosynthesis of sugar maple (Acer saccharum): comparing big-leaf and multilayer extrapolations of leaf-level measurements	Acer saccharum	1	25	442.8344605	22.000016	0.45082	13.8	48.8	400	200	25	LMA	59.8128		Deciduous	B	Woody
1	46.44166667	-71.41666667	1	Canopy photosynthesis of sugar maple (Acer saccharum): comparing big-leaf and multilayer extrapolations of leaf-level measurements	Acer saccharum	1	25	346.2157649	17.1999992	0.352459	13.8	48.8	400	200	25	LMA	60.1202		Deciduous	B	Woody
1	46.44166667	-71.41666667	1	Canopy photosynthesis of sugar maple (Acer saccharum): comparing big-leaf and multilayer extrapolations of leaf-level measurements	Acer saccharum	1	25	173.1083736	8.600024	0.17623	13.8	48.8	400	200	25	LMA	62.7874		Deciduous	B	Woody
1	46.44166667	-71.41666667	1	Canopy photosynthesis of sugar maple (Acer saccharum): comparing big-leaf and multilayer extrapolations of leaf-level measurements	Acer saccharum	1	25	197.2628019	9.800016	0.20082	13.8	48.8	400	200	25	LMA	62.7957		Deciduous	B	Woody
1	46.44166667	-71.41666667	1	Canopy photosynthesis of sugar maple (Acer saccharum): comparing big-leaf and multilayer extrapolations of leaf-level measurements	Acer saccharum	1	25	197.2628019	9.800016	0.20082	13.8	48.8	400	200	25	LMA	64.5003		Deciduous	B	Woody
1	46.44166667	-71.41666667	1	Canopy photosynthesis of sugar maple (Acer saccharum): comparing big-leaf and multilayer extrapolations of leaf-level measurements	Acer saccharum	1	25	281.8033011	13.999988	0.286885	13.8	48.8	400	200	25	LMA	65.2114		Deciduous	B	Woody
1	46.44166667	-71.41666667	1	Canopy photosynthesis of sugar maple (Acer saccharum): comparing big-leaf and multilayer extrapolations of leaf-level measurements	Acer saccharum	1	25	483.0915137	23.9999864	0.491803	13.8	48.8	400	200	25	LMA	65.9631		Deciduous	B	Woody
1	46.44166667	-71.41666667	1	Canopy photosynthesis of sugar maple (Acer saccharum): comparing big-leaf and multilayer extrapolations of leaf-level measurements	Acer saccharum	1	25	652.1734944	32.3999792	0.663934	13.8	48.8	400	200	25	LMA	68.7491		Deciduous	B	Woody
1	46.44166667	-71.41666667	1	Canopy photosynthesis of sugar maple (Acer saccharum): comparing big-leaf and multilayer extrapolations of leaf-level measurements	Acer saccharum	1	25	418.6800322	20.800024	0.42623	13.8	48.8	400	200	25	LMA	74.4635		Deciduous	B	Woody
1	46.44166667	-71.41666667	1	Canopy photosynthesis of sugar maple (Acer saccharum): comparing big-leaf and multilayer extrapolations of leaf-level measurements	Acer saccharum	1	25	587.7620129	29.2000168	0.598361	13.8	48.8	400	200	25	LMA	79.9767		Deciduous	B	Woody
1	46.44166667	-71.41666667	1	Canopy photosynthesis of sugar maple (Acer saccharum): comparing big-leaf and multilayer extrapolations of leaf-level measurements	Acer saccharum	1	25	680.3543156	33.8000024	0.692623	13.8	48.8	400	200	25	LMA	80.0088		Deciduous	B	Woody
1	46.44166667	-71.41666667	1	Canopy photosynthesis of sugar maple (Acer saccharum): comparing big-leaf and multilayer extrapolations of leaf-level measurements	Acer saccharum	1	25	776.9730113	38.6000192	0.790984	13.8	48.8	400	200	25	LMA	81.7469		Deciduous	B	Woody
1	46.44166667	-71.41666667	1	Canopy photosynthesis of sugar maple (Acer saccharum): comparing big-leaf and multilayer extrapolations of leaf-level measurements	Acer saccharum	1	25	780.9984219	38.8000016	0.795082	13.8	48.8	400	200	25	LMA	90.612		Deciduous	B	Woody
1	46.44166667	-71.41666667	1	Canopy photosynthesis of sugar maple (Acer saccharum): comparing big-leaf and multilayer extrapolations of leaf-level measurements	Acer saccharum	1	25	909.8233494	45.200024	0.92623	13.8	48.8	400	200	25	LMA	97.1339		Deciduous	B	Woody
1	46.44166667	-71.41666667	1	Canopy photosynthesis of sugar maple (Acer saccharum): comparing big-leaf and multilayer extrapolations of leaf-level measurements	Acer saccharum	1	25	986.3140097	49.00008	1.0041	13.8	48.8	400	200	25	LMA	99.8878		Deciduous	B	Woody
1	46.44166667	-71.41666667	1	Canopy photosynthesis of sugar maple (Acer saccharum): comparing big-leaf and multilayer extrapolations of leaf-level measurements	Acer saccharum	1	25	881.6425282	43.8000008	0.897541	13.8	48.8	400	200	25	LMA	100.192		Deciduous	B	Woody
1	46.44166667	-71.41666667	1	Canopy photosynthesis of sugar maple (Acer saccharum): comparing big-leaf and multilayer extrapolations of leaf-level measurements	Acer saccharum	1	25	889.6943317	44.2000144	0.905738	13.8	48.8	400	200	25	LMA	100.195		Deciduous	B	Woody
1	46.44166667	-71.41666667	1	Canopy photosynthesis of sugar maple (Acer saccharum): comparing big-leaf and multilayer extrapolations of leaf-level measurements	Acer saccharum	1	25	982.2866345	48.8	1	13.8	48.8	400	200	25	LMA	120		Deciduous	B	Woody
1	46.44166667	-71.41666667	1	Canopy photosynthesis of sugar maple (Acer saccharum): comparing big-leaf and multilayer extrapolations of leaf-level measurements	Acer saccharum	1	25	28.44034138	1.41291616	0.0289532	13.8	48.8	400	200	25	Vcmax25	20.55996837		Deciduous	B	Woody
1	46.44166667	-71.41666667	1	Canopy photosynthesis of sugar maple (Acer saccharum): comparing big-leaf and multilayer extrapolations of leaf-level measurements	Acer saccharum	1	25	37.19123833	1.84766072	0.0378619	13.8	48.8	400	200	25	Vcmax25	22.247979		Deciduous	B	Woody
1	46.44166667	-71.41666667	1	Canopy photosynthesis of sugar maple (Acer saccharum): comparing big-leaf and multilayer extrapolations of leaf-level measurements	Acer saccharum	1	25	28.44034138	1.41291616	0.0289532	13.8	48.8	400	200	25	Vcmax25	22.25048287		Deciduous	B	Woody
1	46.44166667	-71.41666667	1	Canopy photosynthesis of sugar maple (Acer saccharum): comparing big-leaf and multilayer extrapolations of leaf-level measurements	Acer saccharum	1	25	28.44034138	1.41291616	0.0289532	13.8	48.8	400	200	25	Vcmax25	24.78625461		Deciduous	B	Woody
1	46.44166667	-71.41666667	1	Canopy photosynthesis of sugar maple (Acer saccharum): comparing big-leaf and multilayer extrapolations of leaf-level measurements	Acer saccharum	1	25	153.1404509	7.6080176	0.155902	13.8	48.8	400	200	25	Vcmax25	30.10387534		Deciduous	B	Woody
1	46.44166667	-71.41666667	1	Canopy photosynthesis of sugar maple (Acer saccharum): comparing big-leaf and multilayer extrapolations of leaf-level measurements	Acer saccharum	1	25	129.0754106	6.4124664	0.131403	13.8	48.8	400	200	25	Vcmax25	30.67429005		Deciduous	B	Woody
1	46.44166667	-71.41666667	1	Canopy photosynthesis of sugar maple (Acer saccharum): comparing big-leaf and multilayer extrapolations of leaf-level measurements	Acer saccharum	1	25	91.88427053	4.56481056	0.0935412	13.8	48.8	400	200	25	Vcmax25	30.68494602		Deciduous	B	Woody
1	46.44166667	-71.41666667	1	Canopy photosynthesis of sugar maple (Acer saccharum): comparing big-leaf and multilayer extrapolations of leaf-level measurements	Acer saccharum	1	25	161.8916425	8.0427768	0.164811	13.8	48.8	400	200	25	Vcmax25	36.58171587		Deciduous	B	Woody
1	46.44166667	-71.41666667	1	Canopy photosynthesis of sugar maple (Acer saccharum): comparing big-leaf and multilayer extrapolations of leaf-level measurements	Acer saccharum	1	25	133.4505153	6.6298216	0.135857	13.8	48.8	400	200	25	Vcmax25	39.12563972		Deciduous	B	Woody
1	46.44166667	-71.41666667	1	Canopy photosynthesis of sugar maple (Acer saccharum): comparing big-leaf and multilayer extrapolations of leaf-level measurements	Acer saccharum	1	25	94.07201932	4.67349792	0.0957684	13.8	48.8	400	200	25	Vcmax25	41.10922254		Deciduous	B	Woody
1	46.44166667	-71.41666667	1	Canopy photosynthesis of sugar maple (Acer saccharum): comparing big-leaf and multilayer extrapolations of leaf-level measurements	Acer saccharum	1	25	290.9670531	14.4552432	0.296214	13.8	48.8	400	200	25	Vcmax25	44.15205547		Deciduous	B	Woody
1	46.44166667	-71.41666667	1	Canopy photosynthesis of sugar maple (Acer saccharum): comparing big-leaf and multilayer extrapolations of leaf-level measurements	Acer saccharum	1	25	179.3930435	8.9122464	0.182628	13.8	48.8	400	200	25	Vcmax25	54.32722682		Deciduous	B	Woody
1	46.44166667	-71.41666667	1	Canopy photosynthesis of sugar maple (Acer saccharum): comparing big-leaf and multilayer extrapolations of leaf-level measurements	Acer saccharum	1	25	312.8445411	15.5421168	0.318486	13.8	48.8	400	200	25	Vcmax25	55.69771281		Deciduous	B	Woody
1	46.44166667	-71.41666667	1	Canopy photosynthesis of sugar maple (Acer saccharum): comparing big-leaf and multilayer extrapolations of leaf-level measurements	Acer saccharum	1	25	455.046248	22.6066976	0.463252	13.8	48.8	400	200	25	Vcmax25	58.75632589		Deciduous	B	Woody
1	46.44166667	-71.41666667	1	Canopy photosynthesis of sugar maple (Acer saccharum): comparing big-leaf and multilayer extrapolations of leaf-level measurements	Acer saccharum	1	25	334.7210467	16.6289416	0.340757	13.8	48.8	400	200	25	Vcmax25	58.79068121		Deciduous	B	Woody
1	46.44166667	-71.41666667	1	Canopy photosynthesis of sugar maple (Acer saccharum): comparing big-leaf and multilayer extrapolations of leaf-level measurements	Acer saccharum	1	25	363.1611916	18.041848	0.36971	13.8	48.8	400	200	25	Vcmax25	62.44515523		Deciduous	B	Woody
1	46.44166667	-71.41666667	1	Canopy photosynthesis of sugar maple (Acer saccharum): comparing big-leaf and multilayer extrapolations of leaf-level measurements	Acer saccharum	1	25	763.5147021	37.9314104	0.777283	13.8	48.8	400	200	25	Vcmax25	64.58450156		Deciduous	B	Woody
1	46.44166667	-71.41666667	1	Canopy photosynthesis of sugar maple (Acer saccharum): comparing big-leaf and multilayer extrapolations of leaf-level measurements	Acer saccharum	1	25	621.3129952	30.8668296	0.632517	13.8	48.8	400	200	25	Vcmax25	64.6252621		Deciduous	B	Woody
1	46.44166667	-71.41666667	1	Canopy photosynthesis of sugar maple (Acer saccharum): comparing big-leaf and multilayer extrapolations of leaf-level measurements	Acer saccharum	1	25	566.6192754	28.1496456	0.576837	13.8	48.8	400	200	25	Vcmax25	65.4864742		Deciduous	B	Woody
1	46.44166667	-71.41666667	1	Canopy photosynthesis of sugar maple (Acer saccharum): comparing big-leaf and multilayer extrapolations of leaf-level measurements	Acer saccharum	1	25	496.6126892	24.6717184	0.505568	13.8	48.8	400	200	25	Vcmax25	70.29621853		Deciduous	B	Woody
1	46.44166667	-71.41666667	1	Canopy photosynthesis of sugar maple (Acer saccharum): comparing big-leaf and multilayer extrapolations of leaf-level measurements	Acer saccharum	1	25	625.6880998	31.0841848	0.636971	13.8	48.8	400	200	25	Vcmax25	71.38627196		Deciduous	B	Woody
1	46.44166667	-71.41666667	1	Canopy photosynthesis of sugar maple (Acer saccharum): comparing big-leaf and multilayer extrapolations of leaf-level measurements	Acer saccharum	1	25	818.2074396	40.6485456	0.832962	13.8	48.8	400	200	25	Vcmax25	72.17644425		Deciduous	B	Woody
9	44.41666667	-121.6666667	2	Foliage physiology and biochemistry in response to light gradients in conifers with varying shade tolerance	Pinus ponderosa	1	25	101.8838423	5.4650493	0.090631	14.9	60.3	360	252	25	Amax	11.2097		Evergreen	N	Woody
9	44.41666667	-121.6666667	2	Foliage physiology and biochemistry in response to light gradients in conifers with varying shade tolerance	Pinus ponderosa	1	25	215.2925839	11.5482942	0.191514	14.9	60.3	360	252	25	Amax	11.3729		Evergreen	N	Woody
9	44.41666667	-121.6666667	2	Foliage physiology and biochemistry in response to light gradients in conifers with varying shade tolerance	Pinus ponderosa	1	25	218.6077349	11.7261189	0.194463	14.9	60.3	360	252	25	Amax	11.949		Evergreen	N	Woody
9	44.41666667	-121.6666667	2	Foliage physiology and biochemistry in response to light gradients in conifers with varying shade tolerance	Pinus ponderosa	1	25	445.4510738	23.8939956	0.396252	14.9	60.3	360	252	25	Amax	12.4677		Evergreen	N	Woody
9	44.41666667	-121.6666667	2	Foliage physiology and biochemistry in response to light gradients in conifers with varying shade tolerance	Pinus ponderosa	1	25	241.3585067	12.9464703	0.214701	14.9	60.3	360	252	25	Amax	12.5201		Evergreen	N	Woody
9	44.41666667	-121.6666667	2	Foliage physiology and biochemistry in response to light gradients in conifers with varying shade tolerance	Pinus ponderosa	1	25	611.0163926	32.7749193	0.543531	14.9	60.3	360	252	25	Amax	15.1175		Evergreen	N	Woody
9	44.41666667	-121.6666667	2	Foliage physiology and biochemistry in response to light gradients in conifers with varying shade tolerance	Pinus ponderosa	1	25	824.839698	44.2444014	0.733738	14.9	60.3	360	252	25	Amax	15.1588		Evergreen	N	Woody
9	44.41666667	-121.6666667	2	Foliage physiology and biochemistry in response to light gradients in conifers with varying shade tolerance	Pinus ponderosa	1	25	1067.842852	57.2790906	0.949902	14.9	60.3	360	252	25	Amax	15.3849		Evergreen	N	Woody
9	44.41666667	-121.6666667	2	Foliage physiology and biochemistry in response to light gradients in conifers with varying shade tolerance	Pinus ponderosa	1	25	679.1090772	36.4274109	0.604103	14.9	60.3	360	252	25	Amax	15.5808		Evergreen	N	Woody
9	44.41666667	-121.6666667	2	Foliage physiology and biochemistry in response to light gradients in conifers with varying shade tolerance	Pinus ponderosa	1	25	102.4569396	5.49579024	0.0911408	14.9	60.3	360	252	25	Amax	15.6327		Evergreen	N	Woody
9	44.41666667	-121.6666667	2	Foliage physiology and biochemistry in response to light gradients in conifers with varying shade tolerance	Pinus ponderosa	1	25	348.8002013	18.7096428	0.310276	14.9	60.3	360	252	25	Amax	16.6271		Evergreen	N	Woody
9	44.41666667	-121.6666667	2	Foliage physiology and biochemistry in response to light gradients in conifers with varying shade tolerance	Pinus ponderosa	1	25	413.6159564	22.1863599	0.367933	14.9	60.3	360	252	25	Amax	16.8028		Evergreen	N	Woody
9	44.41666667	-121.6666667	2	Foliage physiology and biochemistry in response to light gradients in conifers with varying shade tolerance	Pinus ponderosa	1	25	391.1012584	20.9786715	0.347905	14.9	60.3	360	252	25	Amax	18.0586		Evergreen	N	Woody
9	44.41666667	-121.6666667	2	Foliage physiology and biochemistry in response to light gradients in conifers with varying shade tolerance	Pinus ponderosa	1	25	890.0163087	47.7404748	0.791716	14.9	60.3	360	252	25	Amax	18.1229		Evergreen	N	Woody
9	44.41666667	-121.6666667	2	Foliage physiology and biochemistry in response to light gradients in conifers with varying shade tolerance	Pinus ponderosa	1	25	867.3397315	46.5241032	0.771544	14.9	60.3	360	252	25	Amax	18.1287		Evergreen	N	Woody
9	44.41666667	-121.6666667	2	Foliage physiology and biochemistry in response to light gradients in conifers with varying shade tolerance	Pinus ponderosa	1	25	517.4682047	27.7569945	0.460315	14.9	60.3	360	252	25	Amax	18.2185		Evergreen	N	Woody
9	44.41666667	-121.6666667	2	Foliage physiology and biochemistry in response to light gradients in conifers with varying shade tolerance	Pinus ponderosa	1	25	624.8222148	33.5154636	0.555812	14.9	60.3	360	252	25	Amax	21.6525		Evergreen	N	Woody
9	44.41666667	-121.6666667	2	Foliage physiology and biochemistry in response to light gradients in conifers with varying shade tolerance	Pinus ponderosa	1	25	45.08148735	2.418170981	0.040102338	14.9	60.3	360	252	25	LMA	211.8544324		Evergreen	N	Woody
9	44.41666667	-121.6666667	2	Foliage physiology and biochemistry in response to light gradients in conifers with varying shade tolerance	Pinus ponderosa	1	25	239.1170341	12.82623771	0.212707093	14.9	60.3	360	252	25	LMA	224.1849297		Evergreen	N	Woody
9	44.41666667	-121.6666667	2	Foliage physiology and biochemistry in response to light gradients in conifers with varying shade tolerance	Pinus ponderosa	1	25	99.46220148	5.335152487	0.088476824	14.9	60.3	360	252	25	LMA	229.4841011		Evergreen	N	Woody
9	44.41666667	-121.6666667	2	Foliage physiology and biochemistry in response to light gradients in conifers with varying shade tolerance	Pinus ponderosa	1	25	211.4117865	11.34012823	0.188061828	14.9	60.3	360	252	25	LMA	252.7127372		Evergreen	N	Woody
9	44.41666667	-121.6666667	2	Foliage physiology and biochemistry in response to light gradients in conifers with varying shade tolerance	Pinus ponderosa	1	25	411.932868	22.09607904	0.366435805	14.9	60.3	360	252	25	LMA	254.2727866		Evergreen	N	Woody
9	44.41666667	-121.6666667	2	Foliage physiology and biochemistry in response to light gradients in conifers with varying shade tolerance	Pinus ponderosa	1	25	98.03195045	5.258433822	0.087204541	14.9	60.3	360	252	25	LMA	255.4358839		Evergreen	N	Woody
9	44.41666667	-121.6666667	2	Foliage physiology and biochemistry in response to light gradients in conifers with varying shade tolerance	Pinus ponderosa	1	25	400.5376744	21.48484086	0.356299185	14.9	60.3	360	252	25	LMA	267.5831726		Evergreen	N	Woody
9	44.41666667	-121.6666667	2	Foliage physiology and biochemistry in response to light gradients in conifers with varying shade tolerance	Pinus ponderosa	1	25	218.1105589	11.69945038	0.194020736	14.9	60.3	360	252	25	LMA	267.8912962		Evergreen	N	Woody
9	44.41666667	-121.6666667	2	Foliage physiology and biochemistry in response to light gradients in conifers with varying shade tolerance	Pinus ponderosa	1	25	351.2642545	18.84181461	0.312467904	14.9	60.3	360	252	25	LMA	271.4638649		Evergreen	N	Woody
9	44.41666667	-121.6666667	2	Foliage physiology and biochemistry in response to light gradients in conifers with varying shade tolerance	Pinus ponderosa	1	25	826.2425521	44.31965049	0.734985912	14.9	60.3	360	252	25	LMA	271.9274383		Evergreen	N	Woody
9	44.41666667	-121.6666667	2	Foliage physiology and biochemistry in response to light gradients in conifers with varying shade tolerance	Pinus ponderosa	1	25	446.6437413	23.95797028	0.39731294	14.9	60.3	360	252	25	LMA	278.264792		Evergreen	N	Woody
9	44.41666667	-121.6666667	2	Foliage physiology and biochemistry in response to light gradients in conifers with varying shade tolerance	Pinus ponderosa	1	25	624.1559976	33.47972771	0.555219365	14.9	60.3	360	252	25	LMA	279.8637039		Evergreen	N	Woody
9	44.41666667	-121.6666667	2	Foliage physiology and biochemistry in response to light gradients in conifers with varying shade tolerance	Pinus ponderosa	1	25	892.0548669	47.84982306	0.793529404	14.9	60.3	360	252	25	LMA	280.6770392		Evergreen	N	Woody
9	44.41666667	-121.6666667	2	Foliage physiology and biochemistry in response to light gradients in conifers with varying shade tolerance	Pinus ponderosa	1	25	387.5562041	20.78851479	0.344751489	14.9	60.3	360	252	25	LMA	287.8582631		Evergreen	N	Woody
9	44.41666667	-121.6666667	2	Foliage physiology and biochemistry in response to light gradients in conifers with varying shade tolerance	Pinus ponderosa	1	25	517.4593306	27.75651849	0.460307106	14.9	60.3	360	252	25	LMA	295.8667018		Evergreen	N	Woody
9	44.41666667	-121.6666667	2	Foliage physiology and biochemistry in response to light gradients in conifers with varying shade tolerance	Pinus ponderosa	1	25	864.2820078	46.3600869	0.768823995	14.9	60.3	360	252	25	LMA	300.9771128		Evergreen	N	Woody
9	44.41666667	-121.6666667	2	Foliage physiology and biochemistry in response to light gradients in conifers with varying shade tolerance	Pinus ponderosa	1	25	1069.738752	57.38078667	0.951588502	14.9	60.3	360	252	25	LMA	303.1617372		Evergreen	N	Woody
9	44.41666667	-121.6666667	2	Foliage physiology and biochemistry in response to light gradients in conifers with varying shade tolerance	Pinus ponderosa	1	25	602.998696	32.34485005	0.53639884	14.9	60.3	360	252	25	LMA	305.2158947		Evergreen	N	Woody
9	44.41666667	-121.6666667	2	Foliage physiology and biochemistry in response to light gradients in conifers with varying shade tolerance	Pinus ponderosa	1	25	677.0648532	36.31775873	0.602284556	14.9	60.3	360	252	25	LMA	318.3819345		Evergreen	N	Woody
9	44.41666667	-121.6666667	2	Foliage physiology and biochemistry in response to light gradients in conifers with varying shade tolerance	Pinus ponderosa	1	25	101.8838423	5.4650493	0.090631	14.9	60.3	400	280	25	Vcmax25	47.03045692		Evergreen	N	Woody
9	44.41666667	-121.6666667	2	Foliage physiology and biochemistry in response to light gradients in conifers with varying shade tolerance	Pinus ponderosa	1	25	215.2925839	11.5482942	0.191514	14.9	60.3	400	280	25	Vcmax25	47.71516485		Evergreen	N	Woody
9	44.41666667	-121.6666667	2	Foliage physiology and biochemistry in response to light gradients in conifers with varying shade tolerance	Pinus ponderosa	1	25	218.6077349	11.7261189	0.194463	14.9	60.3	400	280	25	Vcmax25	50.13220066		Evergreen	N	Woody
9	44.41666667	-121.6666667	2	Foliage physiology and biochemistry in response to light gradients in conifers with varying shade tolerance	Pinus ponderosa	1	25	445.4510738	23.8939956	0.396252	14.9	60.3	400	280	25	Vcmax25	52.30841394		Evergreen	N	Woody
9	44.41666667	-121.6666667	2	Foliage physiology and biochemistry in response to light gradients in conifers with varying shade tolerance	Pinus ponderosa	1	25	241.3585067	12.9464703	0.214701	14.9	60.3	400	280	25	Vcmax25	52.52825889		Evergreen	N	Woody
9	44.41666667	-121.6666667	2	Foliage physiology and biochemistry in response to light gradients in conifers with varying shade tolerance	Pinus ponderosa	1	25	611.0163926	32.7749193	0.543531	14.9	60.3	400	280	25	Vcmax25	63.42568779		Evergreen	N	Woody
9	44.41666667	-121.6666667	2	Foliage physiology and biochemistry in response to light gradients in conifers with varying shade tolerance	Pinus ponderosa	1	25	824.839698	44.2444014	0.733738	14.9	60.3	400	280	25	Vcmax25	63.59896253		Evergreen	N	Woody
9	44.41666667	-121.6666667	2	Foliage physiology and biochemistry in response to light gradients in conifers with varying shade tolerance	Pinus ponderosa	1	25	1067.842852	57.2790906	0.949902	14.9	60.3	400	280	25	Vcmax25	64.54756832		Evergreen	N	Woody
9	44.41666667	-121.6666667	2	Foliage physiology and biochemistry in response to light gradients in conifers with varying shade tolerance	Pinus ponderosa	1	25	679.1090772	36.4274109	0.604103	14.9	60.3	400	280	25	Vcmax25	65.36946958		Evergreen	N	Woody
9	44.41666667	-121.6666667	2	Foliage physiology and biochemistry in response to light gradients in conifers with varying shade tolerance	Pinus ponderosa	1	25	102.4569396	5.49579024	0.0911408	14.9	60.3	400	280	25	Vcmax25	65.58721677		Evergreen	N	Woody
9	44.41666667	-121.6666667	2	Foliage physiology and biochemistry in response to light gradients in conifers with varying shade tolerance	Pinus ponderosa	1	25	348.8002013	18.7096428	0.310276	14.9	60.3	400	280	25	Vcmax25	69.75923622		Evergreen	N	Woody
9	44.41666667	-121.6666667	2	Foliage physiology and biochemistry in response to light gradients in conifers with varying shade tolerance	Pinus ponderosa	1	25	413.6159564	22.1863599	0.367933	14.9	60.3	400	280	25	Vcmax25	70.49638808		Evergreen	N	Woody
9	44.41666667	-121.6666667	2	Foliage physiology and biochemistry in response to light gradients in conifers with varying shade tolerance	Pinus ponderosa	1	25	391.1012584	20.9786715	0.347905	14.9	60.3	400	280	25	Vcmax25	75.76511497		Evergreen	N	Woody
9	44.41666667	-121.6666667	2	Foliage physiology and biochemistry in response to light gradients in conifers with varying shade tolerance	Pinus ponderosa	1	25	890.0163087	47.7404748	0.791716	14.9	60.3	400	280	25	Vcmax25	76.03488654		Evergreen	N	Woody
9	44.41666667	-121.6666667	2	Foliage physiology and biochemistry in response to light gradients in conifers with varying shade tolerance	Pinus ponderosa	1	25	867.3397315	46.5241032	0.771544	14.9	60.3	400	280	25	Vcmax25	76.05922052		Evergreen	N	Woody
9	44.41666667	-121.6666667	2	Foliage physiology and biochemistry in response to light gradients in conifers with varying shade tolerance	Pinus ponderosa	1	25	517.4682047	27.7569945	0.460315	14.9	60.3	400	280	25	Vcmax25	76.43597771		Evergreen	N	Woody
9	44.41666667	-121.6666667	2	Foliage physiology and biochemistry in response to light gradients in conifers with varying shade tolerance	Pinus ponderosa	1	25	624.8222148	33.5154636	0.555812	14.9	60.3	400	280	25	Vcmax25	90.8433739		Evergreen	N	Woody
10	44.63333333	-123.2833333	3	Foliage physiology and biochemistry in response to light gradients in conifers with varying shade tolerance	Pseudotsuga menziesii	1	25	24.82526438	1.367375562	0.021704374	15.3	63	360	252	25	Amax	4.775487085		Evergreen	N	Woody
10	44.63333333	-123.2833333	3	Foliage physiology and biochemistry in response to light gradients in conifers with varying shade tolerance	Pseudotsuga menziesii	1	25	42.30418775	2.330114661	0.036985947	15.3	63	360	252	25	Amax	5.500294917		Evergreen	N	Woody
10	44.63333333	-123.2833333	3	Foliage physiology and biochemistry in response to light gradients in conifers with varying shade tolerance	Pseudotsuga menziesii	1	25	96.98424281	5.341892094	0.084791938	15.3	63	360	252	25	Amax	6.003778716		Evergreen	N	Woody
10	44.63333333	-123.2833333	3	Foliage physiology and biochemistry in response to light gradients in conifers with varying shade tolerance	Pseudotsuga menziesii	1	25	20.04789935	1.104238296	0.017527592	15.3	63	360	252	25	Amax	6.083455368		Evergreen	N	Woody
10	44.63333333	-123.2833333	3	Foliage physiology and biochemistry in response to light gradients in conifers with varying shade tolerance	Pseudotsuga menziesii	1	25	236.0367139	13.0009022	0.206363527	15.3	63	360	252	25	Amax	6.354265184		Evergreen	N	Woody
10	44.63333333	-123.2833333	3	Foliage physiology and biochemistry in response to light gradients in conifers with varying shade tolerance	Pseudotsuga menziesii	1	25	213.7596542	11.77388176	0.186887012	15.3	63	360	252	25	Amax	6.79214627		Evergreen	N	Woody
10	44.63333333	-123.2833333	3	Foliage physiology and biochemistry in response to light gradients in conifers with varying shade tolerance	Pseudotsuga menziesii	1	25	121.9823237	6.718786389	0.106647403	15.3	63	360	252	25	Amax	7.236383328		Evergreen	N	Woody
10	44.63333333	-123.2833333	3	Foliage physiology and biochemistry in response to light gradients in conifers with varying shade tolerance	Pseudotsuga menziesii	1	25	308.2060779	16.97599077	0.269460171	15.3	63	360	252	25	Amax	7.655196498		Evergreen	N	Woody
10	44.63333333	-123.2833333	3	Foliage physiology and biochemistry in response to light gradients in conifers with varying shade tolerance	Pseudotsuga menziesii	1	25	251.1581116	13.83378879	0.219583949	15.3	63	360	252	25	Amax	7.950976205		Evergreen	N	Woody
10	44.63333333	-123.2833333	3	Foliage physiology and biochemistry in response to light gradients in conifers with varying shade tolerance	Pseudotsuga menziesii	1	25	241.2606583	13.28863706	0.210930747	15.3	63	360	252	25	Amax	8.169803248		Evergreen	N	Woody
10	44.63333333	-123.2833333	3	Foliage physiology and biochemistry in response to light gradients in conifers with varying shade tolerance	Pseudotsuga menziesii	1	25	243.8258953	13.42993031	0.213173497	15.3	63	360	252	25	Amax	8.750693709		Evergreen	N	Woody
10	44.63333333	-123.2833333	3	Foliage physiology and biochemistry in response to light gradients in conifers with varying shade tolerance	Pseudotsuga menziesii	1	25	95.04214085	5.234921118	0.083093986	15.3	63	360	252	25	Amax	9.781269204		Evergreen	N	Woody
10	44.63333333	-123.2833333	3	Foliage physiology and biochemistry in response to light gradients in conifers with varying shade tolerance	Pseudotsuga menziesii	1	25	482.4760351	26.57478002	0.421821905	15.3	63	360	252	25	Amax	11.27129069		Evergreen	N	Woody
10	44.63333333	-123.2833333	3	Foliage physiology and biochemistry in response to light gradients in conifers with varying shade tolerance	Pseudotsuga menziesii	1	25	1085.701418	59.80043412	0.94921324	15.3	63	360	252	25	Amax	11.65196803		Evergreen	N	Woody
10	44.63333333	-123.2833333	3	Foliage physiology and biochemistry in response to light gradients in conifers with varying shade tolerance	Pseudotsuga menziesii	1	25	668.7309462	36.83370052	0.584661913	15.3	63	360	252	25	Amax	11.90802291		Evergreen	N	Woody
10	44.63333333	-123.2833333	3	Foliage physiology and biochemistry in response to light gradients in conifers with varying shade tolerance	Pseudotsuga menziesii	1	25	1028.663838	56.65880417	0.899346098	15.3	63	360	252	25	Amax	12.02038742		Evergreen	N	Woody
10	44.63333333	-123.2833333	3	Foliage physiology and biochemistry in response to light gradients in conifers with varying shade tolerance	Pseudotsuga menziesii	1	25	420.5364631	23.16314839	0.367669022	15.3	63	360	252	25	Amax	12.07600217		Evergreen	N	Woody
10	44.63333333	-123.2833333	3	Foliage physiology and biochemistry in response to light gradients in conifers with varying shade tolerance	Pseudotsuga menziesii	1	25	482.7045176	26.58736483	0.422021664	15.3	63	360	252	25	Amax	12.86936371		Evergreen	N	Woody
10	44.63333333	-123.2833333	3	Foliage physiology and biochemistry in response to light gradients in conifers with varying shade tolerance	Pseudotsuga menziesii	1	25	569.6629418	31.37703484	0.498048172	15.3	63	360	252	25	Amax	13.4425362		Evergreen	N	Woody
10	44.63333333	-123.2833333	3	Foliage physiology and biochemistry in response to light gradients in conifers with varying shade tolerance	Pseudotsuga menziesii	1	25	73.63437712	4.055781492	0.064377484	15.3	63	360	252	25	LMA	132.6944163		Evergreen	N	Woody
10	44.63333333	-123.2833333	3	Foliage physiology and biochemistry in response to light gradients in conifers with varying shade tolerance	Pseudotsuga menziesii	1	25	90.44090131	4.981484844	0.079071188	15.3	63	360	252	25	LMA	142.7930991		Evergreen	N	Woody
10	44.63333333	-123.2833333	3	Foliage physiology and biochemistry in response to light gradients in conifers with varying shade tolerance	Pseudotsuga menziesii	1	25	237.6038206	13.08721844	0.207733626	15.3	63	360	252	25	LMA	143.8146262		Evergreen	N	Woody
10	44.63333333	-123.2833333	3	Foliage physiology and biochemistry in response to light gradients in conifers with varying shade tolerance	Pseudotsuga menziesii	1	25	16.89119216	0.930366864	0.014767728	15.3	63	360	252	25	LMA	146.0797513		Evergreen	N	Woody
10	44.63333333	-123.2833333	3	Foliage physiology and biochemistry in response to light gradients in conifers with varying shade tolerance	Pseudotsuga menziesii	1	25	87.12828056	4.799025693	0.076175011	15.3	63	360	252	25	LMA	146.5960666		Evergreen	N	Woody
10	44.63333333	-123.2833333	3	Foliage physiology and biochemistry in response to light gradients in conifers with varying shade tolerance	Pseudotsuga menziesii	1	25	214.2355547	11.80009436	0.187303085	15.3	63	360	252	25	LMA	148.9167095		Evergreen	N	Woody
10	44.63333333	-123.2833333	3	Foliage physiology and biochemistry in response to light gradients in conifers with varying shade tolerance	Pseudotsuga menziesii	1	25	120.6566598	6.645768822	0.105488394	15.3	63	360	252	25	LMA	156.6669905		Evergreen	N	Woody
10	44.63333333	-123.2833333	3	Foliage physiology and biochemistry in response to light gradients in conifers with varying shade tolerance	Pseudotsuga menziesii	1	25	23.71222778	1.306069506	0.020731262	15.3	63	360	252	25	LMA	161.8912129		Evergreen	N	Woody
10	44.63333333	-123.2833333	3	Foliage physiology and biochemistry in response to light gradients in conifers with varying shade tolerance	Pseudotsuga menziesii	1	25	304.6711649	16.78128776	0.266369647	15.3	63	360	252	25	LMA	165.2222793		Evergreen	N	Woody
10	44.63333333	-123.2833333	3	Foliage physiology and biochemistry in response to light gradients in conifers with varying shade tolerance	Pseudotsuga menziesii	1	25	42.14331127	2.321253585	0.036845295	15.3	63	360	252	25	LMA	166.2909964		Evergreen	N	Woody
10	44.63333333	-123.2833333	3	Foliage physiology and biochemistry in response to light gradients in conifers with varying shade tolerance	Pseudotsuga menziesii	1	25	239.466508	13.18981526	0.209362147	15.3	63	360	252	25	LMA	166.5963442		Evergreen	N	Woody
10	44.63333333	-123.2833333	3	Foliage physiology and biochemistry in response to light gradients in conifers with varying shade tolerance	Pseudotsuga menziesii	1	25	244.53069	13.46875041	0.213789689	15.3	63	360	252	25	LMA	172.28414		Evergreen	N	Woody
10	44.63333333	-123.2833333	3	Foliage physiology and biochemistry in response to light gradients in conifers with varying shade tolerance	Pseudotsuga menziesii	1	25	421.8247021	23.23410459	0.368795311	15.3	63	360	252	25	LMA	177.0531166		Evergreen	N	Woody
10	44.63333333	-123.2833333	3	Foliage physiology and biochemistry in response to light gradients in conifers with varying shade tolerance	Pseudotsuga menziesii	1	25	478.8165987	26.37321826	0.418622512	15.3	63	360	252	25	LMA	193.4142042		Evergreen	N	Woody
10	44.63333333	-123.2833333	3	Foliage physiology and biochemistry in response to light gradients in conifers with varying shade tolerance	Pseudotsuga menziesii	1	25	1034.040438	56.95494733	0.904046783	15.3	63	360	252	25	LMA	199.4545379		Evergreen	N	Woody
10	44.63333333	-123.2833333	3	Foliage physiology and biochemistry in response to light gradients in conifers with varying shade tolerance	Pseudotsuga menziesii	1	25	238.1012426	13.11461645	0.208168515	15.3	63	360	252	25	LMA	203.3074713		Evergreen	N	Woody
10	44.63333333	-123.2833333	3	Foliage physiology and biochemistry in response to light gradients in conifers with varying shade tolerance	Pseudotsuga menziesii	1	25	666.4188931	36.70635263	0.582640518	15.3	63	360	252	25	LMA	231.0774612		Evergreen	N	Woody
10	44.63333333	-123.2833333	3	Foliage physiology and biochemistry in response to light gradients in conifers with varying shade tolerance	Pseudotsuga menziesii	1	25	1087.899632	59.92151174	0.951135107	15.3	63	360	252	25	LMA	241.1372816		Evergreen	N	Woody
10	44.63333333	-123.2833333	3	Foliage physiology and biochemistry in response to light gradients in conifers with varying shade tolerance	Pseudotsuga menziesii	1	25	564.5849039	31.09733651	0.493608516	15.3	63	360	252	25	LMA	251.4996738		Evergreen	N	Woody
11	44.66666667	-122.6	4	Foliage physiology and biochemistry in response to light gradients in conifers with varying shade tolerance	Tsuga heterophylla	1	25	25.93501642	1.372481069	0.023262391	14.7	59	360	252	25	Amax	2.372509782		Evergreen	N	Woody
11	44.66666667	-122.6	4	Foliage physiology and biochemistry in response to light gradients in conifers with varying shade tolerance	Tsuga heterophylla	1	25	17.83557067	0.9438584	0.0159976	14.7	59	360	252	25	Amax	2.568463958		Evergreen	N	Woody
11	44.66666667	-122.6	4	Foliage physiology and biochemistry in response to light gradients in conifers with varying shade tolerance	Tsuga heterophylla	1	25	123.4956003	6.535387166	0.110769274	14.7	59	360	252	25	Amax	2.656147733		Evergreen	N	Woody
11	44.66666667	-122.6	4	Foliage physiology and biochemistry in response to light gradients in conifers with varying shade tolerance	Tsuga heterophylla	1	25	43.9496541	2.325815695	0.039420605	14.7	59	360	252	25	Amax	3.346790895		Evergreen	N	Woody
11	44.66666667	-122.6	4	Foliage physiology and biochemistry in response to light gradients in conifers with varying shade tolerance	Tsuga heterophylla	1	25	183.7824101	9.725765143	0.164843477	14.7	59	360	252	25	Amax	3.724059869		Evergreen	N	Woody
11	44.66666667	-122.6	4	Foliage physiology and biochemistry in response to light gradients in conifers with varying shade tolerance	Tsuga heterophylla	1	25	18.01918532	0.953575287	0.016162293	14.7	59	360	252	25	Amax	3.886007989		Evergreen	N	Woody
11	44.66666667	-122.6	4	Foliage physiology and biochemistry in response to light gradients in conifers with varying shade tolerance	Tsuga heterophylla	1	25	50.55298048	2.675263727	0.045343453	14.7	59	360	252	25	Amax	4.078149827		Evergreen	N	Woody
11	44.66666667	-122.6	4	Foliage physiology and biochemistry in response to light gradients in conifers with varying shade tolerance	Tsuga heterophylla	1	25	193.6159943	10.24615842	0.173663702	14.7	59	360	252	25	Amax	4.308720033		Evergreen	N	Woody
11	44.66666667	-122.6	4	Foliage physiology and biochemistry in response to light gradients in conifers with varying shade tolerance	Tsuga heterophylla	1	25	250.5297356	13.25803361	0.224712434	14.7	59	360	252	25	Amax	4.498574468		Evergreen	N	Woody
11	44.66666667	-122.6	4	Foliage physiology and biochemistry in response to light gradients in conifers with varying shade tolerance	Tsuga heterophylla	1	25	115.6477741	6.120080207	0.103730173	14.7	59	360	252	25	Amax	4.657625211		Evergreen	N	Woody
11	44.66666667	-122.6	4	Foliage physiology and biochemistry in response to light gradients in conifers with varying shade tolerance	Tsuga heterophylla	1	25	491.2757426	25.9983123	0.440649361	14.7	59	360	252	25	Amax	5.891145312		Evergreen	N	Woody
11	44.66666667	-122.6	4	Foliage physiology and biochemistry in response to light gradients in conifers with varying shade tolerance	Tsuga heterophylla	1	25	107.69794	5.699374984	0.096599576	14.7	59	360	252	25	Amax	5.927133784		Evergreen	N	Woody
11	44.66666667	-122.6	4	Foliage physiology and biochemistry in response to light gradients in conifers with varying shade tolerance	Tsuga heterophylla	1	25	506.1553297	26.78574005	0.453995594	14.7	59	360	252	25	Amax	7.695296173		Evergreen	N	Woody
11	44.66666667	-122.6	4	Foliage physiology and biochemistry in response to light gradients in conifers with varying shade tolerance	Tsuga heterophylla	1	25	579.4379765	30.66385772	0.519726402	14.7	59	360	252	25	Amax	8.713190434		Evergreen	N	Woody
11	44.66666667	-122.6	4	Foliage physiology and biochemistry in response to light gradients in conifers with varying shade tolerance	Tsuga heterophylla	1	25	1060.549161	56.12426159	0.951258671	14.7	59	360	252	25	Amax	8.765648205		Evergreen	N	Woody
11	44.66666667	-122.6	4	Foliage physiology and biochemistry in response to light gradients in conifers with varying shade tolerance	Tsuga heterophylla	1	25	603.9471317	31.96088221	0.541709868	14.7	59	360	252	25	Amax	9.638063646		Evergreen	N	Woody
11	44.66666667	-122.6	4	Foliage physiology and biochemistry in response to light gradients in conifers with varying shade tolerance	Tsuga heterophylla	1	25	12.75578216	0.675035992	0.011441288	14.7	59	360	252	25	LMA	91.02277617		Evergreen	N	Woody
11	44.66666667	-122.6	4	Foliage physiology and biochemistry in response to light gradients in conifers with varying shade tolerance	Tsuga heterophylla	1	25	17.68169015	0.935715043	0.015859577	14.7	59	360	252	25	LMA	95.44476676		Evergreen	N	Woody
11	44.66666667	-122.6	4	Foliage physiology and biochemistry in response to light gradients in conifers with varying shade tolerance	Tsuga heterophylla	1	25	14.46824378	0.765659461	0.012977279	14.7	59	360	252	25	LMA	101.146442		Evergreen	N	Woody
11	44.66666667	-122.6	4	Foliage physiology and biochemistry in response to light gradients in conifers with varying shade tolerance	Tsuga heterophylla	1	25	177.4822871	9.392362633	0.159192587	14.7	59	360	252	25	LMA	103.4004636		Evergreen	N	Woody
11	44.66666667	-122.6	4	Foliage physiology and biochemistry in response to light gradients in conifers with varying shade tolerance	Tsuga heterophylla	1	25	14.5146667	0.768116162	0.013018918	14.7	59	360	252	25	LMA	106.8425655		Evergreen	N	Woody
11	44.66666667	-122.6	4	Foliage physiology and biochemistry in response to light gradients in conifers with varying shade tolerance	Tsuga heterophylla	1	25	92.81339947	4.9116851	0.0832489	14.7	59	360	252	25	LMA	114.3041541		Evergreen	N	Woody
11	44.66666667	-122.6	4	Foliage physiology and biochemistry in response to light gradients in conifers with varying shade tolerance	Tsuga heterophylla	1	25	193.8951038	10.26092889	0.173914049	14.7	59	360	252	25	LMA	117.2965621		Evergreen	N	Woody
11	44.66666667	-122.6	4	Foliage physiology and biochemistry in response to light gradients in conifers with varying shade tolerance	Tsuga heterophylla	1	25	42.33186451	2.24020227	0.03796953	14.7	59	360	252	25	LMA	120.0863301		Evergreen	N	Woody
11	44.66666667	-122.6	4	Foliage physiology and biochemistry in response to light gradients in conifers with varying shade tolerance	Tsuga heterophylla	1	25	27.66761519	1.464170196	0.024816444	14.7	59	360	252	25	LMA	120.7442157		Evergreen	N	Woody
11	44.66666667	-122.6	4	Foliage physiology and biochemistry in response to light gradients in conifers with varying shade tolerance	Tsuga heterophylla	1	25	250.9737462	13.28153065	0.225110689	14.7	59	360	252	25	LMA	120.9968216		Evergreen	N	Woody
11	44.66666667	-122.6	4	Foliage physiology and biochemistry in response to light gradients in conifers with varying shade tolerance	Tsuga heterophylla	1	25	48.92381344	2.589048207	0.043882173	14.7	59	360	252	25	LMA	128.9358631		Evergreen	N	Woody
11	44.66666667	-122.6	4	Foliage physiology and biochemistry in response to light gradients in conifers with varying shade tolerance	Tsuga heterophylla	1	25	119.0161379	6.298334016	0.106751424	14.7	59	360	252	25	LMA	129.4494025		Evergreen	N	Woody
11	44.66666667	-122.6	4	Foliage physiology and biochemistry in response to light gradients in conifers with varying shade tolerance	Tsuga heterophylla	1	25	114.1418092	6.040384541	0.102379399	14.7	59	360	252	25	LMA	131.356438		Evergreen	N	Woody
11	44.66666667	-122.6	4	Foliage physiology and biochemistry in response to light gradients in conifers with varying shade tolerance	Tsuga heterophylla	1	25	109.339693	5.786256555	0.098072145	14.7	59	360	252	25	LMA	142.12411		Evergreen	N	Woody
11	44.66666667	-122.6	4	Foliage physiology and biochemistry in response to light gradients in conifers with varying shade tolerance	Tsuga heterophylla	1	25	490.8990145	25.97837585	0.440311455	14.7	59	360	252	25	LMA	160.4616303		Evergreen	N	Woody
11	44.66666667	-122.6	4	Foliage physiology and biochemistry in response to light gradients in conifers with varying shade tolerance	Tsuga heterophylla	1	25	1066.348281	56.43115103	0.956460187	14.7	59	360	252	25	LMA	169.6081833		Evergreen	N	Woody
11	44.66666667	-122.6	4	Foliage physiology and biochemistry in response to light gradients in conifers with varying shade tolerance	Tsuga heterophylla	1	25	583.8929448	30.89961464	0.523722282	14.7	59	360	252	25	LMA	171.062749		Evergreen	N	Woody
11	44.66666667	-122.6	4	Foliage physiology and biochemistry in response to light gradients in conifers with varying shade tolerance	Tsuga heterophylla	1	25	606.8151817	32.11265942	0.544282363	14.7	59	360	252	25	LMA	183.6819387		Evergreen	N	Woody
11	44.66666667	-122.6	4	Foliage physiology and biochemistry in response to light gradients in conifers with varying shade tolerance	Tsuga heterophylla	1	25	505.7695843	26.7653264	0.4536496	14.7	59	360	252	25	LMA	185.119849		Evergreen	N	Woody
11	44.66666667	-122.6	4	Foliage physiology and biochemistry in response to light gradients in conifers with varying shade tolerance	Tsuga heterophylla	1	25	25.93501642	1.372481069	0.023262391	14.7	59	400	280	25	Vcmax25	9.953898774		Evergreen	N	Woody
11	44.66666667	-122.6	4	Foliage physiology and biochemistry in response to light gradients in conifers with varying shade tolerance	Tsuga heterophylla	1	25	17.83557067	0.9438584	0.0159976	14.7	59	400	280	25	Vcmax25	10.77602733		Evergreen	N	Woody
11	44.66666667	-122.6	4	Foliage physiology and biochemistry in response to light gradients in conifers with varying shade tolerance	Tsuga heterophylla	1	25	123.4956003	6.535387166	0.110769274	14.7	59	400	280	25	Vcmax25	11.14390586		Evergreen	N	Woody
11	44.66666667	-122.6	4	Foliage physiology and biochemistry in response to light gradients in conifers with varying shade tolerance	Tsuga heterophylla	1	25	43.9496541	2.325815695	0.039420605	14.7	59	400	280	25	Vcmax25	14.04150914		Evergreen	N	Woody
11	44.66666667	-122.6	4	Foliage physiology and biochemistry in response to light gradients in conifers with varying shade tolerance	Tsuga heterophylla	1	25	183.7824101	9.725765143	0.164843477	14.7	59	400	280	25	Vcmax25	15.62434652		Evergreen	N	Woody
11	44.66666667	-122.6	4	Foliage physiology and biochemistry in response to light gradients in conifers with varying shade tolerance	Tsuga heterophylla	1	25	18.01918532	0.953575287	0.016162293	14.7	59	400	280	25	Vcmax25	16.30380218		Evergreen	N	Woody
11	44.66666667	-122.6	4	Foliage physiology and biochemistry in response to light gradients in conifers with varying shade tolerance	Tsuga heterophylla	1	25	50.55298048	2.675263727	0.045343453	14.7	59	400	280	25	Vcmax25	17.10993601		Evergreen	N	Woody
11	44.66666667	-122.6	4	Foliage physiology and biochemistry in response to light gradients in conifers with varying shade tolerance	Tsuga heterophylla	1	25	193.6159943	10.24615842	0.173663702	14.7	59	400	280	25	Vcmax25	18.07729662		Evergreen	N	Woody
11	44.66666667	-122.6	4	Foliage physiology and biochemistry in response to light gradients in conifers with varying shade tolerance	Tsuga heterophylla	1	25	250.5297356	13.25803361	0.224712434	14.7	59	400	280	25	Vcmax25	18.87383362		Evergreen	N	Woody
11	44.66666667	-122.6	4	Foliage physiology and biochemistry in response to light gradients in conifers with varying shade tolerance	Tsuga heterophylla	1	25	115.6477741	6.120080207	0.103730173	14.7	59	400	280	25	Vcmax25	19.54113329		Evergreen	N	Woody
11	44.66666667	-122.6	4	Foliage physiology and biochemistry in response to light gradients in conifers with varying shade tolerance	Tsuga heterophylla	1	25	491.2757426	25.9983123	0.440649361	14.7	59	400	280	25	Vcmax25	24.71638454		Evergreen	N	Woody
11	44.66666667	-122.6	4	Foliage physiology and biochemistry in response to light gradients in conifers with varying shade tolerance	Tsuga heterophylla	1	25	107.69794	5.699374984	0.096599576	14.7	59	400	280	25	Vcmax25	24.86737469		Evergreen	N	Woody
11	44.66666667	-122.6	4	Foliage physiology and biochemistry in response to light gradients in conifers with varying shade tolerance	Tsuga heterophylla	1	25	506.1553297	26.78574005	0.453995594	14.7	59	400	280	25	Vcmax25	32.28572532		Evergreen	N	Woody
11	44.66666667	-122.6	4	Foliage physiology and biochemistry in response to light gradients in conifers with varying shade tolerance	Tsuga heterophylla	1	25	579.4379765	30.66385772	0.519726402	14.7	59	400	280	25	Vcmax25	36.55631527		Evergreen	N	Woody
11	44.66666667	-122.6	4	Foliage physiology and biochemistry in response to light gradients in conifers with varying shade tolerance	Tsuga heterophylla	1	25	1060.549161	56.12426159	0.951258671	14.7	59	400	280	25	Vcmax25	36.7764026		Evergreen	N	Woody
11	44.66666667	-122.6	4	Foliage physiology and biochemistry in response to light gradients in conifers with varying shade tolerance	Tsuga heterophylla	1	25	603.9471317	31.96088221	0.541709868	14.7	59	400	280	25	Vcmax25	40.43663408		Evergreen	N	Woody
12	35.75	139.3333333	5	Horizontal and vertical variations in photosynthetic capacity in a Pinus densiflora crown in relation to leaf nitrogen allocation and acclimation to irradiance	Pinus densiflora	1	25	122.4428079	6.303355749	0.211522005	14.3	29.8	400	280	25	LMA	210.1105845		Evergreen	N	Woody
12	35.75	139.3333333	5	Horizontal and vertical variations in photosynthetic capacity in a Pinus densiflora crown in relation to leaf nitrogen allocation and acclimation to irradiance	Pinus densiflora	1	25	83.517869	4.299499896	0.14427852	14.3	29.8	400	280	25	LMA	211.7834395		Evergreen	N	Woody
12	35.75	139.3333333	5	Horizontal and vertical variations in photosynthetic capacity in a Pinus densiflora crown in relation to leaf nitrogen allocation and acclimation to irradiance	Pinus densiflora	1	25	123.0724915	6.335771861	0.212609794	14.3	29.8	400	280	25	LMA	216.9657423		Evergreen	N	Woody
12	35.75	139.3333333	5	Horizontal and vertical variations in photosynthetic capacity in a Pinus densiflora crown in relation to leaf nitrogen allocation and acclimation to irradiance	Pinus densiflora	1	25	125.9900255	6.485966513	0.217649883	14.3	29.8	400	280	25	LMA	218.3908046		Evergreen	N	Woody
12	35.75	139.3333333	5	Horizontal and vertical variations in photosynthetic capacity in a Pinus densiflora crown in relation to leaf nitrogen allocation and acclimation to irradiance	Pinus densiflora	1	25	319.4288153	16.44419541	0.551818638	14.3	29.8	400	280	25	LMA	228.1303602		Evergreen	N	Woody
12	35.75	139.3333333	5	Horizontal and vertical variations in photosynthetic capacity in a Pinus densiflora crown in relation to leaf nitrogen allocation and acclimation to irradiance	Pinus densiflora	1	25	203.7349555	10.48827551	0.351955554	14.3	29.8	400	280	25	LMA	230.1038062		Evergreen	N	Woody
12	35.75	139.3333333	5	Horizontal and vertical variations in photosynthetic capacity in a Pinus densiflora crown in relation to leaf nitrogen allocation and acclimation to irradiance	Pinus densiflora	1	25	197.0393204	10.14358421	0.340388732	14.3	29.8	400	280	25	LMA	233.7434095		Evergreen	N	Woody
12	35.75	139.3333333	5	Horizontal and vertical variations in photosynthetic capacity in a Pinus densiflora crown in relation to leaf nitrogen allocation and acclimation to irradiance	Pinus densiflora	1	25	117.5417712	6.051050384	0.203055382	14.3	29.8	400	280	25	LMA	234.5679012		Evergreen	N	Woody
12	35.75	139.3333333	5	Horizontal and vertical variations in photosynthetic capacity in a Pinus densiflora crown in relation to leaf nitrogen allocation and acclimation to irradiance	Pinus densiflora	1	25	189.4516337	9.752970105	0.327280876	14.3	29.8	400	280	25	LMA	244.4852941		Evergreen	N	Woody
12	35.75	139.3333333	5	Horizontal and vertical variations in photosynthetic capacity in a Pinus densiflora crown in relation to leaf nitrogen allocation and acclimation to irradiance	Pinus densiflora	1	25	410.1452268	21.11427628	0.708532761	14.3	29.8	400	280	25	LMA	246.7532468		Evergreen	N	Woody
12	35.75	139.3333333	5	Horizontal and vertical variations in photosynthetic capacity in a Pinus densiflora crown in relation to leaf nitrogen allocation and acclimation to irradiance	Pinus densiflora	1	25	509.9080923	26.25006859	0.880874785	14.3	29.8	400	280	25	LMA	256.7567568		Evergreen	N	Woody
12	35.75	139.3333333	5	Horizontal and vertical variations in photosynthetic capacity in a Pinus densiflora crown in relation to leaf nitrogen allocation and acclimation to irradiance	Pinus densiflora	1	25	140.4197331	7.228807861	0.242577445	14.3	29.8	400	280	25	Vcmax	40.12269939		Evergreen	N	Woody
12	35.75	139.3333333	5	Horizontal and vertical variations in photosynthetic capacity in a Pinus densiflora crown in relation to leaf nitrogen allocation and acclimation to irradiance	Pinus densiflora	1	25	141.2246718	7.270246102	0.24396799	14.3	29.8	400	280	25	Vcmax	44.35582822		Evergreen	N	Woody
12	35.75	139.3333333	5	Horizontal and vertical variations in photosynthetic capacity in a Pinus densiflora crown in relation to leaf nitrogen allocation and acclimation to irradiance	Pinus densiflora	1	25	335.2149821	17.25686728	0.579089506	14.3	29.8	400	280	25	Vcmax	44.5398773		Evergreen	N	Woody
12	35.75	139.3333333	5	Horizontal and vertical variations in photosynthetic capacity in a Pinus densiflora crown in relation to leaf nitrogen allocation and acclimation to irradiance	Pinus densiflora	1	25	97.85215814	5.037429101	0.169041245	14.3	29.8	400	280	25	Vcmax	45.09202454		Evergreen	N	Woody
12	35.75	139.3333333	5	Horizontal and vertical variations in photosynthetic capacity in a Pinus densiflora crown in relation to leaf nitrogen allocation and acclimation to irradiance	Pinus densiflora	1	25	129.1334601	6.647790526	0.223080219	14.3	29.8	400	280	25	Vcmax	50.98159509		Evergreen	N	Woody
12	35.75	139.3333333	5	Horizontal and vertical variations in photosynthetic capacity in a Pinus densiflora crown in relation to leaf nitrogen allocation and acclimation to irradiance	Pinus densiflora	1	25	203.0850938	10.45482063	0.350832907	14.3	29.8	400	280	25	Vcmax	51.16564417		Evergreen	N	Woody
12	35.75	139.3333333	5	Horizontal and vertical variations in photosynthetic capacity in a Pinus densiflora crown in relation to leaf nitrogen allocation and acclimation to irradiance	Pinus densiflora	1	25	215.6472809	11.10152202	0.372534296	14.3	29.8	400	280	25	Vcmax	51.16564417		Evergreen	N	Woody
12	35.75	139.3333333	5	Horizontal and vertical variations in photosynthetic capacity in a Pinus densiflora crown in relation to leaf nitrogen allocation and acclimation to irradiance	Pinus densiflora	1	25	137.1485973	7.060409789	0.236926503	14.3	29.8	400	280	25	Vcmax	53.55828221		Evergreen	N	Woody
12	35.75	139.3333333	5	Horizontal and vertical variations in photosynthetic capacity in a Pinus densiflora crown in relation to leaf nitrogen allocation and acclimation to irradiance	Pinus densiflora	1	25	208.1544975	10.71579353	0.359590387	14.3	29.8	400	280	25	Vcmax	54.84662577		Evergreen	N	Woody
12	35.75	139.3333333	5	Horizontal and vertical variations in photosynthetic capacity in a Pinus densiflora crown in relation to leaf nitrogen allocation and acclimation to irradiance	Pinus densiflora	1	25	425.8990727	21.92528426	0.735747794	14.3	29.8	400	280	25	Vcmax	54.84662577		Evergreen	N	Woody
12	35.75	139.3333333	5	Horizontal and vertical variations in photosynthetic capacity in a Pinus densiflora crown in relation to leaf nitrogen allocation and acclimation to irradiance	Pinus densiflora	1	25	520.9760751	26.81984835	0.899994911	14.3	29.8	400	280	25	Vcmax	63.6809816		Evergreen	N	Woody
12	35.75	139.3333333	5	Horizontal and vertical variations in photosynthetic capacity in a Pinus densiflora crown in relation to leaf nitrogen allocation and acclimation to irradiance	Pinus densiflora	1	25	140.4197331	7.228807861	0.242577445	14.3	29.8	400	280	25	Vcmax25	40.11431629		Evergreen	N	Woody
12	35.75	139.3333333	5	Horizontal and vertical variations in photosynthetic capacity in a Pinus densiflora crown in relation to leaf nitrogen allocation and acclimation to irradiance	Pinus densiflora	1	25	141.2246718	7.270246102	0.24396799	14.3	29.8	400	280	25	Vcmax25	44.34656064		Evergreen	N	Woody
12	35.75	139.3333333	5	Horizontal and vertical variations in photosynthetic capacity in a Pinus densiflora crown in relation to leaf nitrogen allocation and acclimation to irradiance	Pinus densiflora	1	25	335.2149821	17.25686728	0.579089506	14.3	29.8	400	280	25	Vcmax25	44.53057129		Evergreen	N	Woody
12	35.75	139.3333333	5	Horizontal and vertical variations in photosynthetic capacity in a Pinus densiflora crown in relation to leaf nitrogen allocation and acclimation to irradiance	Pinus densiflora	1	25	97.85215814	5.037429101	0.169041245	14.3	29.8	400	280	25	Vcmax25	45.08260317		Evergreen	N	Woody
12	35.75	139.3333333	5	Horizontal and vertical variations in photosynthetic capacity in a Pinus densiflora crown in relation to leaf nitrogen allocation and acclimation to irradiance	Pinus densiflora	1	25	129.1334601	6.647790526	0.223080219	14.3	29.8	400	280	25	Vcmax25	50.97094317		Evergreen	N	Woody
12	35.75	139.3333333	5	Horizontal and vertical variations in photosynthetic capacity in a Pinus densiflora crown in relation to leaf nitrogen allocation and acclimation to irradiance	Pinus densiflora	1	25	203.0850938	10.45482063	0.350832907	14.3	29.8	400	280	25	Vcmax25	51.15495381		Evergreen	N	Woody
12	35.75	139.3333333	5	Horizontal and vertical variations in photosynthetic capacity in a Pinus densiflora crown in relation to leaf nitrogen allocation and acclimation to irradiance	Pinus densiflora	1	25	215.6472809	11.10152202	0.372534296	14.3	29.8	400	280	25	Vcmax25	51.15495381		Evergreen	N	Woody
12	35.75	139.3333333	5	Horizontal and vertical variations in photosynthetic capacity in a Pinus densiflora crown in relation to leaf nitrogen allocation and acclimation to irradiance	Pinus densiflora	1	25	137.1485973	7.060409789	0.236926503	14.3	29.8	400	280	25	Vcmax25	53.54709192		Evergreen	N	Woody
12	35.75	139.3333333	5	Horizontal and vertical variations in photosynthetic capacity in a Pinus densiflora crown in relation to leaf nitrogen allocation and acclimation to irradiance	Pinus densiflora	1	25	208.1544975	10.71579353	0.359590387	14.3	29.8	400	280	25	Vcmax25	54.8351663		Evergreen	N	Woody
12	35.75	139.3333333	5	Horizontal and vertical variations in photosynthetic capacity in a Pinus densiflora crown in relation to leaf nitrogen allocation and acclimation to irradiance	Pinus densiflora	1	25	425.8990727	21.92528426	0.735747794	14.3	29.8	400	280	25	Vcmax25	54.8351663		Evergreen	N	Woody
12	35.75	139.3333333	5	Horizontal and vertical variations in photosynthetic capacity in a Pinus densiflora crown in relation to leaf nitrogen allocation and acclimation to irradiance	Pinus densiflora	1	25	520.9760751	26.81984835	0.899994911	14.3	29.8	400	280	25	Vcmax25	63.66767633		Evergreen	N	Woody
17	58.3	26.7	7	Photosynthetic Acclimation to Simultaneous and Interacting Environmental Stresses Along Natural Light Gradients: Optimality and Constraints	Populus tremula	1	25	135.705073	7.376927769	0.1967476	15.1	37.49437228	400	280	25	LMA	76.63043478		Deciduous	B	Woody
17	58.3	26.7	7	Photosynthetic Acclimation to Simultaneous and Interacting Environmental Stresses Along Natural Light Gradients: Optimality and Constraints	Populus tremula	1	25	190.4022397	10.35026575	0.276048514	15.1	37.49437228	400	280	25	LMA	83.55978261		Deciduous	B	Woody
17	58.3	26.7	7	Photosynthetic Acclimation to Simultaneous and Interacting Environmental Stresses Along Natural Light Gradients: Optimality and Constraints	Populus tremula	1	25	165.3497352	8.988411606	0.239726953	15.1	37.49437228	400	280	25	LMA	84.375		Deciduous	B	Woody
17	58.3	26.7	7	Photosynthetic Acclimation to Simultaneous and Interacting Environmental Stresses Along Natural Light Gradients: Optimality and Constraints	Populus tremula	1	25	221.4253506	12.03668206	0.321026366	15.1	37.49437228	400	280	25	LMA	86.41304348		Deciduous	B	Woody
17	58.3	26.7	7	Photosynthetic Acclimation to Simultaneous and Interacting Environmental Stresses Along Natural Light Gradients: Optimality and Constraints	Populus tremula	1	25	133.0363321	7.231855014	0.192878413	15.1	37.49437228	400	280	25	LMA	90.89673913		Deciduous	B	Woody
17	58.3	26.7	7	Photosynthetic Acclimation to Simultaneous and Interacting Environmental Stresses Along Natural Light Gradients: Optimality and Constraints	Populus tremula	1	25	149.273176	8.114489849	0.216418875	15.1	37.49437228	400	280	25	LMA	91.71195652		Deciduous	B	Woody
17	58.3	26.7	7	Photosynthetic Acclimation to Simultaneous and Interacting Environmental Stresses Along Natural Light Gradients: Optimality and Constraints	Populus tremula	1	25	161.0701327	8.755772414	0.23352231	15.1	37.49437228	400	280	25	LMA	91.71195652		Deciduous	B	Woody
17	58.3	26.7	7	Photosynthetic Acclimation to Simultaneous and Interacting Environmental Stresses Along Natural Light Gradients: Optimality and Constraints	Populus tremula	1	25	141.9161066	7.714559554	0.205752466	15.1	37.49437228	400	280	25	LMA	92.52717391		Deciduous	B	Woody
17	58.3	26.7	7	Photosynthetic Acclimation to Simultaneous and Interacting Environmental Stresses Along Natural Light Gradients: Optimality and Constraints	Populus tremula	1	25	264.4057029	14.37309401	0.383340036	15.1	37.49437228	400	280	25	LMA	97.41847826		Deciduous	B	Woody
17	58.3	26.7	7	Photosynthetic Acclimation to Simultaneous and Interacting Environmental Stresses Along Natural Light Gradients: Optimality and Constraints	Populus tremula	1	25	339.6834299	18.46519125	0.492479008	15.1	37.49437228	400	280	25	LMA	101.0869565		Deciduous	B	Woody
17	58.3	26.7	7	Photosynthetic Acclimation to Simultaneous and Interacting Environmental Stresses Along Natural Light Gradients: Optimality and Constraints	Populus tremula	1	25	246.8384958	13.41814063	0.35787079	15.1	37.49437228	400	280	25	LMA	103.9402174		Deciduous	B	Woody
17	58.3	26.7	7	Photosynthetic Acclimation to Simultaneous and Interacting Environmental Stresses Along Natural Light Gradients: Optimality and Constraints	Populus tremula	1	25	465.1623366	25.28622462	0.674400532	15.1	37.49437228	400	280	25	LMA	108.0163043		Deciduous	B	Woody
17	58.3	26.7	7	Photosynthetic Acclimation to Simultaneous and Interacting Environmental Stresses Along Natural Light Gradients: Optimality and Constraints	Populus tremula	1	25	364.960333	19.8392437	0.529125906	15.1	37.49437228	400	280	25	LMA	111.6847826		Deciduous	B	Woody
17	58.3	26.7	7	Photosynthetic Acclimation to Simultaneous and Interacting Environmental Stresses Along Natural Light Gradients: Optimality and Constraints	Populus tremula	1	25	528.6591354	28.7379106	0.766459307	15.1	37.49437228	400	280	25	LMA	112.5		Deciduous	B	Woody
17	58.3	26.7	7	Photosynthetic Acclimation to Simultaneous and Interacting Environmental Stresses Along Natural Light Gradients: Optimality and Constraints	Populus tremula	1	25	400.5034735	21.77136882	0.580656976	15.1	37.49437228	400	280	25	LMA	119.4293478		Deciduous	B	Woody
17	58.3	26.7	7	Photosynthetic Acclimation to Simultaneous and Interacting Environmental Stresses Along Natural Light Gradients: Optimality and Constraints	Populus tremula	1	25	480.1409454	26.10046179	0.696116782	15.1	37.49437228	400	280	25	LMA	119.8369565		Deciduous	B	Woody
17	58.3	26.7	7	Photosynthetic Acclimation to Simultaneous and Interacting Environmental Stresses Along Natural Light Gradients: Optimality and Constraints	Populus tremula	1	25	413.8071069	22.49455433	0.599944817	15.1	37.49437228	400	280	25	LMA	121.0597826		Deciduous	B	Woody
17	58.3	26.7	7	Photosynthetic Acclimation to Simultaneous and Interacting Environmental Stresses Along Natural Light Gradients: Optimality and Constraints	Populus tremula	1	25	629.1576659	34.20101072	0.912163843	15.1	37.49437228	400	280	25	LMA	123.9130435		Deciduous	B	Woody
17	58.3	26.7	7	Photosynthetic Acclimation to Simultaneous and Interacting Environmental Stresses Along Natural Light Gradients: Optimality and Constraints	Populus tremula	1	25	673.7809367	36.62673172	0.976859446	15.1	37.49437228	400	280	25	LMA	143.4782609		Deciduous	B	Woody
17	58.3	26.7	7	Photosynthetic Acclimation to Simultaneous and Interacting Environmental Stresses Along Natural Light Gradients: Optimality and Constraints	Populus tremula	1	25	83.05183904	4.51469797	0.120410016	15.1	37.49437228	400	280	25	Vcmax	32.08516806		Deciduous	B	Woody
17	58.3	26.7	7	Photosynthetic Acclimation to Simultaneous and Interacting Environmental Stresses Along Natural Light Gradients: Optimality and Constraints	Populus tremula	1	25	195.135663	10.60757464	0.282911114	15.1	37.49437228	400	280	25	Vcmax	32.9488179		Deciduous	B	Woody
17	58.3	26.7	7	Photosynthetic Acclimation to Simultaneous and Interacting Environmental Stresses Along Natural Light Gradients: Optimality and Constraints	Populus tremula	1	25	142.1015875	7.724642296	0.206021379	15.1	37.49437228	400	280	25	Vcmax	36.49071563		Deciduous	B	Woody
17	58.3	26.7	7	Photosynthetic Acclimation to Simultaneous and Interacting Environmental Stresses Along Natural Light Gradients: Optimality and Constraints	Populus tremula	1	25	198.1980405	10.77404548	0.287351003	15.1	37.49437228	400	280	25	Vcmax	40.62119099		Deciduous	B	Woody
17	58.3	26.7	7	Photosynthetic Acclimation to Simultaneous and Interacting Environmental Stresses Along Natural Light Gradients: Optimality and Constraints	Populus tremula	1	25	367.8044643	19.99385068	0.533249378	15.1	37.49437228	400	280	25	Vcmax	42.32817596		Deciduous	B	Woody
17	58.3	26.7	7	Photosynthetic Acclimation to Simultaneous and Interacting Environmental Stresses Along Natural Light Gradients: Optimality and Constraints	Populus tremula	1	25	444.5093442	24.16352795	0.644457461	15.1	37.49437228	400	280	25	Vcmax	44.00057101		Deciduous	B	Woody
17	58.3	26.7	7	Photosynthetic Acclimation to Simultaneous and Interacting Environmental Stresses Along Natural Light Gradients: Optimality and Constraints	Populus tremula	1	25	397.3535791	21.60014056	0.576090204	15.1	37.49437228	400	280	25	Vcmax	46.17479438		Deciduous	B	Woody
17	58.3	26.7	7	Photosynthetic Acclimation to Simultaneous and Interacting Environmental Stresses Along Natural Light Gradients: Optimality and Constraints	Populus tremula	1	25	388.5138931	21.11961523	0.563274271	15.1	37.49437228	400	280	25	Vcmax	46.71944832		Deciduous	B	Woody
17	58.3	26.7	7	Photosynthetic Acclimation to Simultaneous and Interacting Environmental Stresses Along Natural Light Gradients: Optimality and Constraints	Populus tremula	1	25	533.0556864	28.97690711	0.772833504	15.1	37.49437228	400	280	25	Vcmax	48.69107361		Deciduous	B	Woody
17	58.3	26.7	7	Photosynthetic Acclimation to Simultaneous and Interacting Environmental Stresses Along Natural Light Gradients: Optimality and Constraints	Populus tremula	1	25	435.7706602	23.68849309	0.631787963	15.1	37.49437228	400	280	25	Vcmax	51.39457762		Deciduous	B	Woody
17	58.3	26.7	7	Photosynthetic Acclimation to Simultaneous and Interacting Environmental Stresses Along Natural Light Gradients: Optimality and Constraints	Populus tremula	1	25	459.4172241	24.9739203	0.666071167	15.1	37.49437228	400	280	25	Vcmax	54.96502575		Deciduous	B	Woody
17	58.3	26.7	7	Photosynthetic Acclimation to Simultaneous and Interacting Environmental Stresses Along Natural Light Gradients: Optimality and Constraints	Populus tremula	1	25	623.1291772	33.87330207	0.903423634	15.1	37.49437228	400	280	25	Vcmax	56.94378864		Deciduous	B	Woody
17	58.3	26.7	7	Photosynthetic Acclimation to Simultaneous and Interacting Environmental Stresses Along Natural Light Gradients: Optimality and Constraints	Populus tremula	1	25	618.9355786	33.64533805	0.897343681	15.1	37.49437228	400	280	25	Vcmax	72.5586656		Deciduous	B	Woody
17	58.3	26.7	7	Photosynthetic Acclimation to Simultaneous and Interacting Environmental Stresses Along Natural Light Gradients: Optimality and Constraints	Populus tremula	1	25	689.7419478	37.49437228	1	15.1	37.49437228	400	280	25	Vcmax	74.22886446		Deciduous	B	Woody
18	58.3	26.7	8	Photosynthetic Acclimation to Simultaneous and Interacting Environmental Stresses Along Natural Light Gradients: Optimality and Constraints	Corylus avellana	1	25	66.9589491	3.639888473	0.093738858	15.1	38.83009213	400	280	25	LMA	30.16304348		Deciduous	B	Woody
18	58.3	26.7	8	Photosynthetic Acclimation to Simultaneous and Interacting Environmental Stresses Along Natural Light Gradients: Optimality and Constraints	Corylus avellana	1	25	69.95627368	3.802823037	0.097934948	15.1	38.83009213	400	280	25	LMA	32.60869565		Deciduous	B	Woody
18	58.3	26.7	8	Photosynthetic Acclimation to Simultaneous and Interacting Environmental Stresses Along Natural Light Gradients: Optimality and Constraints	Corylus avellana	1	25	80.27861078	4.363945282	0.112385654	15.1	38.83009213	400	280	25	LMA	32.60869565		Deciduous	B	Woody
18	58.3	26.7	8	Photosynthetic Acclimation to Simultaneous and Interacting Environmental Stresses Along Natural Light Gradients: Optimality and Constraints	Corylus avellana	1	25	55.21809207	3.001655485	0.077302301	15.1	38.83009213	400	280	25	LMA	33.01630435		Deciduous	B	Woody
18	58.3	26.7	8	Photosynthetic Acclimation to Simultaneous and Interacting Environmental Stresses Along Natural Light Gradients: Optimality and Constraints	Corylus avellana	1	25	123.050593	6.689030234	0.172264084	15.1	38.83009213	400	280	25	LMA	33.01630435		Deciduous	B	Woody
18	58.3	26.7	8	Photosynthetic Acclimation to Simultaneous and Interacting Environmental Stresses Along Natural Light Gradients: Optimality and Constraints	Corylus avellana	1	25	61.12458464	3.322732421	0.085571067	15.1	38.83009213	400	280	25	LMA	33.42391304		Deciduous	B	Woody
18	58.3	26.7	8	Photosynthetic Acclimation to Simultaneous and Interacting Environmental Stresses Along Natural Light Gradients: Optimality and Constraints	Corylus avellana	1	25	81.79330155	4.446283872	0.114506138	15.1	38.83009213	400	280	25	LMA	34.64673913		Deciduous	B	Woody
18	58.3	26.7	8	Photosynthetic Acclimation to Simultaneous and Interacting Environmental Stresses Along Natural Light Gradients: Optimality and Constraints	Corylus avellana	1	25	64.12992347	3.48610264	0.089778377	15.1	38.83009213	400	280	25	LMA	36.27717391		Deciduous	B	Woody
18	58.3	26.7	8	Photosynthetic Acclimation to Simultaneous and Interacting Environmental Stresses Along Natural Light Gradients: Optimality and Constraints	Corylus avellana	1	25	108.400568	5.892654875	0.151754852	15.1	38.83009213	400	280	25	LMA	37.9076087		Deciduous	B	Woody
18	58.3	26.7	8	Photosynthetic Acclimation to Simultaneous and Interacting Environmental Stresses Along Natural Light Gradients: Optimality and Constraints	Corylus avellana	1	25	123.1547781	6.694693735	0.172409937	15.1	38.83009213	400	280	25	LMA	38.31521739		Deciduous	B	Woody
18	58.3	26.7	8	Photosynthetic Acclimation to Simultaneous and Interacting Environmental Stresses Along Natural Light Gradients: Optimality and Constraints	Corylus avellana	1	25	132.0666095	7.17914089	0.184886012	15.1	38.83009213	400	280	25	LMA	41.57608696		Deciduous	B	Woody
18	58.3	26.7	8	Photosynthetic Acclimation to Simultaneous and Interacting Environmental Stresses Along Natural Light Gradients: Optimality and Constraints	Corylus avellana	1	25	182.3158747	9.910690947	0.255232228	15.1	38.83009213	400	280	25	LMA	47.2826087		Deciduous	B	Woody
18	58.3	26.7	8	Photosynthetic Acclimation to Simultaneous and Interacting Environmental Stresses Along Natural Light Gradients: Optimality and Constraints	Corylus avellana	1	25	99.75320638	5.422584299	0.13964902	15.1	38.83009213	400	280	25	LMA	48.09782609		Deciduous	B	Woody
18	58.3	26.7	8	Photosynthetic Acclimation to Simultaneous and Interacting Environmental Stresses Along Natural Light Gradients: Optimality and Constraints	Corylus avellana	1	25	201.8145131	10.97063693	0.282529253	15.1	38.83009213	400	280	25	LMA	63.99456522		Deciduous	B	Woody
18	58.3	26.7	8	Photosynthetic Acclimation to Simultaneous and Interacting Environmental Stresses Along Natural Light Gradients: Optimality and Constraints	Corylus avellana	1	25	346.3592892	18.82809096	0.484884015	15.1	38.83009213	400	280	25	LMA	65.625		Deciduous	B	Woody
18	58.3	26.7	8	Photosynthetic Acclimation to Simultaneous and Interacting Environmental Stresses Along Natural Light Gradients: Optimality and Constraints	Corylus avellana	1	25	412.9175265	22.44619674	0.578061898	15.1	38.83009213	400	280	25	LMA	75.81521739		Deciduous	B	Woody
18	58.3	26.7	8	Photosynthetic Acclimation to Simultaneous and Interacting Environmental Stresses Along Natural Light Gradients: Optimality and Constraints	Corylus avellana	1	25	358.4046873	19.4828788	0.501746912	15.1	38.83009213	400	280	25	LMA	78.26086957		Deciduous	B	Woody
18	58.3	26.7	8	Photosynthetic Acclimation to Simultaneous and Interacting Environmental Stresses Along Natural Light Gradients: Optimality and Constraints	Corylus avellana	1	25	342.223943	18.60329354	0.479094757	15.1	38.83009213	400	280	25	LMA	80.29891304		Deciduous	B	Woody
18	58.3	26.7	8	Photosynthetic Acclimation to Simultaneous and Interacting Environmental Stresses Along Natural Light Gradients: Optimality and Constraints	Corylus avellana	1	25	548.7428131	29.82965932	0.768209852	15.1	38.83009213	400	280	25	LMA	83.9673913		Deciduous	B	Woody
18	58.3	26.7	8	Photosynthetic Acclimation to Simultaneous and Interacting Environmental Stresses Along Natural Light Gradients: Optimality and Constraints	Corylus avellana	1	25	293.6736961	15.96410212	0.411127073	15.1	38.83009213	400	280	25	LMA	86.00543478		Deciduous	B	Woody
18	58.3	26.7	8	Photosynthetic Acclimation to Simultaneous and Interacting Environmental Stresses Along Natural Light Gradients: Optimality and Constraints	Corylus avellana	1	25	481.0625826	26.15056199	0.67346124	15.1	38.83009213	400	280	25	LMA	91.71195652		Deciduous	B	Woody
18	58.3	26.7	8	Photosynthetic Acclimation to Simultaneous and Interacting Environmental Stresses Along Natural Light Gradients: Optimality and Constraints	Corylus avellana	1	25	51.68873028	2.809799378	0.072361388	15.1	38.83009213	400	280	25	Vcmax	5.224175607		Deciduous	B	Woody
18	58.3	26.7	8	Photosynthetic Acclimation to Simultaneous and Interacting Environmental Stresses Along Natural Light Gradients: Optimality and Constraints	Corylus avellana	1	25	73.84046611	4.013967738	0.103372604	15.1	38.83009213	400	280	25	Vcmax	7.424204157		Deciduous	B	Woody
18	58.3	26.7	8	Photosynthetic Acclimation to Simultaneous and Interacting Environmental Stresses Along Natural Light Gradients: Optimality and Constraints	Corylus avellana	1	25	79.74705699	4.335050018	0.111641507	15.1	38.83009213	400	280	25	Vcmax	7.974348557		Deciduous	B	Woody
18	58.3	26.7	8	Photosynthetic Acclimation to Simultaneous and Interacting Environmental Stresses Along Natural Light Gradients: Optimality and Constraints	Corylus avellana	1	25	81.24592513	4.41652849	0.113739841	15.1	38.83009213	400	280	25	Vcmax	9.618742245		Deciduous	B	Woody
18	58.3	26.7	8	Photosynthetic Acclimation to Simultaneous and Interacting Environmental Stresses Along Natural Light Gradients: Optimality and Constraints	Corylus avellana	1	25	132.8619341	7.222374735	0.185999423	15.1	38.83009213	400	280	25	Vcmax	9.911932972		Deciduous	B	Woody
18	58.3	26.7	8	Photosynthetic Acclimation to Simultaneous and Interacting Environmental Stresses Along Natural Light Gradients: Optimality and Constraints	Corylus avellana	1	25	144.6629956	7.86388044	0.202520262	15.1	38.83009213	400	280	25	Vcmax	10.19029945		Deciduous	B	Woody
18	58.3	26.7	8	Photosynthetic Acclimation to Simultaneous and Interacting Environmental Stresses Along Natural Light Gradients: Optimality and Constraints	Corylus avellana	1	25	135.8313898	7.383794349	0.190156498	15.1	38.83009213	400	280	25	Vcmax	11.2829016		Deciduous	B	Woody
18	58.3	26.7	8	Photosynthetic Acclimation to Simultaneous and Interacting Environmental Stresses Along Natural Light Gradients: Optimality and Constraints	Corylus avellana	1	25	146.178024	7.946237386	0.204641219	15.1	38.83009213	400	280	25	Vcmax	12.93058957		Deciduous	B	Woody
18	58.3	26.7	8	Photosynthetic Acclimation to Simultaneous and Interacting Environmental Stresses Along Natural Light Gradients: Optimality and Constraints	Corylus avellana	1	25	153.5713628	8.348139282	0.214991488	15.1	38.83009213	400	280	25	Vcmax	14.30320533		Deciduous	B	Woody
18	58.3	26.7	8	Photosynthetic Acclimation to Simultaneous and Interacting Environmental Stresses Along Natural Light Gradients: Optimality and Constraints	Corylus avellana	1	25	197.8101932	10.7529621	0.276923425	15.1	38.83009213	400	280	25	Vcmax	14.31967672		Deciduous	B	Woody
18	58.3	26.7	8	Photosynthetic Acclimation to Simultaneous and Interacting Environmental Stresses Along Natural Light Gradients: Optimality and Constraints	Corylus avellana	1	25	436.8938013	23.74954704	0.611627368	15.1	38.83009213	400	280	25	Vcmax	27.55937936		Deciduous	B	Woody
18	58.3	26.7	8	Photosynthetic Acclimation to Simultaneous and Interacting Environmental Stresses Along Natural Light Gradients: Optimality and Constraints	Corylus avellana	1	25	479.6943648	26.07618567	0.67154581	15.1	38.83009213	400	280	25	Vcmax	30.04106866		Deciduous	B	Woody
18	58.3	26.7	8	Photosynthetic Acclimation to Simultaneous and Interacting Environmental Stresses Along Natural Light Gradients: Optimality and Constraints	Corylus avellana	1	25	441.358085	23.9922255	0.61787712	15.1	38.83009213	400	280	25	Vcmax	30.30076757		Deciduous	B	Woody
18	58.3	26.7	8	Photosynthetic Acclimation to Simultaneous and Interacting Environmental Stresses Along Natural Light Gradients: Optimality and Constraints	Corylus avellana	1	25	619.8607559	33.69563069	0.867771072	15.1	38.83009213	400	280	25	Vcmax	35.2987361		Deciduous	B	Woody
18	58.3	26.7	8	Photosynthetic Acclimation to Simultaneous and Interacting Environmental Stresses Along Natural Light Gradients: Optimality and Constraints	Corylus avellana	1	25	714.3136889	38.83009213	1	15.1	38.83009213	400	280	25	Vcmax	40.53938309		Deciduous	B	Woody
18	58.3	26.7	8	Photosynthetic Acclimation to Simultaneous and Interacting Environmental Stresses Along Natural Light Gradients: Optimality and Constraints	Corylus avellana	1	25	51.68873	2.809799363	0.072361388	15.1	38.83009213	400	280	25	Vcmax25	5.223084085		Deciduous	B	Woody
18	58.3	26.7	8	Photosynthetic Acclimation to Simultaneous and Interacting Environmental Stresses Along Natural Light Gradients: Optimality and Constraints	Corylus avellana	1	25	73.8404661	4.013967737	0.103372604	15.1	38.83009213	400	280	25	Vcmax25	7.422652971		Deciduous	B	Woody
18	58.3	26.7	8	Photosynthetic Acclimation to Simultaneous and Interacting Environmental Stresses Along Natural Light Gradients: Optimality and Constraints	Corylus avellana	1	25	79.7470567	4.335050002	0.111641507	15.1	38.83009213	400	280	25	Vcmax25	7.972682423		Deciduous	B	Woody
18	58.3	26.7	8	Photosynthetic Acclimation to Simultaneous and Interacting Environmental Stresses Along Natural Light Gradients: Optimality and Constraints	Corylus avellana	1	25	81.2459254	4.416528505	0.113739841	15.1	38.83009213	400	280	25	Vcmax25	9.616732538		Deciduous	B	Woody
18	58.3	26.7	8	Photosynthetic Acclimation to Simultaneous and Interacting Environmental Stresses Along Natural Light Gradients: Optimality and Constraints	Corylus avellana	1	25	132.861934	7.222374731	0.185999423	15.1	38.83009213	400	280	25	Vcmax25	9.909862005		Deciduous	B	Woody
18	58.3	26.7	8	Photosynthetic Acclimation to Simultaneous and Interacting Environmental Stresses Along Natural Light Gradients: Optimality and Constraints	Corylus avellana	1	25	144.6629954	7.863880432	0.202520262	15.1	38.83009213	400	280	25	Vcmax25	10.18817032		Deciduous	B	Woody
18	58.3	26.7	8	Photosynthetic Acclimation to Simultaneous and Interacting Environmental Stresses Along Natural Light Gradients: Optimality and Constraints	Corylus avellana	1	25	135.8313896	7.383794336	0.190156498	15.1	38.83009213	400	280	25	Vcmax25	11.28054419		Deciduous	B	Woody
18	58.3	26.7	8	Photosynthetic Acclimation to Simultaneous and Interacting Environmental Stresses Along Natural Light Gradients: Optimality and Constraints	Corylus avellana	1	25	146.1780241	7.946237387	0.204641219	15.1	38.83009213	400	280	25	Vcmax25	12.9278879		Deciduous	B	Woody
18	58.3	26.7	8	Photosynthetic Acclimation to Simultaneous and Interacting Environmental Stresses Along Natural Light Gradients: Optimality and Constraints	Corylus avellana	1	25	153.5713629	8.348139286	0.214991488	15.1	38.83009213	400	280	25	Vcmax25	14.30021687		Deciduous	B	Woody
18	58.3	26.7	8	Photosynthetic Acclimation to Simultaneous and Interacting Environmental Stresses Along Natural Light Gradients: Optimality and Constraints	Corylus avellana	1	25	197.8101933	10.75296211	0.276923425	15.1	38.83009213	400	280	25	Vcmax25	14.31668481		Deciduous	B	Woody
18	58.3	26.7	8	Photosynthetic Acclimation to Simultaneous and Interacting Environmental Stresses Along Natural Light Gradients: Optimality and Constraints	Corylus avellana	1	25	436.8938015	23.74954705	0.611627368	15.1	38.83009213	400	280	25	Vcmax25	27.55362119		Deciduous	B	Woody
18	58.3	26.7	8	Photosynthetic Acclimation to Simultaneous and Interacting Environmental Stresses Along Natural Light Gradients: Optimality and Constraints	Corylus avellana	1	25	479.6943648	26.07618567	0.67154581	15.1	38.83009213	400	280	25	Vcmax25	30.03479198		Deciduous	B	Woody
18	58.3	26.7	8	Photosynthetic Acclimation to Simultaneous and Interacting Environmental Stresses Along Natural Light Gradients: Optimality and Constraints	Corylus avellana	1	25	441.3580849	23.99222549	0.61787712	15.1	38.83009213	400	280	25	Vcmax25	30.29443663		Deciduous	B	Woody
18	58.3	26.7	8	Photosynthetic Acclimation to Simultaneous and Interacting Environmental Stresses Along Natural Light Gradients: Optimality and Constraints	Corylus avellana	1	25	619.8607556	33.69563067	0.867771072	15.1	38.83009213	400	280	25	Vcmax25	35.2913609		Deciduous	B	Woody
18	58.3	26.7	8	Photosynthetic Acclimation to Simultaneous and Interacting Environmental Stresses Along Natural Light Gradients: Optimality and Constraints	Corylus avellana	1	25	714.3136889	38.83009213	1	15.1	38.83009213	400	280	25	Vcmax25	40.53091293		Deciduous	B	Woody
24	-38.31666667	142.05	9	Within-canopy nitrogen and photosynthetic gradients are unaffected by soil fertility in field-grown Eucalyptus globulus	Eucalyptus globulus	1	20	692.2267794	36.38343952	0.538216561	14.6	67.6	360	252	20	Amax	5.882352941		Evergreen	B	Woody
24	-38.31666667	142.05	9	Within-canopy nitrogen and photosynthetic gradients are unaffected by soil fertility in field-grown Eucalyptus globulus	Eucalyptus globulus	1	20	757.7630424	39.82802551	0.589171975	14.6	67.6	360	252	20	Amax	7.867647059		Evergreen	B	Woody
24	-38.31666667	142.05	9	Within-canopy nitrogen and photosynthetic gradients are unaffected by soil fertility in field-grown Eucalyptus globulus	Eucalyptus globulus	1	20	880.6435353	46.28662422	0.684713376	14.6	67.6	360	252	20	Amax	8.970588235		Evergreen	B	Woody
24	-38.31666667	142.05	9	Within-canopy nitrogen and photosynthetic gradients are unaffected by soil fertility in field-grown Eucalyptus globulus	Eucalyptus globulus	1	20	495.6179889	26.0496815	0.385350318	14.6	67.6	360	252	20	Amax	9.852941176		Evergreen	B	Woody
24	-38.31666667	142.05	9	Within-canopy nitrogen and photosynthetic gradients are unaffected by soil fertility in field-grown Eucalyptus globulus	Eucalyptus globulus	1	20	397.3135943	20.88280252	0.308917197	14.6	67.6	360	252	20	Amax	10.36764706		Evergreen	B	Woody
24	-38.31666667	142.05	9	Within-canopy nitrogen and photosynthetic gradients are unaffected by soil fertility in field-grown Eucalyptus globulus	Eucalyptus globulus	1	20	1277.95713	67.16942673	0.993630573	14.6	67.6	360	252	20	Amax	11.47058824		Evergreen	B	Woody
24	-38.31666667	142.05	9	Within-canopy nitrogen and photosynthetic gradients are unaffected by soil fertility in field-grown Eucalyptus globulus	Eucalyptus globulus	1	20	458.7538414	24.1121019	0.356687898	14.6	67.6	360	252	20	Amax	12.20588235		Evergreen	B	Woody
24	-38.31666667	142.05	9	Within-canopy nitrogen and photosynthetic gradients are unaffected by soil fertility in field-grown Eucalyptus globulus	Eucalyptus globulus	1	20	819.2032882	43.05732483	0.636942675	14.6	67.6	360	252	20	Amax	13.16176471		Evergreen	B	Woody
24	-38.31666667	142.05	9	Within-canopy nitrogen and photosynthetic gradients are unaffected by soil fertility in field-grown Eucalyptus globulus	Eucalyptus globulus	1	20	778.2431235	40.90445857	0.605095541	14.6	67.6	360	252	20	Amax	13.30882353		Evergreen	B	Woody
24	-38.31666667	142.05	9	Within-canopy nitrogen and photosynthetic gradients are unaffected by soil fertility in field-grown Eucalyptus globulus	Eucalyptus globulus	1	20	872.4515021	45.85605095	0.678343949	14.6	67.6	360	252	20	Amax	13.30882353		Evergreen	B	Woody
24	-38.31666667	142.05	9	Within-canopy nitrogen and photosynthetic gradients are unaffected by soil fertility in field-grown Eucalyptus globulus	Eucalyptus globulus	1	20	753.6670252	39.61273884	0.585987261	14.6	67.6	360	252	20	Amax	13.45588235		Evergreen	B	Woody
24	-38.31666667	142.05	9	Within-canopy nitrogen and photosynthetic gradients are unaffected by soil fertility in field-grown Eucalyptus globulus	Eucalyptus globulus	1	20	819.2032882	43.05732483	0.636942675	14.6	67.6	360	252	20	Amax	13.82352941		Evergreen	B	Woody
24	-38.31666667	142.05	9	Within-canopy nitrogen and photosynthetic gradients are unaffected by soil fertility in field-grown Eucalyptus globulus	Eucalyptus globulus	1	20	790.531174	41.5503185	0.614649682	14.6	67.6	360	252	20	Amax	14.04411765		Evergreen	B	Woody
24	-38.31666667	142.05	9	Within-canopy nitrogen and photosynthetic gradients are unaffected by soil fertility in field-grown Eucalyptus globulus	Eucalyptus globulus	1	20	872.4515021	45.85605095	0.678343949	14.6	67.6	360	252	20	Amax	14.41176471		Evergreen	B	Woody
24	-38.31666667	142.05	9	Within-canopy nitrogen and photosynthetic gradients are unaffected by soil fertility in field-grown Eucalyptus globulus	Eucalyptus globulus	1	20	1118.212489	58.77324844	0.869426752	14.6	67.6	360	252	20	Amax	14.70588235		Evergreen	B	Woody
24	-38.31666667	142.05	9	Within-canopy nitrogen and photosynthetic gradients are unaffected by soil fertility in field-grown Eucalyptus globulus	Eucalyptus globulus	1	20	1220.6129	64.15541401	0.949044586	14.6	67.6	360	252	20	Amax	15.29411765		Evergreen	B	Woody
24	-38.31666667	142.05	9	Within-canopy nitrogen and photosynthetic gradients are unaffected by soil fertility in field-grown Eucalyptus globulus	Eucalyptus globulus	1	20	811.011255	42.62675156	0.630573248	14.6	67.6	360	252	20	Amax	15.88235294		Evergreen	B	Woody
24	-38.31666667	142.05	9	Within-canopy nitrogen and photosynthetic gradients are unaffected by soil fertility in field-grown Eucalyptus globulus	Eucalyptus globulus	1	20	856.067437	44.99490449	0.665605096	14.6	67.6	360	252	20	Amax	18.75		Evergreen	B	Woody
24	-38.31666667	142.05	9	Within-canopy nitrogen and photosynthetic gradients are unaffected by soil fertility in field-grown Eucalyptus globulus	Eucalyptus globulus	1	20	446.4657923	23.46624204	0.347133758	14.6	67.6	360	252	20	Vcmax	25.5036855		Evergreen	B	Woody
24	-38.31666667	142.05	9	Within-canopy nitrogen and photosynthetic gradients are unaffected by soil fertility in field-grown Eucalyptus globulus	Eucalyptus globulus	1	20	692.2267794	36.38343952	0.538216561	14.6	67.6	360	252	20	Vcmax	25.5036855		Evergreen	B	Woody
24	-38.31666667	142.05	9	Within-canopy nitrogen and photosynthetic gradients are unaffected by soil fertility in field-grown Eucalyptus globulus	Eucalyptus globulus	1	20	417.7936767	21.95923565	0.324840764	14.6	67.6	360	252	20	Vcmax	25.7985258		Evergreen	B	Woody
24	-38.31666667	142.05	9	Within-canopy nitrogen and photosynthetic gradients are unaffected by soil fertility in field-grown Eucalyptus globulus	Eucalyptus globulus	1	20	499.7140061	26.26496816	0.388535032	14.6	67.6	360	252	20	Vcmax	26.68304668		Evergreen	B	Woody
24	-38.31666667	142.05	9	Within-canopy nitrogen and photosynthetic gradients are unaffected by soil fertility in field-grown Eucalyptus globulus	Eucalyptus globulus	1	20	782.3391408	41.11974524	0.608280255	14.6	67.6	360	252	20	Vcmax	34.05405405		Evergreen	B	Woody
24	-38.31666667	142.05	9	Within-canopy nitrogen and photosynthetic gradients are unaffected by soil fertility in field-grown Eucalyptus globulus	Eucalyptus globulus	1	20	876.5475181	46.07133755	0.681528662	14.6	67.6	360	252	20	Vcmax	34.64373464		Evergreen	B	Woody
24	-38.31666667	142.05	9	Within-canopy nitrogen and photosynthetic gradients are unaffected by soil fertility in field-grown Eucalyptus globulus	Eucalyptus globulus	1	20	823.2993055	43.2726115	0.640127389	14.6	67.6	360	252	20	Vcmax	38.18181818		Evergreen	B	Woody
24	-38.31666667	142.05	9	Within-canopy nitrogen and photosynthetic gradients are unaffected by soil fertility in field-grown Eucalyptus globulus	Eucalyptus globulus	1	20	888.8355685	46.71719748	0.691082803	14.6	67.6	360	252	20	Vcmax	38.47665848		Evergreen	B	Woody
24	-38.31666667	142.05	9	Within-canopy nitrogen and photosynthetic gradients are unaffected by soil fertility in field-grown Eucalyptus globulus	Eucalyptus globulus	1	20	765.9550743	40.25859871	0.595541401	14.6	67.6	360	252	20	Vcmax	42.01474201		Evergreen	B	Woody
24	-38.31666667	142.05	9	Within-canopy nitrogen and photosynthetic gradients are unaffected by soil fertility in field-grown Eucalyptus globulus	Eucalyptus globulus	1	20	1265.66908	66.52356687	0.984076433	14.6	67.6	360	252	20	Vcmax	43.19410319		Evergreen	B	Woody
24	-38.31666667	142.05	9	Within-canopy nitrogen and photosynthetic gradients are unaffected by soil fertility in field-grown Eucalyptus globulus	Eucalyptus globulus	1	20	1118.212489	58.77324844	0.869426752	14.6	67.6	360	252	20	Vcmax	44.66830467		Evergreen	B	Woody
24	-38.31666667	142.05	9	Within-canopy nitrogen and photosynthetic gradients are unaffected by soil fertility in field-grown Eucalyptus globulus	Eucalyptus globulus	1	20	774.1471075	40.68917197	0.601910828	14.6	67.6	360	252	20	Vcmax	45.55282555		Evergreen	B	Woody
24	-38.31666667	142.05	9	Within-canopy nitrogen and photosynthetic gradients are unaffected by soil fertility in field-grown Eucalyptus globulus	Eucalyptus globulus	1	20	1212.420867	63.72484075	0.942675159	14.6	67.6	360	252	20	Vcmax	45.55282555		Evergreen	B	Woody
24	-38.31666667	142.05	9	Within-canopy nitrogen and photosynthetic gradients are unaffected by soil fertility in field-grown Eucalyptus globulus	Eucalyptus globulus	1	20	794.6271899	41.7656051	0.617834395	14.6	67.6	360	252	20	Vcmax	47.32186732		Evergreen	B	Woody
24	-38.31666667	142.05	9	Within-canopy nitrogen and photosynthetic gradients are unaffected by soil fertility in field-grown Eucalyptus globulus	Eucalyptus globulus	1	20	856.067437	44.99490449	0.665605096	14.6	67.6	360	252	20	Vcmax	49.09090909		Evergreen	B	Woody
24	-38.31666667	142.05	9	Within-canopy nitrogen and photosynthetic gradients are unaffected by soil fertility in field-grown Eucalyptus globulus	Eucalyptus globulus	1	20	811.011255	42.62675156	0.630573248	14.6	67.6	360	252	20	Vcmax	50.27027027		Evergreen	B	Woody
24	-38.31666667	142.05	9	Within-canopy nitrogen and photosynthetic gradients are unaffected by soil fertility in field-grown Eucalyptus globulus	Eucalyptus globulus	1	20	819.2032882	43.05732483	0.636942675	14.6	67.6	360	252	20	Vcmax	57.34643735		Evergreen	B	Woody
24	-38.31666667	142.05	9	Within-canopy nitrogen and photosynthetic gradients are unaffected by soil fertility in field-grown Eucalyptus globulus	Eucalyptus globulus	1	20	876.5475181	46.07133755	0.681528662	14.6	67.6	360	252	20	Vcmax	67.96068796		Evergreen	B	Woody
24	-38.31666667	142.05	9	Within-canopy nitrogen and photosynthetic gradients are unaffected by soil fertility in field-grown Eucalyptus globulus	Eucalyptus globulus	1	20	692.2267794	36.38343952	0.538216561	14.6	67.6	360	252	20	Vcmax25	30.32331384		Evergreen	B	Woody
24	-38.31666667	142.05	9	Within-canopy nitrogen and photosynthetic gradients are unaffected by soil fertility in field-grown Eucalyptus globulus	Eucalyptus globulus	1	20	757.7630424	39.82802551	0.589171975	14.6	67.6	360	252	20	Vcmax25	40.55743227		Evergreen	B	Woody
24	-38.31666667	142.05	9	Within-canopy nitrogen and photosynthetic gradients are unaffected by soil fertility in field-grown Eucalyptus globulus	Eucalyptus globulus	1	20	880.6435353	46.28662422	0.684713376	14.6	67.6	360	252	20	Vcmax25	46.24305361		Evergreen	B	Woody
24	-38.31666667	142.05	9	Within-canopy nitrogen and photosynthetic gradients are unaffected by soil fertility in field-grown Eucalyptus globulus	Eucalyptus globulus	1	20	495.6179889	26.0496815	0.385350318	14.6	67.6	360	252	20	Vcmax25	50.79155069		Evergreen	B	Woody
24	-38.31666667	142.05	9	Within-canopy nitrogen and photosynthetic gradients are unaffected by soil fertility in field-grown Eucalyptus globulus	Eucalyptus globulus	1	20	397.3135943	20.88280252	0.308917197	14.6	67.6	360	252	20	Vcmax25	53.44484065		Evergreen	B	Woody
24	-38.31666667	142.05	9	Within-canopy nitrogen and photosynthetic gradients are unaffected by soil fertility in field-grown Eucalyptus globulus	Eucalyptus globulus	1	20	1277.95713	67.16942673	0.993630573	14.6	67.6	360	252	20	Vcmax25	59.13046202		Evergreen	B	Woody
24	-38.31666667	142.05	9	Within-canopy nitrogen and photosynthetic gradients are unaffected by soil fertility in field-grown Eucalyptus globulus	Eucalyptus globulus	1	20	458.7538414	24.1121019	0.356687898	14.6	67.6	360	252	20	Vcmax25	62.92087621		Evergreen	B	Woody
24	-38.31666667	142.05	9	Within-canopy nitrogen and photosynthetic gradients are unaffected by soil fertility in field-grown Eucalyptus globulus	Eucalyptus globulus	1	20	819.2032882	43.05732483	0.636942675	14.6	67.6	360	252	20	Vcmax25	67.84841475		Evergreen	B	Woody
24	-38.31666667	142.05	9	Within-canopy nitrogen and photosynthetic gradients are unaffected by soil fertility in field-grown Eucalyptus globulus	Eucalyptus globulus	1	20	778.2431235	40.90445857	0.605095541	14.6	67.6	360	252	20	Vcmax25	68.60649757		Evergreen	B	Woody
24	-38.31666667	142.05	9	Within-canopy nitrogen and photosynthetic gradients are unaffected by soil fertility in field-grown Eucalyptus globulus	Eucalyptus globulus	1	20	872.4515021	45.85605095	0.678343949	14.6	67.6	360	252	20	Vcmax25	68.60649757		Evergreen	B	Woody
24	-38.31666667	142.05	9	Within-canopy nitrogen and photosynthetic gradients are unaffected by soil fertility in field-grown Eucalyptus globulus	Eucalyptus globulus	1	20	753.6670252	39.61273884	0.585987261	14.6	67.6	360	252	20	Vcmax25	69.3645804		Evergreen	B	Woody
24	-38.31666667	142.05	9	Within-canopy nitrogen and photosynthetic gradients are unaffected by soil fertility in field-grown Eucalyptus globulus	Eucalyptus globulus	1	20	819.2032882	43.05732483	0.636942675	14.6	67.6	360	252	20	Vcmax25	71.25978752		Evergreen	B	Woody
24	-38.31666667	142.05	9	Within-canopy nitrogen and photosynthetic gradients are unaffected by soil fertility in field-grown Eucalyptus globulus	Eucalyptus globulus	1	20	790.531174	41.5503185	0.614649682	14.6	67.6	360	252	20	Vcmax25	72.39691182		Evergreen	B	Woody
24	-38.31666667	142.05	9	Within-canopy nitrogen and photosynthetic gradients are unaffected by soil fertility in field-grown Eucalyptus globulus	Eucalyptus globulus	1	20	872.4515021	45.85605095	0.678343949	14.6	67.6	360	252	20	Vcmax25	74.29211894		Evergreen	B	Woody
24	-38.31666667	142.05	9	Within-canopy nitrogen and photosynthetic gradients are unaffected by soil fertility in field-grown Eucalyptus globulus	Eucalyptus globulus	1	20	1118.212489	58.77324844	0.869426752	14.6	67.6	360	252	20	Vcmax25	75.80828459		Evergreen	B	Woody
24	-38.31666667	142.05	9	Within-canopy nitrogen and photosynthetic gradients are unaffected by soil fertility in field-grown Eucalyptus globulus	Eucalyptus globulus	1	20	1220.6129	64.15541401	0.949044586	14.6	67.6	360	252	20	Vcmax25	78.84061601		Evergreen	B	Woody
24	-38.31666667	142.05	9	Within-canopy nitrogen and photosynthetic gradients are unaffected by soil fertility in field-grown Eucalyptus globulus	Eucalyptus globulus	1	20	811.011255	42.62675156	0.630573248	14.6	67.6	360	252	20	Vcmax25	81.87294737		Evergreen	B	Woody
24	-38.31666667	142.05	9	Within-canopy nitrogen and photosynthetic gradients are unaffected by soil fertility in field-grown Eucalyptus globulus	Eucalyptus globulus	1	20	856.067437	44.99490449	0.665605096	14.6	67.6	360	252	20	Vcmax25	96.65556288		Evergreen	B	Woody
25	52.15	-0.866666667	10	Acclimation of photosynthetic capacity to irradiance in tree canopies in relation to leaf nitrogen concentration and leaf mass per unit area	Betula pendula	1	25	27.15629703	1.417558705		14.5		400	280	25	Vcmax	33.9404864		Deciduous	B	Woody
25	52.15	-0.866666667	10	Acclimation of photosynthetic capacity to irradiance in tree canopies in relation to leaf nitrogen concentration and leaf mass per unit area	Betula pendula	1	25	75.40590216	3.936188093		14.5		400	280	25	Vcmax	56.39817345		Deciduous	B	Woody
25	52.15	-0.866666667	10	Acclimation of photosynthetic capacity to irradiance in tree canopies in relation to leaf nitrogen concentration and leaf mass per unit area	Betula pendula	1	25	393.0549326	20.51746748		14.5		400	280	25	Vcmax	115.2175283		Deciduous	B	Woody
26	52.15	-0.866666667	11	Acclimation of photosynthetic capacity to irradiance in tree canopies in relation to leaf nitrogen concentration and leaf mass per unit area	Quercus petraea	1	25	22.71182128	1.185557071		14.5		400	280	25	Vcmax	20.78691214		Deciduous	B	Woody
26	52.15	-0.866666667	11	Acclimation of photosynthetic capacity to irradiance in tree canopies in relation to leaf nitrogen concentration and leaf mass per unit area	Quercus petraea	1	25	45.25201738	2.362155307		14.5		400	280	25	Vcmax	21.36046		Deciduous	B	Woody
26	52.15	-0.866666667	11	Acclimation of photosynthetic capacity to irradiance in tree canopies in relation to leaf nitrogen concentration and leaf mass per unit area	Quercus petraea	1	25	66.36872759	3.46444758		14.5		400	280	25	Vcmax	32.63768765		Deciduous	B	Woody
26	52.15	-0.866666667	11	Acclimation of photosynthetic capacity to irradiance in tree canopies in relation to leaf nitrogen concentration and leaf mass per unit area	Quercus petraea	1	25	59.41743356	3.101590032		14.5		400	280	25	Vcmax	37.60552861		Deciduous	B	Woody
26	52.15	-0.866666667	11	Acclimation of photosynthetic capacity to irradiance in tree canopies in relation to leaf nitrogen concentration and leaf mass per unit area	Quercus petraea	1	25	141.5527988	7.389056099		14.5		400	280	25	Vcmax	47.54303116		Deciduous	B	Woody
26	52.15	-0.866666667	11	Acclimation of photosynthetic capacity to irradiance in tree canopies in relation to leaf nitrogen concentration and leaf mass per unit area	Quercus petraea	1	25	660.5668408	34.48158909		14.5		400	280	25	Vcmax	64.14203748		Deciduous	B	Woody
26	52.15	-0.866666667	11	Acclimation of photosynthetic capacity to irradiance in tree canopies in relation to leaf nitrogen concentration and leaf mass per unit area	Quercus petraea	1	25	22.71182128	1.185557071		14.5		400	280	25	Vcmax25	20.78256899		Deciduous	B	Woody
26	52.15	-0.866666667	11	Acclimation of photosynthetic capacity to irradiance in tree canopies in relation to leaf nitrogen concentration and leaf mass per unit area	Quercus petraea	1	25	45.25201738	2.362155307		14.5		400	280	25	Vcmax25	21.35599702		Deciduous	B	Woody
26	52.15	-0.866666667	11	Acclimation of photosynthetic capacity to irradiance in tree canopies in relation to leaf nitrogen concentration and leaf mass per unit area	Quercus petraea	1	25	66.36872759	3.46444758		14.5		400	280	25	Vcmax25	32.63086844		Deciduous	B	Woody
26	52.15	-0.866666667	11	Acclimation of photosynthetic capacity to irradiance in tree canopies in relation to leaf nitrogen concentration and leaf mass per unit area	Quercus petraea	1	25	59.41743356	3.101590032		14.5		400	280	25	Vcmax25	37.59767144		Deciduous	B	Woody
26	52.15	-0.866666667	11	Acclimation of photosynthetic capacity to irradiance in tree canopies in relation to leaf nitrogen concentration and leaf mass per unit area	Quercus petraea	1	25	141.5527988	7.389056099		14.5		400	280	25	Vcmax25	47.5330977		Deciduous	B	Woody
26	52.15	-0.866666667	11	Acclimation of photosynthetic capacity to irradiance in tree canopies in relation to leaf nitrogen concentration and leaf mass per unit area	Quercus petraea	1	25	660.5668408	34.48158909		14.5		400	280	25	Vcmax25	64.12863585		Deciduous	B	Woody
27	52.15	-0.866666667	12	Acclimation of photosynthetic capacity to irradiance in tree canopies in relation to leaf nitrogen concentration and leaf mass per unit area	Fagus sylvatica	1	25	7.077552126	0.369448221		14.5		400	280	25	Vcmax	28.43092855		Deciduous	B	Woody
27	52.15	-0.866666667	12	Acclimation of photosynthetic capacity to irradiance in tree canopies in relation to leaf nitrogen concentration and leaf mass per unit area	Fagus sylvatica	1	25	4.992775326	0.260622872		14.5		400	280	25	Vcmax	28.71616458		Deciduous	B	Woody
27	52.15	-0.866666667	12	Acclimation of photosynthetic capacity to irradiance in tree canopies in relation to leaf nitrogen concentration and leaf mass per unit area	Fagus sylvatica	1	25	9.614872146	0.501896326		14.5		400	280	25	Vcmax	41.05531813		Deciduous	B	Woody
27	52.15	-0.866666667	12	Acclimation of photosynthetic capacity to irradiance in tree canopies in relation to leaf nitrogen concentration and leaf mass per unit area	Fagus sylvatica	1	25	17.4450469	0.910631448		14.5		400	280	25	Vcmax	42.19431774		Deciduous	B	Woody
27	52.15	-0.866666667	12	Acclimation of photosynthetic capacity to irradiance in tree canopies in relation to leaf nitrogen concentration and leaf mass per unit area	Fagus sylvatica	1	25	34.46370795	1.799005555		14.5		400	280	25	Vcmax	62.05415637		Deciduous	B	Woody
27	52.15	-0.866666667	12	Acclimation of photosynthetic capacity to irradiance in tree canopies in relation to leaf nitrogen concentration and leaf mass per unit area	Fagus sylvatica	1	25	69.84578954	3.645950214		14.5		400	280	25	Vcmax	64.97916239		Deciduous	B	Woody
27	52.15	-0.866666667	12	Acclimation of photosynthetic capacity to irradiance in tree canopies in relation to leaf nitrogen concentration and leaf mass per unit area	Fagus sylvatica	1	25	237.893173	12.41802363		14.5		400	280	25	Vcmax	101.999702		Deciduous	B	Woody
27	52.15	-0.866666667	12	Acclimation of photosynthetic capacity to irradiance in tree canopies in relation to leaf nitrogen concentration and leaf mass per unit area	Fagus sylvatica	1	25	7.077552126	0.369448221		14.5		400	280	25	Vcmax25	28.42498829		Deciduous	B	Woody
27	52.15	-0.866666667	12	Acclimation of photosynthetic capacity to irradiance in tree canopies in relation to leaf nitrogen concentration and leaf mass per unit area	Fagus sylvatica	1	25	4.992775326	0.260622872		14.5		400	280	25	Vcmax25	28.71016472		Deciduous	B	Woody
27	52.15	-0.866666667	12	Acclimation of photosynthetic capacity to irradiance in tree canopies in relation to leaf nitrogen concentration and leaf mass per unit area	Fagus sylvatica	1	25	9.614872146	0.501896326		14.5		400	280	25	Vcmax25	41.04674017		Deciduous	B	Woody
27	52.15	-0.866666667	12	Acclimation of photosynthetic capacity to irradiance in tree canopies in relation to leaf nitrogen concentration and leaf mass per unit area	Fagus sylvatica	1	25	17.4450469	0.910631448		14.5		400	280	25	Vcmax25	42.18550181		Deciduous	B	Woody
27	52.15	-0.866666667	12	Acclimation of photosynthetic capacity to irradiance in tree canopies in relation to leaf nitrogen concentration and leaf mass per unit area	Fagus sylvatica	1	25	34.46370795	1.799005555		14.5		400	280	25	Vcmax25	62.04119097		Deciduous	B	Woody
27	52.15	-0.866666667	12	Acclimation of photosynthetic capacity to irradiance in tree canopies in relation to leaf nitrogen concentration and leaf mass per unit area	Fagus sylvatica	1	25	69.84578954	3.645950214		14.5		400	280	25	Vcmax25	64.96558587		Deciduous	B	Woody
27	52.15	-0.866666667	12	Acclimation of photosynthetic capacity to irradiance in tree canopies in relation to leaf nitrogen concentration and leaf mass per unit area	Fagus sylvatica	1	25	237.893173	12.41802363		14.5		400	280	25	Vcmax25	101.9783905		Deciduous	B	Woody
28	-2.583333333	-60.1	13	Acclimation of photosynthetic capacity to irradiance in tree canopies in relation to leaf nitrogen concentration and leaf mass per unit area	Tropical	1	25	13.89443391	0.605241541		12.1		400	280	25	Vcmax	17.89349623		Evergreen	B	Woody
28	-2.583333333	-60.1	13	Acclimation of photosynthetic capacity to irradiance in tree canopies in relation to leaf nitrogen concentration and leaf mass per unit area	Tropical	1	25	64.83942658	2.824405422		12.1		400	280	25	Vcmax	26.27998723		Evergreen	B	Woody
28	-2.583333333	-60.1	13	Acclimation of photosynthetic capacity to irradiance in tree canopies in relation to leaf nitrogen concentration and leaf mass per unit area	Tropical	1	25	84.41487587	3.677111993		12.1		400	280	25	Vcmax	27.02317329		Evergreen	B	Woody
28	-2.583333333	-60.1	13	Acclimation of photosynthetic capacity to irradiance in tree canopies in relation to leaf nitrogen concentration and leaf mass per unit area	Tropical	1	25	144.3027976	6.285829865		12.1		400	280	25	Vcmax	37.21107566		Evergreen	B	Woody
28	-2.583333333	-60.1	13	Acclimation of photosynthetic capacity to irradiance in tree canopies in relation to leaf nitrogen concentration and leaf mass per unit area	Tropical	1	25	175.5034207	7.644929007		12.1		400	280	25	Vcmax	42.85439081		Evergreen	B	Woody
28	-2.583333333	-60.1	13	Acclimation of photosynthetic capacity to irradiance in tree canopies in relation to leaf nitrogen concentration and leaf mass per unit area	Tropical	1	25	13.89443391	0.605241541		12.1		400	280	25	Vcmax25	17.88975763		Evergreen	B	Woody
28	-2.583333333	-60.1	13	Acclimation of photosynthetic capacity to irradiance in tree canopies in relation to leaf nitrogen concentration and leaf mass per unit area	Tropical	1	25	64.83942658	2.824405422		12.1		400	280	25	Vcmax25	26.27449638		Evergreen	B	Woody
28	-2.583333333	-60.1	13	Acclimation of photosynthetic capacity to irradiance in tree canopies in relation to leaf nitrogen concentration and leaf mass per unit area	Tropical	1	25	84.41487587	3.677111993		12.1		400	280	25	Vcmax25	27.01752716		Evergreen	B	Woody
28	-2.583333333	-60.1	13	Acclimation of photosynthetic capacity to irradiance in tree canopies in relation to leaf nitrogen concentration and leaf mass per unit area	Tropical	1	25	144.3027976	6.285829865		12.1		400	280	25	Vcmax25	37.2033009		Evergreen	B	Woody
28	-2.583333333	-60.1	13	Acclimation of photosynthetic capacity to irradiance in tree canopies in relation to leaf nitrogen concentration and leaf mass per unit area	Tropical	1	25	175.5034207	7.644929007		12.1		400	280	25	Vcmax25	42.84543696		Evergreen	B	Woody
29	52.15	-0.866666667	14	Acclimation of photosynthetic capacity to irradiance in tree canopies in relation to leaf nitrogen concentration and leaf mass per unit area	Picea sitchensis	1	25	3.522094234	0.183853319		14.5		400	280	25	Vcmax	19.33239946		Evergreen	N	Woody
29	52.15	-0.866666667	14	Acclimation of photosynthetic capacity to irradiance in tree canopies in relation to leaf nitrogen concentration and leaf mass per unit area	Picea sitchensis	1	25	92.493731	4.828172758		14.5		400	280	25	Vcmax	35.5113181		Evergreen	N	Woody
29	52.15	-0.866666667	14	Acclimation of photosynthetic capacity to irradiance in tree canopies in relation to leaf nitrogen concentration and leaf mass per unit area	Picea sitchensis	1	25	237.893173	12.41802363		14.5		400	280	25	Vcmax	42.41963739		Evergreen	N	Woody
29	52.15	-0.866666667	14	Acclimation of photosynthetic capacity to irradiance in tree canopies in relation to leaf nitrogen concentration and leaf mass per unit area	Picea sitchensis	1	25	3.522094234	0.183853319		14.5		400	280	25	Vcmax25	19.32836021		Evergreen	N	Woody
29	52.15	-0.866666667	14	Acclimation of photosynthetic capacity to irradiance in tree canopies in relation to leaf nitrogen concentration and leaf mass per unit area	Picea sitchensis	1	25	92.493731	4.828172758		14.5		400	280	25	Vcmax25	35.50389848		Evergreen	N	Woody
29	52.15	-0.866666667	14	Acclimation of photosynthetic capacity to irradiance in tree canopies in relation to leaf nitrogen concentration and leaf mass per unit area	Picea sitchensis	1	25	237.893173	12.41802363		14.5		400	280	25	Vcmax25	42.41077437		Evergreen	N	Woody
			15	Packing the Photosynthetic Machinery: From Leaf to Canopy	Oryza sativa	1	30	21.01924396	0.908031339				400	245	25	Amax	0.499290009		Deciduous	B	Herbaceous
			15	Packing the Photosynthetic Machinery: From Leaf to Canopy	Oryza sativa	1	30	59.66442627	2.577503215				400	245	25	Amax	1.011302759		Deciduous	B	Herbaceous
			15	Packing the Photosynthetic Machinery: From Leaf to Canopy	Oryza sativa	1	30	65.62641536	2.835061144				400	245	25	Amax	5.156278704		Deciduous	B	Herbaceous
			15	Packing the Photosynthetic Machinery: From Leaf to Canopy	Oryza sativa	1	30	157.3368922	6.796953741				400	245	25	Amax	6.113199503		Deciduous	B	Herbaceous
			15	Packing the Photosynthetic Machinery: From Leaf to Canopy	Oryza sativa	1	30	220.0993978	9.508293986				400	245	25	Amax	6.81566548		Deciduous	B	Herbaceous
			15	Packing the Photosynthetic Machinery: From Leaf to Canopy	Oryza sativa	1	30	143.2400204	6.18796888				400	245	25	Amax	7.346296876		Deciduous	B	Herbaceous
			15	Packing the Photosynthetic Machinery: From Leaf to Canopy	Oryza sativa	1	30	119.571642	5.165494933				400	245	25	Amax	8.775277914		Deciduous	B	Herbaceous
			15	Packing the Photosynthetic Machinery: From Leaf to Canopy	Oryza sativa	1	30	191.9056542	8.290324262				400	245	25	Amax	9.281860226		Deciduous	B	Herbaceous
			15	Packing the Photosynthetic Machinery: From Leaf to Canopy	Oryza sativa	1	30	139.0738111	6.00798864				400	245	25	Amax	9.679057996		Deciduous	B	Herbaceous
			15	Packing the Photosynthetic Machinery: From Leaf to Canopy	Oryza sativa	1	30	216.1486822	9.337623069				400	245	25	Amax	9.925755048		Deciduous	B	Herbaceous
			15	Packing the Photosynthetic Machinery: From Leaf to Canopy	Oryza sativa	1	30	420.4725132	18.16441257				400	245	25	Amax	17.79601164		Deciduous	B	Herbaceous
			15	Packing the Photosynthetic Machinery: From Leaf to Canopy	Oryza sativa	1	30	670.7683083	28.97719092				400	245	25	Amax	17.88522598		Deciduous	B	Herbaceous
			15	Packing the Photosynthetic Machinery: From Leaf to Canopy	Oryza sativa	1	30	459.3331891	19.84319377				400	245	25	Amax	19.08535284		Deciduous	B	Herbaceous
			15	Packing the Photosynthetic Machinery: From Leaf to Canopy	Oryza sativa	1	30	618.22379	26.70726773				400	245	25	Amax	19.31886168		Deciduous	B	Herbaceous
			15	Packing the Photosynthetic Machinery: From Leaf to Canopy	Oryza sativa	1	30	445.5415998	19.24739711				400	245	25	Amax	21.41966551		Deciduous	B	Herbaceous
			15	Packing the Photosynthetic Machinery: From Leaf to Canopy	Oryza sativa	1	30	763.2509704	32.97244192				400	245	25	Amax	21.62757372		Deciduous	B	Herbaceous
			15	Packing the Photosynthetic Machinery: From Leaf to Canopy	Oryza sativa	1	30	961.1459096	41.52150329				400	245	25	Amax	23.66864273		Deciduous	B	Herbaceous
			15	Packing the Photosynthetic Machinery: From Leaf to Canopy	Oryza sativa	1	30	67.204006	2.903213059				400	245	25	LMA	32.52454237		Deciduous	B	Herbaceous
			15	Packing the Photosynthetic Machinery: From Leaf to Canopy	Oryza sativa	1	30	102.0086786	4.406774914				400	245	25	LMA	34.78974043		Deciduous	B	Herbaceous
			15	Packing the Photosynthetic Machinery: From Leaf to Canopy	Oryza sativa	1	30	111.6717686	4.824220402				400	245	25	LMA	36.4317816		Deciduous	B	Herbaceous
			15	Packing the Photosynthetic Machinery: From Leaf to Canopy	Oryza sativa	1	30	134.8773209	5.826700264				400	245	25	LMA	37.4355039		Deciduous	B	Herbaceous
			15	Packing the Photosynthetic Machinery: From Leaf to Canopy	Oryza sativa	1	30	53.63960794	2.317231063				400	245	25	LMA	37.7205489		Deciduous	B	Herbaceous
			15	Packing the Photosynthetic Machinery: From Leaf to Canopy	Oryza sativa	1	30	235.4534004	10.1715869				400	245	25	LMA	37.90249252		Deciduous	B	Herbaceous
			15	Packing the Photosynthetic Machinery: From Leaf to Canopy	Oryza sativa	1	30	78.77875321	3.403242138				400	245	25	LMA	38.85011554		Deciduous	B	Herbaceous
			15	Packing the Photosynthetic Machinery: From Leaf to Canopy	Oryza sativa	1	30	53.63046805	2.31683622				400	245	25	LMA	39.61958543		Deciduous	B	Herbaceous
			15	Packing the Photosynthetic Machinery: From Leaf to Canopy	Oryza sativa	1	30	189.022188	8.165758521				400	245	25	LMA	40.07292828		Deciduous	B	Herbaceous
			15	Packing the Photosynthetic Machinery: From Leaf to Canopy	Oryza sativa	1	30	378.5727895	16.3543445				400	245	25	LMA	40.25183951		Deciduous	B	Herbaceous
			15	Packing the Photosynthetic Machinery: From Leaf to Canopy	Oryza sativa	1	30	152.2668614	6.577928411				400	245	25	LMA	41.22675407		Deciduous	B	Herbaceous
			15	Packing the Photosynthetic Machinery: From Leaf to Canopy	Oryza sativa	1	30	279.919335	12.09251527				400	245	25	LMA	42.18953905		Deciduous	B	Herbaceous
			15	Packing the Photosynthetic Machinery: From Leaf to Canopy	Oryza sativa	1	30	88.43331265	3.820319106				400	245	25	LMA	42.2645908		Deciduous	B	Herbaceous
			15	Packing the Photosynthetic Machinery: From Leaf to Canopy	Oryza sativa	1	30	589.3856011	25.46145797				400	245	25	LMA	43.33426766		Deciduous	B	Herbaceous
			15	Packing the Photosynthetic Machinery: From Leaf to Canopy	Oryza sativa	1	30	715.1069192	30.89261891				400	245	25	LMA	43.66479857		Deciduous	B	Herbaceous
			15	Packing the Photosynthetic Machinery: From Leaf to Canopy	Oryza sativa	1	30	423.04238	18.27543082				400	245	25	LMA	43.77927143		Deciduous	B	Herbaceous
			15	Packing the Photosynthetic Machinery: From Leaf to Canopy	Oryza sativa	1	30	219.9474882	9.50173149				400	245	25	LMA	44.61848637		Deciduous	B	Herbaceous
			15	Packing the Photosynthetic Machinery: From Leaf to Canopy	Oryza sativa	1	30	819.5465286	35.40441003				400	245	25	LMA	45.14309048		Deciduous	B	Herbaceous
			15	Packing the Photosynthetic Machinery: From Leaf to Canopy	Oryza sativa	1	30	136.7688704	5.908415201				400	245	25	LMA	46.29691626		Deciduous	B	Herbaceous
			15	Packing the Photosynthetic Machinery: From Leaf to Canopy	Oryza sativa	1	30	459.7769895	19.86236595				400	245	25	LMA	46.92992844		Deciduous	B	Herbaceous
			15	Packing the Photosynthetic Machinery: From Leaf to Canopy	Oryza sativa	1	30	923.98431	39.91612219				400	245	25	LMA	47.00118969		Deciduous	B	Herbaceous
			15	Packing the Photosynthetic Machinery: From Leaf to Canopy	Oryza sativa	1	30	933.6486186	40.33362032				400	245	25	LMA	48.39002599		Deciduous	B	Herbaceous
			15	Packing the Photosynthetic Machinery: From Leaf to Canopy	Oryza sativa	1	30	175.4413381	7.579065807				400	245	25	LMA	48.68720056		Deciduous	B	Herbaceous
			15	Packing the Photosynthetic Machinery: From Leaf to Canopy	Oryza sativa	1	30	666.725662	28.8025486				400	245	25	LMA	49.12765574		Deciduous	B	Herbaceous
			15	Packing the Photosynthetic Machinery: From Leaf to Canopy	Oryza sativa	1	30	125.1478144	5.406385584				400	245	25	LMA	49.59312817		Deciduous	B	Herbaceous
			16	Packing the Photosynthetic Machinery: From Leaf to Canopy	Corylus avellana	1	25	56.85510071	2.456140351				400	245	25	Amax	1.510227534		Deciduous	B	Woody
			16	Packing the Photosynthetic Machinery: From Leaf to Canopy	Corylus avellana	1	25	85.28265107	3.684210526				400	245	25	Amax	2.232360377		Deciduous	B	Woody
			16	Packing the Photosynthetic Machinery: From Leaf to Canopy	Corylus avellana	1	25	170.5653021	7.368421053				400	245	25	Amax	2.761204321		Deciduous	B	Woody
			16	Packing the Photosynthetic Machinery: From Leaf to Canopy	Corylus avellana	1	25	85.28265107	3.684210526				400	245	25	Amax	2.952884394		Deciduous	B	Woody
			16	Packing the Photosynthetic Machinery: From Leaf to Canopy	Corylus avellana	1	25	154.3209877	6.666666667				400	245	25	Amax	3.153298092		Deciduous	B	Woody
			16	Packing the Photosynthetic Machinery: From Leaf to Canopy	Corylus avellana	1	25	166.5042235	7.192982456				400	245	25	Amax	3.350494139		Deciduous	B	Woody
			16	Packing the Photosynthetic Machinery: From Leaf to Canopy	Corylus avellana	1	25	178.6874594	7.719298246				400	245	25	Amax	3.547690186		Deciduous	B	Woody
			16	Packing the Photosynthetic Machinery: From Leaf to Canopy	Corylus avellana	1	25	247.725796	10.70175439				400	245	25	Amax	4.075614801		Deciduous	B	Woody
			16	Packing the Photosynthetic Machinery: From Leaf to Canopy	Corylus avellana	1	25	182.748538	7.894736842				400	245	25	Amax	4.202941852		Deciduous	B	Woody
			16	Packing the Photosynthetic Machinery: From Leaf to Canopy	Corylus avellana	1	25	548.245614	23.68421053				400	245	25	Amax	8.088255573		Deciduous	B	Woody
			16	Packing the Photosynthetic Machinery: From Leaf to Canopy	Corylus avellana	1	25	548.245614	23.68421053				400	245	25	Amax	8.808779591		Deciduous	B	Woody
			16	Packing the Photosynthetic Machinery: From Leaf to Canopy	Corylus avellana	1	25	592.9174789	25.61403509				400	245	25	Amax	8.942312112		Deciduous	B	Woody
			16	Packing the Photosynthetic Machinery: From Leaf to Canopy	Corylus avellana	1	25	779.7270955	33.68421053				400	245	25	Amax	10.39393243		Deciduous	B	Woody
			16	Packing the Photosynthetic Machinery: From Leaf to Canopy	Corylus avellana	1	25	897.4983756	38.77192982				400	245	25	Amax	11.8416456		Deciduous	B	Woody
			16	Packing the Photosynthetic Machinery: From Leaf to Canopy	Corylus avellana	1	25	78.59809699	3.39543779				400	245	25	LMA	29.48085198		Deciduous	B	Woody
			16	Packing the Photosynthetic Machinery: From Leaf to Canopy	Corylus avellana	1	25	74.59946567	3.222696917				400	245	25	LMA	32.55625646		Deciduous	B	Woody
			16	Packing the Photosynthetic Machinery: From Leaf to Canopy	Corylus avellana	1	25	151.76948	6.556441538				400	245	25	LMA	33.02512454		Deciduous	B	Woody
			16	Packing the Photosynthetic Machinery: From Leaf to Canopy	Corylus avellana	1	25	103.0540118	4.45193331				400	245	25	LMA	33.88574425		Deciduous	B	Woody
			16	Packing the Photosynthetic Machinery: From Leaf to Canopy	Corylus avellana	1	25	82.8020152	3.577047056				400	245	25	LMA	36.51541558		Deciduous	B	Woody
			16	Packing the Photosynthetic Machinery: From Leaf to Canopy	Corylus avellana	1	25	131.562111	5.683483196				400	245	25	LMA	37.85261502		Deciduous	B	Woody
			16	Packing the Photosynthetic Machinery: From Leaf to Canopy	Corylus avellana	1	25	155.9287707	6.736122893				400	245	25	LMA	37.86186899		Deciduous	B	Woody
			16	Packing the Photosynthetic Machinery: From Leaf to Canopy	Corylus avellana	1	25	172.2803166	7.442509678				400	245	25	LMA	43.14280426		Deciduous	B	Woody
			16	Packing the Photosynthetic Machinery: From Leaf to Canopy	Corylus avellana	1	25	229.2251109	9.902524793				400	245	25	LMA	47.56003517		Deciduous	B	Woody
			16	Packing the Photosynthetic Machinery: From Leaf to Canopy	Corylus avellana	1	25	123.6541035	5.341857273				400	245	25	LMA	48.39906226		Deciduous	B	Woody
			16	Packing the Photosynthetic Machinery: From Leaf to Canopy	Corylus avellana	1	25	262.0353091	11.31992535				400	245	25	LMA	63.39667165		Deciduous	B	Woody
			16	Packing the Photosynthetic Machinery: From Leaf to Canopy	Corylus avellana	1	25	432.6554796	18.69071672				400	245	25	LMA	66.09883246		Deciduous	B	Woody
			16	Packing the Photosynthetic Machinery: From Leaf to Canopy	Corylus avellana	1	25	518.1530008	22.38420963				400	245	25	LMA	76.68075327		Deciduous	B	Woody
			16	Packing the Photosynthetic Machinery: From Leaf to Canopy	Corylus avellana	1	25	461.3331637	19.92959267				400	245	25	LMA	78.41741598		Deciduous	B	Woody
			16	Packing the Photosynthetic Machinery: From Leaf to Canopy	Corylus avellana	1	25	432.9321706	18.70266977				400	245	25	LMA	79.72531116		Deciduous	B	Woody
			16	Packing the Photosynthetic Machinery: From Leaf to Canopy	Corylus avellana	1	25	697.0203485	30.11127905				400	245	25	LMA	85.53989235		Deciduous	B	Woody
			16	Packing the Photosynthetic Machinery: From Leaf to Canopy	Corylus avellana	1	25	368.0972199	15.9017999				400	245	25	LMA	86.73365517		Deciduous	B	Woody
			16	Packing the Photosynthetic Machinery: From Leaf to Canopy	Corylus avellana	1	25	611.8887735	26.43359502				400	245	25	LMA	92.98008853		Deciduous	B	Woody
			17	Packing the Photosynthetic Machinery: From Leaf to Canopy	Quercus ilex	1	22.7	63.28038804	2.733712763				400	245	25	Amax	3.631327198		Evergreen	B	Woody
			17	Packing the Photosynthetic Machinery: From Leaf to Canopy	Quercus ilex	1	22.7	50.87659105	2.197868733				400	245	25	Amax	4.281605716		Evergreen	B	Woody
			17	Packing the Photosynthetic Machinery: From Leaf to Canopy	Quercus ilex	1	22.7	34.61850686	1.495519496				400	245	25	Amax	4.455982078		Evergreen	B	Woody
			17	Packing the Photosynthetic Machinery: From Leaf to Canopy	Quercus ilex	1	22.7	50.59627925	2.185759264				400	245	25	Amax	4.974267377		Evergreen	B	Woody
			17	Packing the Photosynthetic Machinery: From Leaf to Canopy	Quercus ilex	1	22.7	147.4790439	6.371094696				400	245	25	Amax	5.573080649		Evergreen	B	Woody
			17	Packing the Photosynthetic Machinery: From Leaf to Canopy	Quercus ilex	1	22.7	78.66249787	3.398219908				400	245	25	Amax	5.621518527		Evergreen	B	Woody
			17	Packing the Photosynthetic Machinery: From Leaf to Canopy	Quercus ilex	1	22.7	38.17496277	1.649158392				400	245	25	Amax	5.667837249		Evergreen	B	Woody
			17	Packing the Photosynthetic Machinery: From Leaf to Canopy	Quercus ilex	1	22.7	38.08736534	1.645374183				400	245	25	Amax	5.884294018		Evergreen	B	Woody
			17	Packing the Photosynthetic Machinery: From Leaf to Canopy	Quercus ilex	1	22.7	78.46978351	3.389894648				400	245	25	Amax	6.09772342		Evergreen	B	Woody
			17	Packing the Photosynthetic Machinery: From Leaf to Canopy	Quercus ilex	1	22.7	211.985796	9.157786389				400	245	25	Amax	6.174315815		Evergreen	B	Woody
			17	Packing the Photosynthetic Machinery: From Leaf to Canopy	Quercus ilex	1	22.7	219.9746822	9.502906273				400	245	25	Amax	6.433458465		Evergreen	B	Woody
			17	Packing the Photosynthetic Machinery: From Leaf to Canopy	Quercus ilex	1	22.7	139.034651	6.006296924				400	245	25	Amax	6.439513199		Evergreen	B	Woody
			17	Packing the Photosynthetic Machinery: From Leaf to Canopy	Quercus ilex	1	22.7	345.3791722	14.92038024				400	245	25	Amax	6.553947687		Evergreen	B	Woody
			17	Packing the Photosynthetic Machinery: From Leaf to Canopy	Quercus ilex	1	22.7	316.8749664	13.68899855				400	245	25	Amax	6.988980383		Evergreen	B	Woody
			17	Packing the Photosynthetic Machinery: From Leaf to Canopy	Quercus ilex	1	22.7	223.6712941	9.662599903				400	245	25	Amax	7.298982805		Evergreen	B	Woody
			17	Packing the Photosynthetic Machinery: From Leaf to Canopy	Quercus ilex	1	22.7	672.8534283	29.0672681				400	245	25	Amax	7.351961734		Evergreen	B	Woody
			17	Packing the Photosynthetic Machinery: From Leaf to Canopy	Quercus ilex	1	22.7	547.3438215	23.64525309				400	245	25	Amax	7.491220635		Evergreen	B	Woody
			17	Packing the Photosynthetic Machinery: From Leaf to Canopy	Quercus ilex	1	22.7	612.043288	26.44027004				400	245	25	Amax	7.616250908		Evergreen	B	Woody
			17	Packing the Photosynthetic Machinery: From Leaf to Canopy	Quercus ilex	1	22.7	721.1896937	31.15539477				400	245	25	Amax	7.911116493		Evergreen	B	Woody
			17	Packing the Photosynthetic Machinery: From Leaf to Canopy	Quercus ilex	1	22.7	696.9076844	30.10641196				400	245	25	Amax	7.912932914		Evergreen	B	Woody
			17	Packing the Photosynthetic Machinery: From Leaf to Canopy	Quercus ilex	1	22.7	401.2663366	17.33470574				400	245	25	Amax	8.454528942		Evergreen	B	Woody
			17	Packing the Photosynthetic Machinery: From Leaf to Canopy	Quercus ilex	1	22.7	830.2309825	35.86597845				400	245	25	Amax	8.465730201		Evergreen	B	Woody
			17	Packing the Photosynthetic Machinery: From Leaf to Canopy	Quercus ilex	1	22.7	676.4274037	29.22166384				400	245	25	Amax	8.520525551		Evergreen	B	Woody
			17	Packing the Photosynthetic Machinery: From Leaf to Canopy	Quercus ilex	1	22.7	615.6698219	26.5969363				400	245	25	Amax	8.654940664		Evergreen	B	Woody
			17	Packing the Photosynthetic Machinery: From Leaf to Canopy	Quercus ilex	1	22.7	781.386652	33.75590337				400	245	25	Amax	9.162024703		Evergreen	B	Woody
			17	Packing the Photosynthetic Machinery: From Leaf to Canopy	Quercus ilex	1	22.7	789.3580187	34.10026641				400	245	25	Amax	9.464458707		Evergreen	B	Woody
			17	Packing the Photosynthetic Machinery: From Leaf to Canopy	Quercus ilex	1	22.7	45.51334682	1.966176583				400	245	25	LMA	90.30243011		Evergreen	B	Woody
			17	Packing the Photosynthetic Machinery: From Leaf to Canopy	Quercus ilex	1	22.7	29.25480138	1.26380742				400	245	25	LMA	94.6903329		Evergreen	B	Woody
			17	Packing the Photosynthetic Machinery: From Leaf to Canopy	Quercus ilex	1	22.7	20.9491887	0.905004952				400	245	25	LMA	107.7778624		Evergreen	B	Woody
			17	Packing the Photosynthetic Machinery: From Leaf to Canopy	Quercus ilex	1	22.7	57.31930796	2.476194104				400	245	25	LMA	110.9773749		Evergreen	B	Woody
			17	Packing the Photosynthetic Machinery: From Leaf to Canopy	Quercus ilex	1	22.7	16.76111436	0.72408014				400	245	25	LMA	116.5003428		Evergreen	B	Woody
			17	Packing the Photosynthetic Machinery: From Leaf to Canopy	Quercus ilex	1	22.7	134.0360129	5.790355755				400	245	25	LMA	121.7262131		Evergreen	B	Woody
			17	Packing the Photosynthetic Machinery: From Leaf to Canopy	Quercus ilex	1	22.7	61.18997035	2.643406719				400	245	25	LMA	121.8633351		Evergreen	B	Woody
			17	Packing the Photosynthetic Machinery: From Leaf to Canopy	Quercus ilex	1	22.7	198.5940767	8.579264112				400	245	25	LMA	133.5872629		Evergreen	B	Woody
			17	Packing the Photosynthetic Machinery: From Leaf to Canopy	Quercus ilex	1	22.7	299.5927957	12.94240878				400	245	25	LMA	144.2903938		Evergreen	B	Woody
			17	Packing the Photosynthetic Machinery: From Leaf to Canopy	Quercus ilex	1	22.7	60.78438841	2.625885579				400	245	25	LMA	146.9185648		Evergreen	B	Woody
			17	Packing the Photosynthetic Machinery: From Leaf to Canopy	Quercus ilex	1	22.7	125.5187922	5.422411823				400	245	25	LMA	147.8860364		Evergreen	B	Woody
			17	Packing the Photosynthetic Machinery: From Leaf to Canopy	Quercus ilex	1	22.7	206.4059374	8.916736497				400	245	25	LMA	151.0017521		Evergreen	B	Woody
			17	Packing the Photosynthetic Machinery: From Leaf to Canopy	Quercus ilex	1	22.7	339.8159434	14.68004875				400	245	25	LMA	159.4652243		Evergreen	B	Woody
			17	Packing the Photosynthetic Machinery: From Leaf to Canopy	Quercus ilex	1	22.7	396.3681725	17.12310505				400	245	25	LMA	165.8947208		Evergreen	B	Woody
			17	Packing the Photosynthetic Machinery: From Leaf to Canopy	Quercus ilex	1	22.7	529.8663484	22.89022625				400	245	25	LMA	168.911404		Evergreen	B	Woody
			17	Packing the Photosynthetic Machinery: From Leaf to Canopy	Quercus ilex	1	22.7	691.5172009	29.87354308				400	245	25	LMA	182.7683401		Evergreen	B	Woody
			17	Packing the Photosynthetic Machinery: From Leaf to Canopy	Quercus ilex	1	22.7	659.141182	28.47489906				400	245	25	LMA	182.8292832		Evergreen	B	Woody
			17	Packing the Photosynthetic Machinery: From Leaf to Canopy	Quercus ilex	1	22.7	602.447881	26.02574846				400	245	25	LMA	185.1146492		Evergreen	B	Woody
			17	Packing the Photosynthetic Machinery: From Leaf to Canopy	Quercus ilex	1	22.7	768.3220758	33.19151367				400	245	25	LMA	188.0703893		Evergreen	B	Woody
			17	Packing the Photosynthetic Machinery: From Leaf to Canopy	Quercus ilex	1	22.7	723.8050498	31.26837815				400	245	25	LMA	188.154186		Evergreen	B	Woody
			17	Packing the Photosynthetic Machinery: From Leaf to Canopy	Quercus ilex	1	22.7	659.017744	28.46956654				400	245	25	LMA	190.4547878		Evergreen	B	Woody
			17	Packing the Photosynthetic Machinery: From Leaf to Canopy	Quercus ilex	1	22.7	602.324443	26.02041594				400	245	25	LMA	192.7401539		Evergreen	B	Woody
			17	Packing the Photosynthetic Machinery: From Leaf to Canopy	Quercus ilex	1	22.7	812.6098598	35.10474594				400	245	25	LMA	202.1482441		Evergreen	B	Woody
			19	A worldwide analysis of within-canopy variations in leaf structural, chemical and physiological traits across plant functional types	Solidago altissima	1	30	53.52871865	2.312440646				400	280	30	Amax	4.906960752		Deciduous	B	Herbaceous
			19	A worldwide analysis of within-canopy variations in leaf structural, chemical and physiological traits across plant functional types	Solidago altissima	1	30	67.26812282	2.905982906				400	280	30	Amax	5.255816714		Deciduous	B	Herbaceous
			19	A worldwide analysis of within-canopy variations in leaf structural, chemical and physiological traits across plant functional types	Solidago altissima	1	30	155.2003095	6.704653371				400	280	30	Amax	5.41919072		Deciduous	B	Herbaceous
			19	A worldwide analysis of within-canopy variations in leaf structural, chemical and physiological traits across plant functional types	Solidago altissima	1	30	56.27659949	2.431149098				400	280	30	Amax	5.871092214		Deciduous	B	Herbaceous
			19	A worldwide analysis of within-canopy variations in leaf structural, chemical and physiological traits across plant functional types	Solidago altissima	1	30	119.4778587	5.161443495				400	280	30	Amax	6.476250516		Deciduous	B	Herbaceous
			19	A worldwide analysis of within-canopy variations in leaf structural, chemical and physiological traits across plant functional types	Solidago altissima	1	30	221.1494495	9.55365622				400	280	30	Amax	8.391398553		Deciduous	B	Herbaceous
			19	A worldwide analysis of within-canopy variations in leaf structural, chemical and physiological traits across plant functional types	Solidago altissima	1	30	284.3507087	12.28395062				400	280	30	Amax	9.785698269		Deciduous	B	Herbaceous
			19	A worldwide analysis of within-canopy variations in leaf structural, chemical and physiological traits across plant functional types	Solidago altissima	1	30	364.0392529	15.72649573				400	280	30	Amax	11.87920875		Deciduous	B	Herbaceous
			19	A worldwide analysis of within-canopy variations in leaf structural, chemical and physiological traits across plant functional types	Solidago altissima	1	30	498.6854138	21.54320988				400	280	30	Amax	12.64998933		Deciduous	B	Herbaceous
			19	A worldwide analysis of within-canopy variations in leaf structural, chemical and physiological traits across plant functional types	Solidago altissima	1	30	638.8273364	27.59734093				400	280	30	Amax	15.26135045		Deciduous	B	Herbaceous
			19	A worldwide analysis of within-canopy variations in leaf structural, chemical and physiological traits across plant functional types	Solidago altissima	1	30	726.7595231	31.3960114				400	280	30	Amax	18.23056059		Deciduous	B	Herbaceous
			19	A worldwide analysis of within-canopy variations in leaf structural, chemical and physiological traits across plant functional types	Solidago altissima	1	30	55.83327246	2.41199737				400	280	30	LMA	43.1316726		Deciduous	B	Herbaceous
			19	A worldwide analysis of within-canopy variations in leaf structural, chemical and physiological traits across plant functional types	Solidago altissima	1	30	115.1066012	4.97260517				400	280	30	LMA	48.25622776		Deciduous	B	Herbaceous
			19	A worldwide analysis of within-canopy variations in leaf structural, chemical and physiological traits across plant functional types	Solidago altissima	1	30	52.61546703	2.272988176				400	280	30	LMA	48.68327402		Deciduous	B	Herbaceous
			19	A worldwide analysis of within-canopy variations in leaf structural, chemical and physiological traits across plant functional types	Solidago altissima	1	30	60.64548597	2.619884994				400	280	30	LMA	49.96441281		Deciduous	B	Herbaceous
			19	A worldwide analysis of within-canopy variations in leaf structural, chemical and physiological traits across plant functional types	Solidago altissima	1	30	218.0183962	9.418394715				400	280	30	LMA	51.2455516		Deciduous	B	Herbaceous
			19	A worldwide analysis of within-canopy variations in leaf structural, chemical and physiological traits across plant functional types	Solidago altissima	1	30	364.4913529	15.74602645				400	280	30	LMA	52.95373665		Deciduous	B	Herbaceous
			19	A worldwide analysis of within-canopy variations in leaf structural, chemical and physiological traits across plant functional types	Solidago altissima	1	30	494.7110102	21.37151564				400	280	30	LMA	54.23487544		Deciduous	B	Herbaceous
			19	A worldwide analysis of within-canopy variations in leaf structural, chemical and physiological traits across plant functional types	Solidago altissima	1	30	87.37356344	3.774537941				400	280	30	LMA	54.66192171		Deciduous	B	Herbaceous
			19	A worldwide analysis of within-canopy variations in leaf structural, chemical and physiological traits across plant functional types	Solidago altissima	1	30	722.3731595	31.20652049				400	280	30	LMA	58.93238434		Deciduous	B	Herbaceous
			19	A worldwide analysis of within-canopy variations in leaf structural, chemical and physiological traits across plant functional types	Solidago altissima	1	30	730.4804831	31.55675687				400	280	30	LMA	59.3594306		Deciduous	B	Herbaceous
			20	A worldwide analysis of within-canopy variations in leaf structural, chemical and physiological traits across plant functional types	Phragmites australis	1	33	149.7045479	6.467236467				350	245	33	Amax	6.647493453		Deciduous	B	Herbaceous
			20	A worldwide analysis of within-canopy variations in leaf structural, chemical and physiological traits across plant functional types	Phragmites australis	1	33	157.9481904	6.823361823				350	245	33	Amax	8.487699286		Deciduous	B	Herbaceous
			20	A worldwide analysis of within-canopy variations in leaf structural, chemical and physiological traits across plant functional types	Phragmites australis	1	33	193.6706412	8.3665717				350	245	33	Amax	9.359651837		Deciduous	B	Herbaceous
			20	A worldwide analysis of within-canopy variations in leaf structural, chemical and physiological traits across plant functional types	Phragmites australis	1	33	232.1409729	10.02849003				350	245	33	Amax	10.93268871		Deciduous	B	Herbaceous
			20	A worldwide analysis of within-canopy variations in leaf structural, chemical and physiological traits across plant functional types	Phragmites australis	1	33	278.8549471	12.04653371				350	245	33	Amax	11.80314242		Deciduous	B	Herbaceous
			20	A worldwide analysis of within-canopy variations in leaf structural, chemical and physiological traits across plant functional types	Phragmites australis	1	33	372.2828954	16.08262108				350	245	33	Amax	13.63173221		Deciduous	B	Herbaceous
			20	A worldwide analysis of within-canopy variations in leaf structural, chemical and physiological traits across plant functional types	Phragmites australis	1	33	677.297668	29.25925926				350	245	33	Amax	15.16842211		Deciduous	B	Herbaceous
			20	A worldwide analysis of within-canopy variations in leaf structural, chemical and physiological traits across plant functional types	Phragmites australis	1	33	493.1896521	21.30579297				350	245	33	Amax	15.36889251		Deciduous	B	Herbaceous
			20	A worldwide analysis of within-canopy variations in leaf structural, chemical and physiological traits across plant functional types	Phragmites australis	1	33	603.1048855	26.05413105				350	245	33	Amax	15.52926883		Deciduous	B	Herbaceous
			20	A worldwide analysis of within-canopy variations in leaf structural, chemical and physiological traits across plant functional types	Phragmites australis	1	33	693.784953	29.97150997				350	245	33	Amax	16.04299764		Deciduous	B	Herbaceous
			20	A worldwide analysis of within-canopy variations in leaf structural, chemical and physiological traits across plant functional types	Phragmites australis	1	33	655.3146214	28.30959164				350	245	33	Amax	16.74970263		Deciduous	B	Herbaceous
			20	A worldwide analysis of within-canopy variations in leaf structural, chemical and physiological traits across plant functional types	Phragmites australis	1	33	1615.947096	69.80891454				350	245	33	LMA	56.37010676		Deciduous	B	Herbaceous
			20	A worldwide analysis of within-canopy variations in leaf structural, chemical and physiological traits across plant functional types	Phragmites australis	1	33	1534.294075	66.28150405				350	245	33	LMA	58.50533808		Deciduous	B	Herbaceous
			20	A worldwide analysis of within-canopy variations in leaf structural, chemical and physiological traits across plant functional types	Phragmites australis	1	33	1658.696559	71.65569134				350	245	33	LMA	64.0569395		Deciduous	B	Herbaceous
			20	A worldwide analysis of within-canopy variations in leaf structural, chemical and physiological traits across plant functional types	Phragmites australis	1	33	1979.027639	85.49399401				350	245	33	LMA	64.91103203		Deciduous	B	Herbaceous
			20	A worldwide analysis of within-canopy variations in leaf structural, chemical and physiological traits across plant functional types	Phragmites australis	1	33	1742.330511	75.26867806				350	245	33	LMA	70.03558719		Deciduous	B	Herbaceous
			20	A worldwide analysis of within-canopy variations in leaf structural, chemical and physiological traits across plant functional types	Phragmites australis	1	33	1872.511515	80.89249747				350	245	33	LMA	71.74377224		Deciduous	B	Herbaceous
			20	A worldwide analysis of within-canopy variations in leaf structural, chemical and physiological traits across plant functional types	Phragmites australis	1	33	2024.299166	87.44972396				350	245	33	LMA	74.73309609		Deciduous	B	Herbaceous
			20	A worldwide analysis of within-canopy variations in leaf structural, chemical and physiological traits across plant functional types	Phragmites australis	1	33	2078.567019	89.79409524				350	245	33	LMA	75.16014235		Deciduous	B	Herbaceous
			20	A worldwide analysis of within-canopy variations in leaf structural, chemical and physiological traits across plant functional types	Phragmites australis	1	33	2040.359204	88.1435176				350	245	33	LMA	77.29537367		Deciduous	B	Herbaceous
			20	A worldwide analysis of within-canopy variations in leaf structural, chemical and physiological traits across plant functional types	Phragmites australis	1	33	2067.280543	89.30651945				350	245	33	LMA	79.85765125		Deciduous	B	Herbaceous
			21	A worldwide analysis of within-canopy variations in leaf structural, chemical and physiological traits across plant functional types	Fagus crenata	1	17.3	28.79779114	1.244064577				350	245	24	Amax	5.436427427		Deciduous	B	Woody
			21	A worldwide analysis of within-canopy variations in leaf structural, chemical and physiological traits across plant functional types	Fagus crenata	1	17.3	199.1664029	8.603988604				350	245	24	Amax	7.780619586		Deciduous	B	Woody
			21	A worldwide analysis of within-canopy variations in leaf structural, chemical and physiological traits across plant functional types	Fagus crenata	1	17.3	111.2342162	4.805318139				350	245	24	Amax	8.494069374		Deciduous	B	Woody
			21	A worldwide analysis of within-canopy variations in leaf structural, chemical and physiological traits across plant functional types	Fagus crenata	1	17.3	155.2003095	6.704653371				350	245	24	Amax	10.85549824		Deciduous	B	Woody
			21	A worldwide analysis of within-canopy variations in leaf structural, chemical and physiological traits across plant functional types	Fagus crenata	1	17.3	108.4863353	4.686609687				350	245	24	Amax	11.56332736		Deciduous	B	Woody
			21	A worldwide analysis of within-canopy variations in leaf structural, chemical and physiological traits across plant functional types	Fagus crenata	1	17.3	278.8549471	12.04653371				350	245	24	Amax	11.97850718		Deciduous	B	Woody
			21	A worldwide analysis of within-canopy variations in leaf structural, chemical and physiological traits across plant functional types	Fagus crenata	1	17.3	366.7871338	15.84520418				350	245	24	Amax	13.80784639		Deciduous	B	Woody
			21	A worldwide analysis of within-canopy variations in leaf structural, chemical and physiological traits across plant functional types	Fagus crenata	1	17.3	512.424818	22.13675214				350	245	24	Amax	15.62931667		Deciduous	B	Woody
			21	A worldwide analysis of within-canopy variations in leaf structural, chemical and physiological traits across plant functional types	Fagus crenata	1	17.3	619.5921705	26.76638177				350	245	24	Amax	16.49152673		Deciduous	B	Woody
			21	A worldwide analysis of within-canopy variations in leaf structural, chemical and physiological traits across plant functional types	Fagus crenata	1	17.3	666.3061447	28.78442545				350	245	24	Amax	16.74820379		Deciduous	B	Woody
			21	A worldwide analysis of within-canopy variations in leaf structural, chemical and physiological traits across plant functional types	Fagus crenata	1	17.3	605.8527663	26.17283951				350	245	24	Amax	17.19485932		Deciduous	B	Woody
			21	A worldwide analysis of within-canopy variations in leaf structural, chemical and physiological traits across plant functional types	Fagus crenata	1	17.3	778.9692589	33.65147198				350	245	24	Amax	19.88940629		Deciduous	B	Woody
			21	A worldwide analysis of within-canopy variations in leaf structural, chemical and physiological traits across plant functional types	Fagus crenata	1	17.3	1886.281404	81.48735663				350	245	24	LMA	69.60854093		Deciduous	B	Woody
			21	A worldwide analysis of within-canopy variations in leaf structural, chemical and physiological traits across plant functional types	Fagus crenata	1	17.3	1582.087666	68.34618716				350	245	24	LMA	70.46263345		Deciduous	B	Woody
			21	A worldwide analysis of within-canopy variations in leaf structural, chemical and physiological traits across plant functional types	Fagus crenata	1	17.3	1516.842554	65.52759833				350	245	24	LMA	71.31672598		Deciduous	B	Woody
			21	A worldwide analysis of within-canopy variations in leaf structural, chemical and physiological traits across plant functional types	Fagus crenata	1	17.3	2046.330987	88.40149863				350	245	24	LMA	71.31672598		Deciduous	B	Woody
			21	A worldwide analysis of within-canopy variations in leaf structural, chemical and physiological traits across plant functional types	Fagus crenata	1	17.3	1986.09135	85.79914632				350	245	24	LMA	76.8683274		Deciduous	B	Woody
			21	A worldwide analysis of within-canopy variations in leaf structural, chemical and physiological traits across plant functional types	Fagus crenata	1	17.3	2002.383302	86.50295864				350	245	24	LMA	76.8683274		Deciduous	B	Woody
			21	A worldwide analysis of within-canopy variations in leaf structural, chemical and physiological traits across plant functional types	Fagus crenata	1	17.3	1489.148169	64.33120088				350	245	24	LMA	77.29537367		Deciduous	B	Woody
			21	A worldwide analysis of within-canopy variations in leaf structural, chemical and physiological traits across plant functional types	Fagus crenata	1	17.3	1744.388746	75.35759385				350	245	24	LMA	77.29537367		Deciduous	B	Woody
			21	A worldwide analysis of within-canopy variations in leaf structural, chemical and physiological traits across plant functional types	Fagus crenata	1	17.3	2148.856259	92.83059037				350	245	24	LMA	78.57651246		Deciduous	B	Woody
			21	A worldwide analysis of within-canopy variations in leaf structural, chemical and physiological traits across plant functional types	Fagus crenata	1	17.3	1415.486515	61.14901744				350	245	24	LMA	81.13879004		Deciduous	B	Woody
			21	A worldwide analysis of within-canopy variations in leaf structural, chemical and physiological traits across plant functional types	Fagus crenata	1	17.3	1550.904909	66.99909206				350	245	24	LMA	84.98220641		Deciduous	B	Woody
			21	A worldwide analysis of within-canopy variations in leaf structural, chemical and physiological traits across plant functional types	Fagus crenata	1	17.3	1659.479268	71.68950439				350	245	24	LMA	85.40925267		Deciduous	B	Woody
			22	Acclimation to high irradiance in temperate deciduous trees in the field: changes in xanthophyll cycle pool size and in photosynthetic capacity along a canopy light gradient	Populus tremula	1	25	173.5973238	7.499404388				400	280	25	Jmax	101.745897		Deciduous	B	Woody
			22	Acclimation to high irradiance in temperate deciduous trees in the field: changes in xanthophyll cycle pool size and in photosynthetic capacity along a canopy light gradient	Populus tremula	1	25	170.6643173	7.372698506				400	280	25	Jmax	108.5801626		Deciduous	B	Woody
			22	Acclimation to high irradiance in temperate deciduous trees in the field: changes in xanthophyll cycle pool size and in photosynthetic capacity along a canopy light gradient	Populus tremula	1	25	136.3226635	5.889139064				400	280	25	Jmax	125.9945036		Deciduous	B	Woody
			22	Acclimation to high irradiance in temperate deciduous trees in the field: changes in xanthophyll cycle pool size and in photosynthetic capacity along a canopy light gradient	Populus tremula	1	25	169.3811269	7.317264683				400	280	25	Jmax	130.3201538		Deciduous	B	Woody
			22	Acclimation to high irradiance in temperate deciduous trees in the field: changes in xanthophyll cycle pool size and in photosynthetic capacity along a canopy light gradient	Populus tremula	1	25	263.9364104	11.40205293				400	280	25	Jmax	131.4989615		Deciduous	B	Woody
			22	Acclimation to high irradiance in temperate deciduous trees in the field: changes in xanthophyll cycle pool size and in photosynthetic capacity along a canopy light gradient	Populus tremula	1	25	141.1105481	6.095975679				400	280	25	Jmax	154.5627204		Deciduous	B	Woody
			22	Acclimation to high irradiance in temperate deciduous trees in the field: changes in xanthophyll cycle pool size and in photosynthetic capacity along a canopy light gradient	Populus tremula	1	25	124.6341354	5.384194649				400	280	25	Jmax	157.679363		Deciduous	B	Woody
			22	Acclimation to high irradiance in temperate deciduous trees in the field: changes in xanthophyll cycle pool size and in photosynthetic capacity along a canopy light gradient	Populus tremula	1	25	160.6753173	6.941173707				400	280	25	Jmax	160.1396583		Deciduous	B	Woody
			22	Acclimation to high irradiance in temperate deciduous trees in the field: changes in xanthophyll cycle pool size and in photosynthetic capacity along a canopy light gradient	Populus tremula	1	25	267.2360428	11.54459705				400	280	25	Jmax	161.3104126		Deciduous	B	Woody
			22	Acclimation to high irradiance in temperate deciduous trees in the field: changes in xanthophyll cycle pool size and in photosynthetic capacity along a canopy light gradient	Populus tremula	1	25	325.7750004	14.07348002				400	280	25	Jmax	162.5133803		Deciduous	B	Woody
			22	Acclimation to high irradiance in temperate deciduous trees in the field: changes in xanthophyll cycle pool size and in photosynthetic capacity along a canopy light gradient	Populus tremula	1	25	286.78217	12.38898974				400	280	25	Jmax	165.024009		Deciduous	B	Woody
			22	Acclimation to high irradiance in temperate deciduous trees in the field: changes in xanthophyll cycle pool size and in photosynthetic capacity along a canopy light gradient	Populus tremula	1	25	229.7687486	9.926009939				400	280	25	Jmax	166.3044901		Deciduous	B	Woody
			22	Acclimation to high irradiance in temperate deciduous trees in the field: changes in xanthophyll cycle pool size and in photosynthetic capacity along a canopy light gradient	Populus tremula	1	25	477.3996312	20.62366407				400	280	25	Jmax	168.0017315		Deciduous	B	Woody
			22	Acclimation to high irradiance in temperate deciduous trees in the field: changes in xanthophyll cycle pool size and in photosynthetic capacity along a canopy light gradient	Populus tremula	1	25	312.3310181	13.49269998				400	280	25	Jmax	168.7335787		Deciduous	B	Woody
			22	Acclimation to high irradiance in temperate deciduous trees in the field: changes in xanthophyll cycle pool size and in photosynthetic capacity along a canopy light gradient	Populus tremula	1	25	264.3092502	11.41815961				400	280	25	Jmax	168.7657921		Deciduous	B	Woody
			22	Acclimation to high irradiance in temperate deciduous trees in the field: changes in xanthophyll cycle pool size and in photosynthetic capacity along a canopy light gradient	Populus tremula	1	25	468.5508997	20.24139887				400	280	25	Jmax	183.5356176		Deciduous	B	Woody
			22	Acclimation to high irradiance in temperate deciduous trees in the field: changes in xanthophyll cycle pool size and in photosynthetic capacity along a canopy light gradient	Populus tremula	1	25	348.49648	15.05504793				400	280	25	Jmax	183.616151		Deciduous	B	Woody
			22	Acclimation to high irradiance in temperate deciduous trees in the field: changes in xanthophyll cycle pool size and in photosynthetic capacity along a canopy light gradient	Populus tremula	1	25	441.6007952	19.07715435				400	280	25	Jmax	189.764876		Deciduous	B	Woody
			22	Acclimation to high irradiance in temperate deciduous trees in the field: changes in xanthophyll cycle pool size and in photosynthetic capacity along a canopy light gradient	Populus tremula	1	25	344.0627932	14.86351267				400	280	25	Jmax	190.4514233		Deciduous	B	Woody
			22	Acclimation to high irradiance in temperate deciduous trees in the field: changes in xanthophyll cycle pool size and in photosynthetic capacity along a canopy light gradient	Populus tremula	1	25	503.1970393	21.7381121				400	280	25	Jmax	196.5558549		Deciduous	B	Woody
			22	Acclimation to high irradiance in temperate deciduous trees in the field: changes in xanthophyll cycle pool size and in photosynthetic capacity along a canopy light gradient	Populus tremula	1	25	765.8222963	33.0835232				400	280	25	Jmax	197.000802		Deciduous	B	Woody
			22	Acclimation to high irradiance in temperate deciduous trees in the field: changes in xanthophyll cycle pool size and in photosynthetic capacity along a canopy light gradient	Populus tremula	1	25	618.7618462	26.73051176				400	280	25	Jmax	197.7205692		Deciduous	B	Woody
			22	Acclimation to high irradiance in temperate deciduous trees in the field: changes in xanthophyll cycle pool size and in photosynthetic capacity along a canopy light gradient	Populus tremula	1	25	618.8239862	26.7331962				400	280	25	Jmax	203.9317077		Deciduous	B	Woody
			22	Acclimation to high irradiance in temperate deciduous trees in the field: changes in xanthophyll cycle pool size and in photosynthetic capacity along a canopy light gradient	Populus tremula	1	25	723.9710274	31.27554838				400	280	25	Jmax	213.7990625		Deciduous	B	Woody
			22	Acclimation to high irradiance in temperate deciduous trees in the field: changes in xanthophyll cycle pool size and in photosynthetic capacity along a canopy light gradient	Populus tremula	1	25	509.3986081	22.00601987				400	280	25	Jmax	216.4274713		Deciduous	B	Woody
			22	Acclimation to high irradiance in temperate deciduous trees in the field: changes in xanthophyll cycle pool size and in photosynthetic capacity along a canopy light gradient	Populus tremula	1	25	791.5451364	34.19474989				400	280	25	Jmax	218.1015593		Deciduous	B	Woody
			22	Acclimation to high irradiance in temperate deciduous trees in the field: changes in xanthophyll cycle pool size and in photosynthetic capacity along a canopy light gradient	Populus tremula	1	25	770.6163949	33.29062826				400	280	25	Jmax	226.1901326		Deciduous	B	Woody
			22	Acclimation to high irradiance in temperate deciduous trees in the field: changes in xanthophyll cycle pool size and in photosynthetic capacity along a canopy light gradient	Populus tremula	1	25	598.0568086	25.83605413				400	280	25	Jmax	228.1692409		Deciduous	B	Woody
			22	Acclimation to high irradiance in temperate deciduous trees in the field: changes in xanthophyll cycle pool size and in photosynthetic capacity along a canopy light gradient	Populus tremula	1	25	724.1263773	31.2822595				400	280	25	Jmax	229.3269086		Deciduous	B	Woody
			22	Acclimation to high irradiance in temperate deciduous trees in the field: changes in xanthophyll cycle pool size and in photosynthetic capacity along a canopy light gradient	Populus tremula	1	25	838.202932	36.21036666				400	280	25	Jmax	231.7348572		Deciduous	B	Woody
			22	Acclimation to high irradiance in temperate deciduous trees in the field: changes in xanthophyll cycle pool size and in photosynthetic capacity along a canopy light gradient	Populus tremula	1	25	854.8036246	36.92751658				400	280	25	Jmax	241.0404915		Deciduous	B	Woody
			22	Acclimation to high irradiance in temperate deciduous trees in the field: changes in xanthophyll cycle pool size and in photosynthetic capacity along a canopy light gradient	Populus tremula	1	25	856.6274327	37.00630509				400	280	25	Jmax	273.3374047		Deciduous	B	Woody
			22	Acclimation to high irradiance in temperate deciduous trees in the field: changes in xanthophyll cycle pool size and in photosynthetic capacity along a canopy light gradient	Populus tremula	1	25	879.2619164	37.98411479				400	280	25	Jmax	285.7445816		Deciduous	B	Woody
			22	Acclimation to high irradiance in temperate deciduous trees in the field: changes in xanthophyll cycle pool size and in photosynthetic capacity along a canopy light gradient	Populus tremula	1	25	157.2660447	6.79389313				400	280	25	LMA	54.3105916		Deciduous	B	Woody
			22	Acclimation to high irradiance in temperate deciduous trees in the field: changes in xanthophyll cycle pool size and in photosynthetic capacity along a canopy light gradient	Populus tremula	1	25	231.4814815	10				400	280	25	LMA	62.24928435		Deciduous	B	Woody
			22	Acclimation to high irradiance in temperate deciduous trees in the field: changes in xanthophyll cycle pool size and in photosynthetic capacity along a canopy light gradient	Populus tremula	1	25	194.3737631	8.396946565				400	280	25	LMA	62.49868798		Deciduous	B	Woody
			22	Acclimation to high irradiance in temperate deciduous trees in the field: changes in xanthophyll cycle pool size and in photosynthetic capacity along a canopy light gradient	Populus tremula	1	25	167.8682499	7.251908397				400	280	25	LMA	62.97817271		Deciduous	B	Woody
			22	Acclimation to high irradiance in temperate deciduous trees in the field: changes in xanthophyll cycle pool size and in photosynthetic capacity along a canopy light gradient	Populus tremula	1	25	288.0265762	12.44274809				400	280	25	LMA	63.16388359		Deciduous	B	Woody
			22	Acclimation to high irradiance in temperate deciduous trees in the field: changes in xanthophyll cycle pool size and in photosynthetic capacity along a canopy light gradient	Populus tremula	1	25	180.2374894	7.786259542				400	280	25	LMA	64.37941317		Deciduous	B	Woody
			22	Acclimation to high irradiance in temperate deciduous trees in the field: changes in xanthophyll cycle pool size and in photosynthetic capacity along a canopy light gradient	Populus tremula	1	25	342.8046367	14.80916031				400	280	25	LMA	65.95419847		Deciduous	B	Woody
			22	Acclimation to high irradiance in temperate deciduous trees in the field: changes in xanthophyll cycle pool size and in photosynthetic capacity along a canopy light gradient	Populus tremula	1	25	305.6969183	13.20610687				400	280	25	LMA	69.4848521		Deciduous	B	Woody
			22	Acclimation to high irradiance in temperate deciduous trees in the field: changes in xanthophyll cycle pool size and in photosynthetic capacity along a canopy light gradient	Populus tremula	1	25	397.5826972	17.17557252				400	280	25	LMA	71.55701336		Deciduous	B	Woody
			22	Acclimation to high irradiance in temperate deciduous trees in the field: changes in xanthophyll cycle pool size and in photosynthetic capacity along a canopy light gradient	Populus tremula	1	25	222.6463104	9.618320611				400	280	25	LMA	72.3309876		Deciduous	B	Woody
			22	Acclimation to high irradiance in temperate deciduous trees in the field: changes in xanthophyll cycle pool size and in photosynthetic capacity along a canopy light gradient	Populus tremula	1	25	328.668363	14.19847328				400	280	25	LMA	73.69429866		Deciduous	B	Woody
			22	Acclimation to high irradiance in temperate deciduous trees in the field: changes in xanthophyll cycle pool size and in photosynthetic capacity along a canopy light gradient	Populus tremula	1	25	599.0245971	25.8778626				400	280	25	LMA	74.05355439		Deciduous	B	Woody
			22	Acclimation to high irradiance in temperate deciduous trees in the field: changes in xanthophyll cycle pool size and in photosynthetic capacity along a canopy light gradient	Populus tremula	1	25	489.4684761	21.14503817				400	280	25	LMA	75.97292462		Deciduous	B	Woody
			22	Acclimation to high irradiance in temperate deciduous trees in the field: changes in xanthophyll cycle pool size and in photosynthetic capacity along a canopy light gradient	Populus tremula	1	25	443.5255867	19.16030534				400	280	25	LMA	76.22590649		Deciduous	B	Woody
			22	Acclimation to high irradiance in temperate deciduous trees in the field: changes in xanthophyll cycle pool size and in photosynthetic capacity along a canopy light gradient	Populus tremula	1	25	632.5982471	27.32824427				400	280	25	LMA	76.38370706		Deciduous	B	Woody
			22	Acclimation to high irradiance in temperate deciduous trees in the field: changes in xanthophyll cycle pool size and in photosynthetic capacity along a canopy light gradient	Populus tremula	1	25	620.2290076	26.79389313				400	280	25	LMA	80.1387166		Deciduous	B	Woody
			22	Acclimation to high irradiance in temperate deciduous trees in the field: changes in xanthophyll cycle pool size and in photosynthetic capacity along a canopy light gradient	Populus tremula	1	25	807.5346339	34.88549618				400	280	25	LMA	91.07848282		Deciduous	B	Woody
			22	Acclimation to high irradiance in temperate deciduous trees in the field: changes in xanthophyll cycle pool size and in photosynthetic capacity along a canopy light gradient	Populus tremula	1	25	864.0797286	37.32824427				400	280	25	LMA	92.22745706		Deciduous	B	Woody
			22	Acclimation to high irradiance in temperate deciduous trees in the field: changes in xanthophyll cycle pool size and in photosynthetic capacity along a canopy light gradient	Populus tremula	1	25	802.2335312	34.65648855				400	280	25	LMA	99.75250477		Deciduous	B	Woody
			22	Acclimation to high irradiance in temperate deciduous trees in the field: changes in xanthophyll cycle pool size and in photosynthetic capacity along a canopy light gradient	Populus tremula	1	25	846.4093865	36.5648855				400	280	25	LMA	100.6721135		Deciduous	B	Woody
			22	Acclimation to high irradiance in temperate deciduous trees in the field: changes in xanthophyll cycle pool size and in photosynthetic capacity along a canopy light gradient	Populus tremula	1	25	855.2445575	36.94656489				400	280	25	LMA	101.3716603		Deciduous	B	Woody
			23	Acclimation to high irradiance in temperate deciduous trees in the field: changes in xanthophyll cycle pool size and in photosynthetic capacity along a canopy light gradient	Tilia cordata	1	25	72.40549163	3.127917239				400	280	25	Jmax	37.21750393		Deciduous	B	Woody
			23	Acclimation to high irradiance in temperate deciduous trees in the field: changes in xanthophyll cycle pool size and in photosynthetic capacity along a canopy light gradient	Tilia cordata	1	25	85.9986098	3.715139944				400	280	25	Jmax	45.90403774		Deciduous	B	Woody
			23	Acclimation to high irradiance in temperate deciduous trees in the field: changes in xanthophyll cycle pool size and in photosynthetic capacity along a canopy light gradient	Tilia cordata	1	25	68.00287484	2.937724193				400	280	25	Jmax	47.15834544		Deciduous	B	Woody
			23	Acclimation to high irradiance in temperate deciduous trees in the field: changes in xanthophyll cycle pool size and in photosynthetic capacity along a canopy light gradient	Tilia cordata	1	25	48.50024564	2.095210612				400	280	25	Jmax	47.79254596		Deciduous	B	Woody
			23	Acclimation to high irradiance in temperate deciduous trees in the field: changes in xanthophyll cycle pool size and in photosynthetic capacity along a canopy light gradient	Tilia cordata	1	25	111.5971699	4.820997742				400	280	25	Jmax	54.58251821		Deciduous	B	Woody
			23	Acclimation to high irradiance in temperate deciduous trees in the field: changes in xanthophyll cycle pool size and in photosynthetic capacity along a canopy light gradient	Tilia cordata	1	25	59.17899928	2.556532769				400	280	25	Jmax	65.17668692		Deciduous	B	Woody
			23	Acclimation to high irradiance in temperate deciduous trees in the field: changes in xanthophyll cycle pool size and in photosynthetic capacity along a canopy light gradient	Tilia cordata	1	25	50.19355979	2.168361783				400	280	25	Jmax	67.04606846		Deciduous	B	Woody
			23	Acclimation to high irradiance in temperate deciduous trees in the field: changes in xanthophyll cycle pool size and in photosynthetic capacity along a canopy light gradient	Tilia cordata	1	25	86.27823966	3.727219953				400	280	25	Jmax	73.85416072		Deciduous	B	Woody
			23	Acclimation to high irradiance in temperate deciduous trees in the field: changes in xanthophyll cycle pool size and in photosynthetic capacity along a canopy light gradient	Tilia cordata	1	25	71.2776512	3.079194532				400	280	25	Jmax	74.48534124		Deciduous	B	Woody
			23	Acclimation to high irradiance in temperate deciduous trees in the field: changes in xanthophyll cycle pool size and in photosynthetic capacity along a canopy light gradient	Tilia cordata	1	25	110.3388356	4.766637697				400	280	25	Jmax	78.8069648		Deciduous	B	Woody
			23	Acclimation to high irradiance in temperate deciduous trees in the field: changes in xanthophyll cycle pool size and in photosynthetic capacity along a canopy light gradient	Tilia cordata	1	25	95.33824711	4.118612275				400	280	25	Jmax	79.43814532		Deciduous	B	Woody
			23	Acclimation to high irradiance in temperate deciduous trees in the field: changes in xanthophyll cycle pool size and in photosynthetic capacity along a canopy light gradient	Tilia cordata	1	25	144.8731232	6.258518924				400	280	25	Jmax	80.64715298		Deciduous	B	Woody
			23	Acclimation to high irradiance in temperate deciduous trees in the field: changes in xanthophyll cycle pool size and in photosynthetic capacity along a canopy light gradient	Tilia cordata	1	25	80.44329659	3.475150413				400	280	25	Jmax	90.62826118		Deciduous	B	Woody
			23	Acclimation to high irradiance in temperate deciduous trees in the field: changes in xanthophyll cycle pool size and in photosynthetic capacity along a canopy light gradient	Tilia cordata	1	25	105.9672888	4.577786875				400	280	25	Jmax	91.85337552		Deciduous	B	Woody
			23	Acclimation to high irradiance in temperate deciduous trees in the field: changes in xanthophyll cycle pool size and in photosynthetic capacity along a canopy light gradient	Tilia cordata	1	25	152.5753724	6.591256086				400	280	25	Jmax	100.5177626		Deciduous	B	Woody
			23	Acclimation to high irradiance in temperate deciduous trees in the field: changes in xanthophyll cycle pool size and in photosynthetic capacity along a canopy light gradient	Tilia cordata	1	25	104.5598185	4.516984158				400	280	25	Jmax	101.1710899		Deciduous	B	Woody
			23	Acclimation to high irradiance in temperate deciduous trees in the field: changes in xanthophyll cycle pool size and in photosynthetic capacity along a canopy light gradient	Tilia cordata	1	25	170.7699552	7.377262066				400	280	25	Jmax	119.139098		Deciduous	B	Woody
			23	Acclimation to high irradiance in temperate deciduous trees in the field: changes in xanthophyll cycle pool size and in photosynthetic capacity along a canopy light gradient	Tilia cordata	1	25	110.7613874	4.784891934				400	280	25	Jmax	121.0427062		Deciduous	B	Woody
			23	Acclimation to high irradiance in temperate deciduous trees in the field: changes in xanthophyll cycle pool size and in photosynthetic capacity along a canopy light gradient	Tilia cordata	1	25	194.8243371	8.416411365				400	280	25	Jmax	123.4707882		Deciduous	B	Woody
			23	Acclimation to high irradiance in temperate deciduous trees in the field: changes in xanthophyll cycle pool size and in photosynthetic capacity along a canopy light gradient	Tilia cordata	1	25	158.8701512	6.863190532				400	280	25	Jmax	129.7060866		Deciduous	B	Woody
			23	Acclimation to high irradiance in temperate deciduous trees in the field: changes in xanthophyll cycle pool size and in photosynthetic capacity along a canopy light gradient	Tilia cordata	1	25	191.9037586	8.290242372				400	280	25	Jmax	131.5472815		Deciduous	B	Woody
			23	Acclimation to high irradiance in temperate deciduous trees in the field: changes in xanthophyll cycle pool size and in photosynthetic capacity along a canopy light gradient	Tilia cordata	1	25	158.9385052	6.866143423				400	280	25	Jmax	136.5383389		Deciduous	B	Woody
			23	Acclimation to high irradiance in temperate deciduous trees in the field: changes in xanthophyll cycle pool size and in photosynthetic capacity along a canopy light gradient	Tilia cordata	1	25	75.98247102	3.282442748				400	280	25	LMA	21.29663645		Deciduous	B	Woody
			23	Acclimation to high irradiance in temperate deciduous trees in the field: changes in xanthophyll cycle pool size and in photosynthetic capacity along a canopy light gradient	Tilia cordata	1	25	45.94288945	1.984732824				400	280	25	LMA	24.12130248		Deciduous	B	Woody
			23	Acclimation to high irradiance in temperate deciduous trees in the field: changes in xanthophyll cycle pool size and in photosynthetic capacity along a canopy light gradient	Tilia cordata	1	25	54.7780605	2.366412214				400	280	25	LMA	25.05522424		Deciduous	B	Woody
			23	Acclimation to high irradiance in temperate deciduous trees in the field: changes in xanthophyll cycle pool size and in photosynthetic capacity along a canopy light gradient	Tilia cordata	1	25	118.3912921	5.114503817				400	280	25	LMA	25.26383588		Deciduous	B	Woody
			23	Acclimation to high irradiance in temperate deciduous trees in the field: changes in xanthophyll cycle pool size and in photosynthetic capacity along a canopy light gradient	Tilia cordata	1	25	86.58467628	3.740458015				400	280	25	LMA	26.68296756		Deciduous	B	Woody
			23	Acclimation to high irradiance in temperate deciduous trees in the field: changes in xanthophyll cycle pool size and in photosynthetic capacity along a canopy light gradient	Tilia cordata	1	25	67.14729997	2.900763359				400	280	25	LMA	29.26896469		Deciduous	B	Woody
			23	Acclimation to high irradiance in temperate deciduous trees in the field: changes in xanthophyll cycle pool size and in photosynthetic capacity along a canopy light gradient	Tilia cordata	1	25	40.64178682	1.755725191				400	280	25	LMA	29.27969943		Deciduous	B	Woody
			23	Acclimation to high irradiance in temperate deciduous trees in the field: changes in xanthophyll cycle pool size and in photosynthetic capacity along a canopy light gradient	Tilia cordata	1	25	54.7780605	2.366412214				400	280	25	LMA	32.08647424		Deciduous	B	Woody
			23	Acclimation to high irradiance in temperate deciduous trees in the field: changes in xanthophyll cycle pool size and in photosynthetic capacity along a canopy light gradient	Tilia cordata	1	25	155.4990105	6.717557252				400	280	25	LMA	32.51443225		Deciduous	B	Woody
			23	Acclimation to high irradiance in temperate deciduous trees in the field: changes in xanthophyll cycle pool size and in photosynthetic capacity along a canopy light gradient	Tilia cordata	1	25	75.98247102	3.282442748				400	280	25	LMA	34.18726145		Deciduous	B	Woody
			23	Acclimation to high irradiance in temperate deciduous trees in the field: changes in xanthophyll cycle pool size and in photosynthetic capacity along a canopy light gradient	Tilia cordata	1	25	81.28357365	3.511450382				400	280	25	LMA	35.8257395		Deciduous	B	Woody
			23	Acclimation to high irradiance in temperate deciduous trees in the field: changes in xanthophyll cycle pool size and in photosynthetic capacity along a canopy light gradient	Tilia cordata	1	25	114.8572236	4.961832061				400	280	25	LMA	36.04651718		Deciduous	B	Woody
			23	Acclimation to high irradiance in temperate deciduous trees in the field: changes in xanthophyll cycle pool size and in photosynthetic capacity along a canopy light gradient	Tilia cordata	1	25	190.8396947	8.244274809				400	280	25	LMA	36.95324427		Deciduous	B	Woody
			23	Acclimation to high irradiance in temperate deciduous trees in the field: changes in xanthophyll cycle pool size and in photosynthetic capacity along a canopy light gradient	Tilia cordata	1	25	79.51653944	3.435114504				400	280	25	LMA	37.70145515		Deciduous	B	Woody
			23	Acclimation to high irradiance in temperate deciduous trees in the field: changes in xanthophyll cycle pool size and in photosynthetic capacity along a canopy light gradient	Tilia cordata	1	25	164.3341815	7.099236641				400	280	25	LMA	37.90147901		Deciduous	B	Woody
			23	Acclimation to high irradiance in temperate deciduous trees in the field: changes in xanthophyll cycle pool size and in photosynthetic capacity along a canopy light gradient	Tilia cordata	1	25	116.6242578	5.038167939				400	280	25	LMA	38.15517653		Deciduous	B	Woody
			23	Acclimation to high irradiance in temperate deciduous trees in the field: changes in xanthophyll cycle pool size and in photosynthetic capacity along a canopy light gradient	Tilia cordata	1	25	111.3231552	4.809160305				400	280	25	LMA	38.15732347		Deciduous	B	Woody
			23	Acclimation to high irradiance in temperate deciduous trees in the field: changes in xanthophyll cycle pool size and in photosynthetic capacity along a canopy light gradient	Tilia cordata	1	25	213.8111394	9.236641221				400	280	25	LMA	39.05331584		Deciduous	B	Woody
			23	Acclimation to high irradiance in temperate deciduous trees in the field: changes in xanthophyll cycle pool size and in photosynthetic capacity along a canopy light gradient	Tilia cordata	1	25	75.98247102	3.282442748				400	280	25	LMA	40.04663645		Deciduous	B	Woody
			23	Acclimation to high irradiance in temperate deciduous trees in the field: changes in xanthophyll cycle pool size and in photosynthetic capacity along a canopy light gradient	Tilia cordata	1	25	171.4023183	7.404580153				400	280	25	LMA	40.47674141		Deciduous	B	Woody
			23	Acclimation to high irradiance in temperate deciduous trees in the field: changes in xanthophyll cycle pool size and in photosynthetic capacity along a canopy light gradient	Tilia cordata	1	25	190.8396947	8.244274809				400	280	25	LMA	40.70324427		Deciduous	B	Woody
			23	Acclimation to high irradiance in temperate deciduous trees in the field: changes in xanthophyll cycle pool size and in photosynthetic capacity along a canopy light gradient	Tilia cordata	1	25	162.5671473	7.022900763				400	280	25	LMA	43.05844466		Deciduous	B	Woody
			23	Acclimation to high irradiance in temperate deciduous trees in the field: changes in xanthophyll cycle pool size and in photosynthetic capacity along a canopy light gradient	Tilia cordata	1	25	212.0441052	9.160305344				400	280	25	LMA	51.24153149		Deciduous	B	Woody
			23	Acclimation to high irradiance in temperate deciduous trees in the field: changes in xanthophyll cycle pool size and in photosynthetic capacity along a canopy light gradient	Tilia cordata	1	25	291.5606446	12.59541985				400	280	25	LMA	58.94370229		Deciduous	B	Woody
			23	Acclimation to high irradiance in temperate deciduous trees in the field: changes in xanthophyll cycle pool size and in photosynthetic capacity along a canopy light gradient	Tilia cordata	1	25	222.6463104	9.618320611				400	280	25	LMA	61.0809876		Deciduous	B	Woody
			23	Acclimation to high irradiance in temperate deciduous trees in the field: changes in xanthophyll cycle pool size and in photosynthetic capacity along a canopy light gradient	Tilia cordata	1	25	372.8442183	16.10687023				400	280	25	LMA	64.30140744		Deciduous	B	Woody
			23	Acclimation to high irradiance in temperate deciduous trees in the field: changes in xanthophyll cycle pool size and in photosynthetic capacity along a canopy light gradient	Tilia cordata	1	25	337.5035341	14.58015267				400	280	25	LMA	69.94072042		Deciduous	B	Woody
			23	Acclimation to high irradiance in temperate deciduous trees in the field: changes in xanthophyll cycle pool size and in photosynthetic capacity along a canopy light gradient	Tilia cordata	1	25	563.6839129	24.35114504				400	280	25	LMA	70.78661737		Deciduous	B	Woody
			23	Acclimation to high irradiance in temperate deciduous trees in the field: changes in xanthophyll cycle pool size and in photosynthetic capacity along a canopy light gradient	Tilia cordata	1	25	445.2926209	19.23664122				400	280	25	LMA	72.70956584		Deciduous	B	Woody
			23	Acclimation to high irradiance in temperate deciduous trees in the field: changes in xanthophyll cycle pool size and in photosynthetic capacity along a canopy light gradient	Tilia cordata	1	25	551.3146735	23.81679389				400	280	25	LMA	72.90100191		Deciduous	B	Woody
			23	Acclimation to high irradiance in temperate deciduous trees in the field: changes in xanthophyll cycle pool size and in photosynthetic capacity along a canopy light gradient	Tilia cordata	1	25	507.1388182	21.90839695				400	280	25	LMA	73.38764313		Deciduous	B	Woody
			23	Acclimation to high irradiance in temperate deciduous trees in the field: changes in xanthophyll cycle pool size and in photosynthetic capacity along a canopy light gradient	Tilia cordata	1	25	756.2906418	32.67175573				400	280	25	LMA	75.16173664		Deciduous	B	Woody
			23	Acclimation to high irradiance in temperate deciduous trees in the field: changes in xanthophyll cycle pool size and in photosynthetic capacity along a canopy light gradient	Tilia cordata	1	25	743.9214023	32.13740458				400	280	25	LMA	75.16674618		Deciduous	B	Woody
			23	Acclimation to high irradiance in temperate deciduous trees in the field: changes in xanthophyll cycle pool size and in photosynthetic capacity along a canopy light gradient	Tilia cordata	1	25	848.1764207	36.64122137				400	280	25	LMA	76.9995229		Deciduous	B	Woody
			23	Acclimation to high irradiance in temperate deciduous trees in the field: changes in xanthophyll cycle pool size and in photosynthetic capacity along a canopy light gradient	Tilia cordata	1	25	583.1212892	25.19083969				400	280	25	LMA	77.80999523		Deciduous	B	Woody
			23	Acclimation to high irradiance in temperate deciduous trees in the field: changes in xanthophyll cycle pool size and in photosynthetic capacity along a canopy light gradient	Tilia cordata	1	25	547.780605	23.66412214				400	280	25	LMA	77.82430821		Deciduous	B	Woody
			23	Acclimation to high irradiance in temperate deciduous trees in the field: changes in xanthophyll cycle pool size and in photosynthetic capacity along a canopy light gradient	Tilia cordata	1	25	664.4048629	28.70229008				400	280	25	LMA	78.24582538		Deciduous	B	Woody
			23	Acclimation to high irradiance in temperate deciduous trees in the field: changes in xanthophyll cycle pool size and in photosynthetic capacity along a canopy light gradient	Tilia cordata	1	25	858.778626	37.09923664				400	280	25	LMA	78.40147901		Deciduous	B	Woody
			23	Acclimation to high irradiance in temperate deciduous trees in the field: changes in xanthophyll cycle pool size and in photosynthetic capacity along a canopy light gradient	Tilia cordata	1	25	733.3191971	31.67938931				400	280	25	LMA	79.62416508		Deciduous	B	Woody
			23	Acclimation to high irradiance in temperate deciduous trees in the field: changes in xanthophyll cycle pool size and in photosynthetic capacity along a canopy light gradient	Tilia cordata	1	25	860.5456602	37.17557252				400	280	25	LMA	81.91638836		Deciduous	B	Woody
			23	Acclimation to high irradiance in temperate deciduous trees in the field: changes in xanthophyll cycle pool size and in photosynthetic capacity along a canopy light gradient	Tilia cordata	1	25	796.9324286	34.42748092				400	280	25	LMA	84.75465172		Deciduous	B	Woody
			24	Acclimation to high irradiance in temperate deciduous trees in the field: changes in xanthophyll cycle pool size and in photosynthetic capacity along a canopy light gradient	Betula pendula	1	25	166.1012157	7.175572519				400	280	25	LMA	55.71326336		Deciduous	B	Woody
			24	Acclimation to high irradiance in temperate deciduous trees in the field: changes in xanthophyll cycle pool size and in photosynthetic capacity along a canopy light gradient	Betula pendula	1	25	298.6287815	12.90076336				400	280	25	LMA	59.40958969		Deciduous	B	Woody
			24	Acclimation to high irradiance in temperate deciduous trees in the field: changes in xanthophyll cycle pool size and in photosynthetic capacity along a canopy light gradient	Betula pendula	1	25	247.3847894	10.6870229				400	280	25	LMA	60.36784351		Deciduous	B	Woody
			24	Acclimation to high irradiance in temperate deciduous trees in the field: changes in xanthophyll cycle pool size and in photosynthetic capacity along a canopy light gradient	Betula pendula	1	25	250.9188578	10.83969466				400	280	25	LMA	62.94453721		Deciduous	B	Woody
			24	Acclimation to high irradiance in temperate deciduous trees in the field: changes in xanthophyll cycle pool size and in photosynthetic capacity along a canopy light gradient	Betula pendula	1	25	470.0310998	20.30534351				400	280	25	LMA	64.96517176		Deciduous	B	Woody
			24	Acclimation to high irradiance in temperate deciduous trees in the field: changes in xanthophyll cycle pool size and in photosynthetic capacity along a canopy light gradient	Betula pendula	1	25	203.2089341	8.778625954				400	280	25	LMA	65.07323473		Deciduous	B	Woody
			24	Acclimation to high irradiance in temperate deciduous trees in the field: changes in xanthophyll cycle pool size and in photosynthetic capacity along a canopy light gradient	Betula pendula	1	25	196.1407973	8.473282443				400	280	25	LMA	66.01359733		Deciduous	B	Woody
			24	Acclimation to high irradiance in temperate deciduous trees in the field: changes in xanthophyll cycle pool size and in photosynthetic capacity along a canopy light gradient	Betula pendula	1	25	439.9915182	19.00763359				400	280	25	LMA	66.38358779		Deciduous	B	Woody
			24	Acclimation to high irradiance in temperate deciduous trees in the field: changes in xanthophyll cycle pool size and in photosynthetic capacity along a canopy light gradient	Betula pendula	1	25	579.5872208	25.03816794				400	280	25	LMA	72.65517653		Deciduous	B	Woody
			24	Acclimation to high irradiance in temperate deciduous trees in the field: changes in xanthophyll cycle pool size and in photosynthetic capacity along a canopy light gradient	Betula pendula	1	25	413.4860051	17.86259542				400	280	25	LMA	75.06619752		Deciduous	B	Woody
			24	Acclimation to high irradiance in temperate deciduous trees in the field: changes in xanthophyll cycle pool size and in photosynthetic capacity along a canopy light gradient	Betula pendula	1	25	376.3782867	16.25954198				400	280	25	LMA	77.42497615		Deciduous	B	Woody
			24	Acclimation to high irradiance in temperate deciduous trees in the field: changes in xanthophyll cycle pool size and in photosynthetic capacity along a canopy light gradient	Betula pendula	1	25	839.3412496	36.25954198				400	280	25	LMA	87.31560115		Deciduous	B	Woody
			24	Acclimation to high irradiance in temperate deciduous trees in the field: changes in xanthophyll cycle pool size and in photosynthetic capacity along a canopy light gradient	Betula pendula	1	25	758.057676	32.7480916				400	280	25	LMA	87.58289599		Deciduous	B	Woody
			24	Acclimation to high irradiance in temperate deciduous trees in the field: changes in xanthophyll cycle pool size and in photosynthetic capacity along a canopy light gradient	Betula pendula	1	25	701.5125813	30.30534351				400	280	25	LMA	87.60579676		Deciduous	B	Woody
			25	Distribution of N, Rubisco and photosynthesis in Pinus pinaster and acclimation to light	Pinus pinaster	1	20			0.190010006			400	280	22.5	Amax	5.291262136		Evergreen	N	Woody
			25	Distribution of N, Rubisco and photosynthesis in Pinus pinaster and acclimation to light	Pinus pinaster	1	20			0.501214268			400	280	22.5	Amax	8.349514563		Evergreen	N	Woody
			25	Distribution of N, Rubisco and photosynthesis in Pinus pinaster and acclimation to light	Pinus pinaster	1	20			0.212710604			400	280	22.5	Amax	9.029126214		Evergreen	N	Woody
			25	Distribution of N, Rubisco and photosynthesis in Pinus pinaster and acclimation to light	Pinus pinaster	1	20			0.441225627			400	280	22.5	Amax	9.951456311		Evergreen	N	Woody
			25	Distribution of N, Rubisco and photosynthesis in Pinus pinaster and acclimation to light	Pinus pinaster	1	20			0.499180572			400	280	22.5	Amax	10.09708738		Evergreen	N	Woody
			25	Distribution of N, Rubisco and photosynthesis in Pinus pinaster and acclimation to light	Pinus pinaster	1	20			0.239619223			400	280	22.5	Amax	10.53398058		Evergreen	N	Woody
			25	Distribution of N, Rubisco and photosynthesis in Pinus pinaster and acclimation to light	Pinus pinaster	1	20			0.624285367			400	280	22.5	Amax	12.91262136		Evergreen	N	Woody
			25	Distribution of N, Rubisco and photosynthesis in Pinus pinaster and acclimation to light	Pinus pinaster	1	20			0.663325851			400	280	22.5	Amax	13.30097087		Evergreen	N	Woody
			25	Distribution of N, Rubisco and photosynthesis in Pinus pinaster and acclimation to light	Pinus pinaster	1	20			0.329091057			400	280	22.5	Amax	13.54368932		Evergreen	N	Woody
			25	Distribution of N, Rubisco and photosynthesis in Pinus pinaster and acclimation to light	Pinus pinaster	1	20			0.491862509			400	280	22.5	Amax	14.41747573		Evergreen	N	Woody
			25	Distribution of N, Rubisco and photosynthesis in Pinus pinaster and acclimation to light	Pinus pinaster	1	20			0.642550775			400	280	22.5	Amax	16.84466019		Evergreen	N	Woody
			25	Distribution of N, Rubisco and photosynthesis in Pinus pinaster and acclimation to light	Pinus pinaster	1	20			0.682694648			400	280	22.5	Amax	17.13592233		Evergreen	N	Woody
			26	Effects of crown development on leaf irradiance	Prunus persica	1	25	84.55775807	3.652895149				400	280	25	LMA	36.39518036		Deciduous	B	Woody
			26	Effects of crown development on leaf irradiance	Prunus persica	1	25	95.34996329	4.119118414				400	280	25	LMA	36.60359596		Deciduous	B	Woody
			26	Effects of crown development on leaf irradiance	Prunus persica	1	25	124.4059004	5.374334898				400	280	25	LMA	38.96198304		Deciduous	B	Woody
			26	Effects of crown development on leaf irradiance	Prunus persica	1	25	97.01030256	4.19084507				400	280	25	LMA	41.79448515		Deciduous	B	Woody
			26	Effects of crown development on leaf irradiance	Prunus persica	1	25	51.35097278	2.218362024				400	280	25	LMA	42.47701578		Deciduous	B	Woody
			26	Effects of crown development on leaf irradiance	Prunus persica	1	25	75.42589212	3.258398539				400	280	25	LMA	44.83905928		Deciduous	B	Woody
			26	Effects of crown development on leaf irradiance	Prunus persica	1	25	145.9903109	6.306781429				400	280	25	LMA	45.43627358		Deciduous	B	Woody
			26	Effects of crown development on leaf irradiance	Prunus persica	1	25	67.12419579	2.899765258				400	280	25	LMA	48.52289646		Deciduous	B	Woody
			26	Effects of crown development on leaf irradiance	Prunus persica	1	25	96.18013292	4.154981742				400	280	25	LMA	48.93424305		Deciduous	B	Woody
			26	Effects of crown development on leaf irradiance	Prunus persica	1	25	181.6876051	7.848904538				400	280	25	LMA	49.08781244		Deciduous	B	Woody
			26	Effects of crown development on leaf irradiance	Prunus persica	1	25	106.9723381	4.621205008				400	280	25	LMA	50.00800998		Deciduous	B	Woody
			26	Effects of crown development on leaf irradiance	Prunus persica	1	25	78.74657064	3.401851852				400	280	25	LMA	50.02872966		Deciduous	B	Woody
			26	Effects of crown development on leaf irradiance	Prunus persica	1	25	129.3869182	5.589514867				400	280	25	LMA	50.64056962		Deciduous	B	Woody
			26	Effects of crown development on leaf irradiance	Prunus persica	1	25	236.4788008	10.21588419				400	280	25	LMA	51.85998372		Deciduous	B	Woody
			26	Effects of crown development on leaf irradiance	Prunus persica	1	25	165.914382	7.167501304				400	280	25	LMA	52.34445858		Deciduous	B	Woody
			26	Effects of crown development on leaf irradiance	Prunus persica	1	25	224.0262563	9.677934272				400	280	25	LMA	52.95081392		Deciduous	B	Woody
			26	Effects of crown development on leaf irradiance	Prunus persica	1	25	175.8764176	7.597861242				400	280	25	LMA	54.50052409		Deciduous	B	Woody
			26	Effects of crown development on leaf irradiance	Prunus persica	1	25	341.0801745	14.73466354				400	280	25	LMA	55.67728002		Deciduous	B	Woody
			26	Effects of crown development on leaf irradiance	Prunus persica	1	25	172.5557391	7.454407929				400	280	25	LMA	57.74802919		Deciduous	B	Woody
			26	Effects of crown development on leaf irradiance	Prunus persica	1	25	129.3869182	5.589514867				400	280	25	LMA	57.99605595		Deciduous	B	Woody
			26	Effects of crown development on leaf irradiance	Prunus persica	1	25	341.0801745	14.73466354				400	280	25	LMA	58.05699618		Deciduous	B	Woody
			26	Effects of crown development on leaf irradiance	Prunus persica	1	25	193.3099799	8.350991132				400	280	25	LMA	58.38180763		Deciduous	B	Woody
			26	Effects of crown development on leaf irradiance	Prunus persica	1	25	86.21809734	3.724621805				400	280	25	LMA	58.46042054		Deciduous	B	Woody
			26	Effects of crown development on leaf irradiance	Prunus persica	1	25	156.7825161	6.773004695				400	280	25	LMA	59.4903105		Deciduous	B	Woody
			26	Effects of crown development on leaf irradiance	Prunus persica	1	25	124.4059004	5.374334898				400	280	25	LMA	59.51407719		Deciduous	B	Woody
			26	Effects of crown development on leaf irradiance	Prunus persica	1	25	121.0852219	5.230881586				400	280	25	LMA	59.94919047		Deciduous	B	Woody
			26	Effects of crown development on leaf irradiance	Prunus persica	1	25	209.0832029	9.032394366				400	280	25	LMA	60.31726949		Deciduous	B	Woody
			26	Effects of crown development on leaf irradiance	Prunus persica	1	25	162.5937035	7.024047992				400	280	25	LMA	60.78407169		Deciduous	B	Woody
			26	Effects of crown development on leaf irradiance	Prunus persica	1	25	329.4577996	14.23257694				400	280	25	LMA	61.31059531		Deciduous	B	Woody
			26	Effects of crown development on leaf irradiance	Prunus persica	1	25	113.6136952	4.908111633				400	280	25	LMA	62.55072909		Deciduous	B	Woody
			26	Effects of crown development on leaf irradiance	Prunus persica	1	25	167.5747213	7.23922796				400	280	25	LMA	62.9437936		Deciduous	B	Woody
			26	Effects of crown development on leaf irradiance	Prunus persica	1	25	159.273025	6.880594679				400	280	25	LMA	62.94988763		Deciduous	B	Woody
			26	Effects of crown development on leaf irradiance	Prunus persica	1	25	317.8354248	13.73049035				400	280	25	LMA	63.26616744		Deciduous	B	Woody
			26	Effects of crown development on leaf irradiance	Prunus persica	1	25	183.3479443	7.920631195				400	280	25	LMA	67.04263379		Deciduous	B	Woody
			26	Effects of crown development on leaf irradiance	Prunus persica	1	25	326.1371211	14.08912363				400	280	25	LMA	67.58683008		Deciduous	B	Woody
			26	Effects of crown development on leaf irradiance	Prunus persica	1	25	190.819471	8.243401148				400	280	25	LMA	69.2005275		Deciduous	B	Woody
			27	High within©\canopy variation in isoprene emission potentials in temperate trees: Implications for predicting canopy©\scale isoprene fluxes	Quercus robur	1	25	98.97249972	4.275611988				380	266	25	Jmax	29.65220318		Deciduous	B	Woody
			27	High within©\canopy variation in isoprene emission potentials in temperate trees: Implications for predicting canopy©\scale isoprene fluxes	Quercus robur	1	25	87.13219749	3.764110932				380	266	25	Jmax	33.24344957		Deciduous	B	Woody
			27	High within©\canopy variation in isoprene emission potentials in temperate trees: Implications for predicting canopy©\scale isoprene fluxes	Quercus robur	1	25	164.8587263	7.121896975				380	266	25	Jmax	35.29559036		Deciduous	B	Woody
			27	High within©\canopy variation in isoprene emission potentials in temperate trees: Implications for predicting canopy©\scale isoprene fluxes	Quercus robur	1	25	170.6660728	7.372774346				380	266	25	Jmax	40.42594234		Deciduous	B	Woody
			27	High within©\canopy variation in isoprene emission potentials in temperate trees: Implications for predicting canopy©\scale isoprene fluxes	Quercus robur	1	25	384.8944909	16.62744201				380	266	25	Jmax	52.7387871		Deciduous	B	Woody
			27	High within©\canopy variation in isoprene emission potentials in temperate trees: Implications for predicting canopy©\scale isoprene fluxes	Quercus robur	1	25	271.75986	11.74002595				380	266	25	Jmax	54.5344103		Deciduous	B	Woody
			27	High within©\canopy variation in isoprene emission potentials in temperate trees: Implications for predicting canopy©\scale isoprene fluxes	Quercus robur	1	25	307.0844032	13.26604622				380	266	25	Jmax	55.81699829		Deciduous	B	Woody
			27	High within©\canopy variation in isoprene emission potentials in temperate trees: Implications for predicting canopy©\scale isoprene fluxes	Quercus robur	1	25	389.5570799	16.82886585				380	266	25	Jmax	55.81699829		Deciduous	B	Woody
			27	High within©\canopy variation in isoprene emission potentials in temperate trees: Implications for predicting canopy©\scale isoprene fluxes	Quercus robur	1	25	358.8909479	15.50408895				380	266	25	Jmax	57.86913909		Deciduous	B	Woody
			27	High within©\canopy variation in isoprene emission potentials in temperate trees: Implications for predicting canopy©\scale isoprene fluxes	Quercus robur	1	25	255.1483422	11.02240838				380	266	25	Jmax	61.71690307		Deciduous	B	Woody
			27	High within©\canopy variation in isoprene emission potentials in temperate trees: Implications for predicting canopy©\scale isoprene fluxes	Quercus robur	1	25	473.0575317	20.43608537				380	266	25	Jmax	65.05163186		Deciduous	B	Woody
			27	High within©\canopy variation in isoprene emission potentials in temperate trees: Implications for predicting canopy©\scale isoprene fluxes	Quercus robur	1	25	252.7334887	10.91808671				380	266	25	Jmax	65.30814946		Deciduous	B	Woody
			27	High within©\canopy variation in isoprene emission potentials in temperate trees: Implications for predicting canopy©\scale isoprene fluxes	Quercus robur	1	25	385.8679526	16.66949555				380	266	25	Jmax	65.30814946		Deciduous	B	Woody
			27	High within©\canopy variation in isoprene emission potentials in temperate trees: Implications for predicting canopy©\scale isoprene fluxes	Quercus robur	1	25	821.7698906	35.50045928				380	266	25	Jmax	66.84725506		Deciduous	B	Woody
			27	High within©\canopy variation in isoprene emission potentials in temperate trees: Implications for predicting canopy©\scale isoprene fluxes	Quercus robur	1	25	716.8282141	30.96697885				380	266	25	Jmax	71.97760704		Deciduous	B	Woody
			27	High within©\canopy variation in isoprene emission potentials in temperate trees: Implications for predicting canopy©\scale isoprene fluxes	Quercus robur	1	25	99.37158173	4.292852331				380	266	25	LMA	56.77929878		Deciduous	B	Woody
			27	High within©\canopy variation in isoprene emission potentials in temperate trees: Implications for predicting canopy©\scale isoprene fluxes	Quercus robur	1	25	166.2918636	7.183808509				380	266	25	LMA	76.03472777		Deciduous	B	Woody
			27	High within©\canopy variation in isoprene emission potentials in temperate trees: Implications for predicting canopy©\scale isoprene fluxes	Quercus robur	1	25	102.4281722	4.42489704				380	266	25	LMA	78.98375744		Deciduous	B	Woody
			27	High within©\canopy variation in isoprene emission potentials in temperate trees: Implications for predicting canopy©\scale isoprene fluxes	Quercus robur	1	25	85.56064176	3.696219724				380	266	25	LMA	79.67764677		Deciduous	B	Woody
			27	High within©\canopy variation in isoprene emission potentials in temperate trees: Implications for predicting canopy©\scale isoprene fluxes	Quercus robur	1	25	294.5777453	12.7257586				380	266	25	LMA	95.9840461		Deciduous	B	Woody
			27	High within©\canopy variation in isoprene emission potentials in temperate trees: Implications for predicting canopy©\scale isoprene fluxes	Quercus robur	1	25	253.595188	10.95531212				380	266	25	LMA	98.41265876		Deciduous	B	Woody
			27	High within©\canopy variation in isoprene emission potentials in temperate trees: Implications for predicting canopy©\scale isoprene fluxes	Quercus robur	1	25	271.5667277	11.73168264				380	266	25	LMA	101.7086331		Deciduous	B	Woody
			27	High within©\canopy variation in isoprene emission potentials in temperate trees: Implications for predicting canopy©\scale isoprene fluxes	Quercus robur	1	25	353.1941454	15.25798708				380	266	25	LMA	110.3822498		Deciduous	B	Woody
			27	High within©\canopy variation in isoprene emission potentials in temperate trees: Implications for predicting canopy©\scale isoprene fluxes	Quercus robur	1	25	382.0499181	16.50455646				380	266	25	LMA	111.5965561		Deciduous	B	Woody
			27	High within©\canopy variation in isoprene emission potentials in temperate trees: Implications for predicting canopy©\scale isoprene fluxes	Quercus robur	1	25	385.4615234	16.65193781				380	266	25	LMA	119.5762834		Deciduous	B	Woody
			27	High within©\canopy variation in isoprene emission potentials in temperate trees: Implications for predicting canopy©\scale isoprene fluxes	Quercus robur	1	25	469.7125867	20.29158374				380	266	25	LMA	119.5762834		Deciduous	B	Woody
			27	High within©\canopy variation in isoprene emission potentials in temperate trees: Implications for predicting canopy©\scale isoprene fluxes	Quercus robur	1	25	825.9352608	35.68040327				380	266	25	LMA	121.1375344		Deciduous	B	Woody
			27	High within©\canopy variation in isoprene emission potentials in temperate trees: Implications for predicting canopy©\scale isoprene fluxes	Quercus robur	1	25	724.7820314	31.31058376				380	266	25	LMA	123.2192024		Deciduous	B	Woody
			28	High within©\canopy variation in isoprene emission potentials in temperate trees: Implications for predicting canopy©\scale isoprene fluxes	Populus tremula	1	25	76.31967026	3.297009755				380	266	25	Jmax	46.06932952		Deciduous	B	Woody
			28	High within©\canopy variation in isoprene emission potentials in temperate trees: Implications for predicting canopy©\scale isoprene fluxes	Populus tremula	1	25	56.19867679	2.427782837				380	266	25	Jmax	51.71271671		Deciduous	B	Woody
			28	High within©\canopy variation in isoprene emission potentials in temperate trees: Implications for predicting canopy©\scale isoprene fluxes	Populus tremula	1	25	126.8728308	5.48090629				380	266	25	Jmax	52.7387871		Deciduous	B	Woody
			28	High within©\canopy variation in isoprene emission potentials in temperate trees: Implications for predicting canopy©\scale isoprene fluxes	Populus tremula	1	25	77.27642016	3.338341351				380	266	25	Jmax	59.66476228		Deciduous	B	Woody
			28	High within©\canopy variation in isoprene emission potentials in temperate trees: Implications for predicting canopy©\scale isoprene fluxes	Populus tremula	1	25	139.5529004	6.028685297				380	266	25	Jmax	69.92546625		Deciduous	B	Woody
			28	High within©\canopy variation in isoprene emission potentials in temperate trees: Implications for predicting canopy©\scale isoprene fluxes	Populus tremula	1	25	158.3745523	6.84178066				380	266	25	Jmax	71.72108944		Deciduous	B	Woody
			28	High within©\canopy variation in isoprene emission potentials in temperate trees: Implications for predicting canopy©\scale isoprene fluxes	Populus tremula	1	25	147.729143	6.381898976				380	266	25	Jmax	74.28626543		Deciduous	B	Woody
			28	High within©\canopy variation in isoprene emission potentials in temperate trees: Implications for predicting canopy©\scale isoprene fluxes	Populus tremula	1	25	330.3472129	14.2709996				380	266	25	Jmax	74.28626543		Deciduous	B	Woody
			28	High within©\canopy variation in isoprene emission potentials in temperate trees: Implications for predicting canopy©\scale isoprene fluxes	Populus tremula	1	25	211.2924309	9.127833016				380	266	25	Jmax	77.87751182		Deciduous	B	Woody
			28	High within©\canopy variation in isoprene emission potentials in temperate trees: Implications for predicting canopy©\scale isoprene fluxes	Populus tremula	1	25	150.0103021	6.480445051				380	266	25	Jmax	78.90358222		Deciduous	B	Woody
			28	High within©\canopy variation in isoprene emission potentials in temperate trees: Implications for predicting canopy©\scale isoprene fluxes	Populus tremula	1	25	514.064083	22.20756838				380	266	25	Jmax	79.16009982		Deciduous	B	Woody
			28	High within©\canopy variation in isoprene emission potentials in temperate trees: Implications for predicting canopy©\scale isoprene fluxes	Populus tremula	1	25	629.5258304	27.19551587				380	266	25	Jmax	79.16009982		Deciduous	B	Woody
			28	High within©\canopy variation in isoprene emission potentials in temperate trees: Implications for predicting canopy©\scale isoprene fluxes	Populus tremula	1	25	322.0163863	13.91110789				380	266	25	Jmax	79.41661742		Deciduous	B	Woody
			28	High within©\canopy variation in isoprene emission potentials in temperate trees: Implications for predicting canopy©\scale isoprene fluxes	Populus tremula	1	25	563.5435111	24.34507968				380	266	25	Jmax	79.41661742		Deciduous	B	Woody
			28	High within©\canopy variation in isoprene emission potentials in temperate trees: Implications for predicting canopy©\scale isoprene fluxes	Populus tremula	1	25	693.1350758	29.94343527				380	266	25	Jmax	79.92965261		Deciduous	B	Woody
			28	High within©\canopy variation in isoprene emission potentials in temperate trees: Implications for predicting canopy©\scale isoprene fluxes	Populus tremula	1	25	532.8982687	23.02120521				380	266	25	Jmax	80.18617021		Deciduous	B	Woody
			28	High within©\canopy variation in isoprene emission potentials in temperate trees: Implications for predicting canopy©\scale isoprene fluxes	Populus tremula	1	25	393.8352978	17.01368487				380	266	25	Jmax	82.49482861		Deciduous	B	Woody
			28	High within©\canopy variation in isoprene emission potentials in temperate trees: Implications for predicting canopy©\scale isoprene fluxes	Populus tremula	1	25	747.2896268	32.28291188				380	266	25	Jmax	82.49482861		Deciduous	B	Woody
			28	High within©\canopy variation in isoprene emission potentials in temperate trees: Implications for predicting canopy©\scale isoprene fluxes	Populus tremula	1	25	74.76299777	3.229761504				380	266	25	LMA	78.28986811		Deciduous	B	Woody
			28	High within©\canopy variation in isoprene emission potentials in temperate trees: Implications for predicting canopy©\scale isoprene fluxes	Populus tremula	1	25	54.15482401	2.339488397				380	266	25	LMA	84.18792744		Deciduous	B	Woody
			28	High within©\canopy variation in isoprene emission potentials in temperate trees: Implications for predicting canopy©\scale isoprene fluxes	Populus tremula	1	25	158.8322243	6.861552088				380	266	25	LMA	85.5757061		Deciduous	B	Woody
			28	High within©\canopy variation in isoprene emission potentials in temperate trees: Implications for predicting canopy©\scale isoprene fluxes	Populus tremula	1	25	74.49024253	3.217978477				380	266	25	LMA	89.2186251		Deciduous	B	Woody
			28	High within©\canopy variation in isoprene emission potentials in temperate trees: Implications for predicting canopy©\scale isoprene fluxes	Populus tremula	1	25	138.141791	5.96772537				380	266	25	LMA	94.76973976		Deciduous	B	Woody
			28	High within©\canopy variation in isoprene emission potentials in temperate trees: Implications for predicting canopy©\scale isoprene fluxes	Populus tremula	1	25	120.0750034	5.187240145				380	266	25	LMA	95.29015676		Deciduous	B	Woody
			28	High within©\canopy variation in isoprene emission potentials in temperate trees: Implications for predicting canopy©\scale isoprene fluxes	Populus tremula	1	25	319.8097698	13.81578206				380	266	25	LMA	97.71876943		Deciduous	B	Woody
			28	High within©\canopy variation in isoprene emission potentials in temperate trees: Implications for predicting canopy©\scale isoprene fluxes	Populus tremula	1	25	388.3146298	16.77519201				380	266	25	LMA	101.7086331		Deciduous	B	Woody
			28	High within©\canopy variation in isoprene emission potentials in temperate trees: Implications for predicting canopy©\scale isoprene fluxes	Populus tremula	1	25	147.5756588	6.375268458				380	266	25	LMA	102.5759948		Deciduous	B	Woody
			28	High within©\canopy variation in isoprene emission potentials in temperate trees: Implications for predicting canopy©\scale isoprene fluxes	Populus tremula	1	25	153.4680379	6.629819235				380	266	25	LMA	107.6066924		Deciduous	B	Woody
			28	High within©\canopy variation in isoprene emission potentials in temperate trees: Implications for predicting canopy©\scale isoprene fluxes	Populus tremula	1	25	213.6127332	9.228070075				380	266	25	LMA	108.9944711		Deciduous	B	Woody
			28	High within©\canopy variation in isoprene emission potentials in temperate trees: Implications for predicting canopy©\scale isoprene fluxes	Populus tremula	1	25	325.4293937	14.05854981				380	266	25	LMA	113.6782241		Deciduous	B	Woody
			28	High within©\canopy variation in isoprene emission potentials in temperate trees: Implications for predicting canopy©\scale isoprene fluxes	Populus tremula	1	25	563.670273	24.35055579				380	266	25	LMA	116.4537814		Deciduous	B	Woody
			28	High within©\canopy variation in isoprene emission potentials in temperate trees: Implications for predicting canopy©\scale isoprene fluxes	Populus tremula	1	25	531.1387987	22.9451961				380	266	25	LMA	117.8415601		Deciduous	B	Woody
			28	High within©\canopy variation in isoprene emission potentials in temperate trees: Implications for predicting canopy©\scale isoprene fluxes	Populus tremula	1	25	515.379607	22.26439902				380	266	25	LMA	122.3518407		Deciduous	B	Woody
			28	High within©\canopy variation in isoprene emission potentials in temperate trees: Implications for predicting canopy©\scale isoprene fluxes	Populus tremula	1	25	627.1443141	27.09263437				380	266	25	LMA	129.1172617		Deciduous	B	Woody
			28	High within©\canopy variation in isoprene emission potentials in temperate trees: Implications for predicting canopy©\scale isoprene fluxes	Populus tremula	1	25	742.6713117	32.08340066				380	266	25	LMA	129.8111511		Deciduous	B	Woody
			28	High within©\canopy variation in isoprene emission potentials in temperate trees: Implications for predicting canopy©\scale isoprene fluxes	Populus tremula	1	25	687.2067499	29.6873316				380	266	25	LMA	133.8010147		Deciduous	B	Woody
			29	High within©\canopy variation in isoprene emission potentials in temperate trees: Implications for predicting canopy©\scale isoprene fluxes	Salix caprea	1	25	163.851841	7.078399532				380	266	25	Jmax	24.77836879		Deciduous	B	Woody
			29	High within©\canopy variation in isoprene emission potentials in temperate trees: Implications for predicting canopy©\scale isoprene fluxes	Salix caprea	1	25	89.55540684	3.868793575				380	266	25	Jmax	29.13916798		Deciduous	B	Woody
			29	High within©\canopy variation in isoprene emission potentials in temperate trees: Implications for predicting canopy©\scale isoprene fluxes	Salix caprea	1	25	231.9607355	10.02070377				380	266	25	Jmax	38.63031915		Deciduous	B	Woody
			29	High within©\canopy variation in isoprene emission potentials in temperate trees: Implications for predicting canopy©\scale isoprene fluxes	Salix caprea	1	25	63.46830483	2.741830769				380	266	25	Jmax	39.39987195		Deciduous	B	Woody
			29	High within©\canopy variation in isoprene emission potentials in temperate trees: Implications for predicting canopy©\scale isoprene fluxes	Salix caprea	1	25	108.1639834	4.672684085				380	266	25	Jmax	44.01718873		Deciduous	B	Woody
			29	High within©\canopy variation in isoprene emission potentials in temperate trees: Implications for predicting canopy©\scale isoprene fluxes	Salix caprea	1	25	435.6732606	18.82108486				380	266	25	Jmax	45.55629433		Deciduous	B	Woody
			29	High within©\canopy variation in isoprene emission potentials in temperate trees: Implications for predicting canopy©\scale isoprene fluxes	Salix caprea	1	25	258.9001387	11.18448599				380	266	25	Jmax	48.37798792		Deciduous	B	Woody
			29	High within©\canopy variation in isoprene emission potentials in temperate trees: Implications for predicting canopy©\scale isoprene fluxes	Salix caprea	1	25	224.7036413	9.707197303				380	266	25	Jmax	50.17361111		Deciduous	B	Woody
			29	High within©\canopy variation in isoprene emission potentials in temperate trees: Implications for predicting canopy©\scale isoprene fluxes	Salix caprea	1	25	251.7934506	10.87747707				380	266	25	Jmax	50.68664631		Deciduous	B	Woody
			29	High within©\canopy variation in isoprene emission potentials in temperate trees: Implications for predicting canopy©\scale isoprene fluxes	Salix caprea	1	25	113.9044828	4.920673658				380	266	25	Jmax	53.2518223		Deciduous	B	Woody
			29	High within©\canopy variation in isoprene emission potentials in temperate trees: Implications for predicting canopy©\scale isoprene fluxes	Salix caprea	1	25	426.1015837	18.40758841				380	266	25	Jmax	54.5344103		Deciduous	B	Woody
			29	High within©\canopy variation in isoprene emission potentials in temperate trees: Implications for predicting canopy©\scale isoprene fluxes	Salix caprea	1	25	228.0877785	9.85339203				380	266	25	Jmax	59.40824468		Deciduous	B	Woody
			29	High within©\canopy variation in isoprene emission potentials in temperate trees: Implications for predicting canopy©\scale isoprene fluxes	Salix caprea	1	25	371.7005338	16.05746306				380	266	25	Jmax	67.10377266		Deciduous	B	Woody
			29	High within©\canopy variation in isoprene emission potentials in temperate trees: Implications for predicting canopy©\scale isoprene fluxes	Salix caprea	1	25	721.3529309	31.16244661				380	266	25	Jmax	83.520899		Deciduous	B	Woody
			29	High within©\canopy variation in isoprene emission potentials in temperate trees: Implications for predicting canopy©\scale isoprene fluxes	Salix caprea	1	25	714.1668618	30.85200843				380	266	25	Jmax	90.70339178		Deciduous	B	Woody
			29	High within©\canopy variation in isoprene emission potentials in temperate trees: Implications for predicting canopy©\scale isoprene fluxes	Salix caprea	1	25	804.8533826	34.76966613				380	266	25	Jmax	92.75553257		Deciduous	B	Woody
			29	High within©\canopy variation in isoprene emission potentials in temperate trees: Implications for predicting canopy©\scale isoprene fluxes	Salix caprea	1	25	62.566942	2.702891894				380	266	25	LMA	84.70834444		Deciduous	B	Woody
			29	High within©\canopy variation in isoprene emission potentials in temperate trees: Implications for predicting canopy©\scale isoprene fluxes	Salix caprea	1	25	120.3001347	5.196965818				380	266	25	LMA	86.26959543		Deciduous	B	Woody
			29	High within©\canopy variation in isoprene emission potentials in temperate trees: Implications for predicting canopy©\scale isoprene fluxes	Salix caprea	1	25	220.1631884	9.511049741				380	266	25	LMA	87.6573741		Deciduous	B	Woody
			29	High within©\canopy variation in isoprene emission potentials in temperate trees: Implications for predicting canopy©\scale isoprene fluxes	Salix caprea	1	25	90.13686858	3.893912722				380	266	25	LMA	89.2186251		Deciduous	B	Woody
			29	High within©\canopy variation in isoprene emission potentials in temperate trees: Implications for predicting canopy©\scale isoprene fluxes	Salix caprea	1	25	109.3379716	4.723400375				380	266	25	LMA	91.47376543		Deciduous	B	Woody
			29	High within©\canopy variation in isoprene emission potentials in temperate trees: Implications for predicting canopy©\scale isoprene fluxes	Salix caprea	1	25	253.7683659	10.96279341				380	266	25	LMA	91.47376543		Deciduous	B	Woody
			29	High within©\canopy variation in isoprene emission potentials in temperate trees: Implications for predicting canopy©\scale isoprene fluxes	Salix caprea	1	25	160.90603	6.951140495				380	266	25	LMA	98.93307576		Deciduous	B	Woody
			29	High within©\canopy variation in isoprene emission potentials in temperate trees: Implications for predicting canopy©\scale isoprene fluxes	Salix caprea	1	25	224.6961208	9.706872418				380	266	25	LMA	98.93307576		Deciduous	B	Woody
			29	High within©\canopy variation in isoprene emission potentials in temperate trees: Implications for predicting canopy©\scale isoprene fluxes	Salix caprea	1	25	247.4690187	10.69066161				380	266	25	LMA	102.7494671		Deciduous	B	Woody
			29	High within©\canopy variation in isoprene emission potentials in temperate trees: Implications for predicting canopy©\scale isoprene fluxes	Salix caprea	1	25	426.6735414	18.43229699				380	266	25	LMA	107.9536371		Deciduous	B	Woody
			29	High within©\canopy variation in isoprene emission potentials in temperate trees: Implications for predicting canopy©\scale isoprene fluxes	Salix caprea	1	25	371.260933	16.03847231				380	266	25	LMA	109.8618328		Deciduous	B	Woody
			29	High within©\canopy variation in isoprene emission potentials in temperate trees: Implications for predicting canopy©\scale isoprene fluxes	Salix caprea	1	25	419.4043978	18.11826998				380	266	25	LMA	109.8618328		Deciduous	B	Woody
			29	High within©\canopy variation in isoprene emission potentials in temperate trees: Implications for predicting canopy©\scale isoprene fluxes	Salix caprea	1	25	372.2480472	16.08111564				380	266	25	LMA	118.5354494		Deciduous	B	Woody
			29	High within©\canopy variation in isoprene emission potentials in temperate trees: Implications for predicting canopy©\scale isoprene fluxes	Salix caprea	1	25	720.0586034	31.10653167				380	266	25	LMA	119.5762834		Deciduous	B	Woody
			29	High within©\canopy variation in isoprene emission potentials in temperate trees: Implications for predicting canopy©\scale isoprene fluxes	Salix caprea	1	25	712.8067775	30.79325279				380	266	25	LMA	120.7905898		Deciduous	B	Woody
			29	High within©\canopy variation in isoprene emission potentials in temperate trees: Implications for predicting canopy©\scale isoprene fluxes	Salix caprea	1	25	805.2967809	34.78882093				380	266	25	LMA	128.2499001		Deciduous	B	Woody
			29	High within©\canopy variation in isoprene emission potentials in temperate trees: Implications for predicting canopy©\scale isoprene fluxes	Salix caprea	1	25	456.2176964	19.70860449				380	266	25	LMA	129.8111511		Deciduous	B	Woody
			30	High within©\canopy variation in isoprene emission potentials in temperate trees: Implications for predicting canopy©\scale isoprene fluxes	Salix alba	1	25	68.18102922	2.945420462				380	266	25	Jmax	39.39987195		Deciduous	B	Woody
			30	High within©\canopy variation in isoprene emission potentials in temperate trees: Implications for predicting canopy©\scale isoprene fluxes	Salix alba	1	25	191.5766983	8.276113367				380	266	25	Jmax	58.63869188		Deciduous	B	Woody
			30	High within©\canopy variation in isoprene emission potentials in temperate trees: Implications for predicting canopy©\scale isoprene fluxes	Salix alba	1	25	110.2696688	4.763649693				380	266	25	Jmax	59.40824468		Deciduous	B	Woody
			30	High within©\canopy variation in isoprene emission potentials in temperate trees: Implications for predicting canopy©\scale isoprene fluxes	Salix alba	1	25	208.0336321	8.987052908				380	266	25	Jmax	60.94735028		Deciduous	B	Woody
			30	High within©\canopy variation in isoprene emission potentials in temperate trees: Implications for predicting canopy©\scale isoprene fluxes	Salix alba	1	25	120.8022736	5.218658219				380	266	25	Jmax	63.76904387		Deciduous	B	Woody
			30	High within©\canopy variation in isoprene emission potentials in temperate trees: Implications for predicting canopy©\scale isoprene fluxes	Salix alba	1	25	218.5829487	9.442783384				380	266	25	Jmax	64.28207906		Deciduous	B	Woody
			30	High within©\canopy variation in isoprene emission potentials in temperate trees: Implications for predicting canopy©\scale isoprene fluxes	Salix alba	1	25	146.6094531	6.333528375				380	266	25	Jmax	70.69501904		Deciduous	B	Woody
			30	High within©\canopy variation in isoprene emission potentials in temperate trees: Implications for predicting canopy©\scale isoprene fluxes	Salix alba	1	25	278.4069739	12.02718127				380	266	25	Jmax	80.44268781		Deciduous	B	Woody
			30	High within©\canopy variation in isoprene emission potentials in temperate trees: Implications for predicting canopy©\scale isoprene fluxes	Salix alba	1	25	303.1195313	13.09476375				380	266	25	Jmax	82.23831101		Deciduous	B	Woody
			30	High within©\canopy variation in isoprene emission potentials in temperate trees: Implications for predicting canopy©\scale isoprene fluxes	Salix alba	1	25	162.7697527	7.031653317				380	266	25	Jmax	91.21642698		Deciduous	B	Woody
			30	High within©\canopy variation in isoprene emission potentials in temperate trees: Implications for predicting canopy©\scale isoprene fluxes	Salix alba	1	25	192.2075683	8.303366952				380	266	25	Jmax	92.24249737		Deciduous	B	Woody
			30	High within©\canopy variation in isoprene emission potentials in temperate trees: Implications for predicting canopy©\scale isoprene fluxes	Salix alba	1	25	458.3553357	19.8009505				380	266	25	Jmax	99.68150775		Deciduous	B	Woody
			30	High within©\canopy variation in isoprene emission potentials in temperate trees: Implications for predicting canopy©\scale isoprene fluxes	Salix alba	1	25	440.5990603	19.0338794				380	266	25	Jmax	104.8118597		Deciduous	B	Woody
			30	High within©\canopy variation in isoprene emission potentials in temperate trees: Implications for predicting canopy©\scale isoprene fluxes	Salix alba	1	25	293.2888217	12.6700771				380	266	25	Jmax	107.1205181		Deciduous	B	Woody
			30	High within©\canopy variation in isoprene emission potentials in temperate trees: Implications for predicting canopy©\scale isoprene fluxes	Salix alba	1	25	364.9949286	15.76778092				380	266	25	Jmax	117.1247045		Deciduous	B	Woody
			30	High within©\canopy variation in isoprene emission potentials in temperate trees: Implications for predicting canopy©\scale isoprene fluxes	Salix alba	1	25	119.5121751	5.162925964				380	266	25	LMA	69.61625144		Deciduous	B	Woody
			30	High within©\canopy variation in isoprene emission potentials in temperate trees: Implications for predicting canopy©\scale isoprene fluxes	Salix alba	1	25	211.9891901	9.157933013				380	266	25	LMA	77.59597877		Deciduous	B	Woody
			30	High within©\canopy variation in isoprene emission potentials in temperate trees: Implications for predicting canopy©\scale isoprene fluxes	Salix alba	1	25	143.2981639	6.190480679				380	266	25	LMA	81.06542544		Deciduous	B	Woody
			30	High within©\canopy variation in isoprene emission potentials in temperate trees: Implications for predicting canopy©\scale isoprene fluxes	Salix alba	1	25	191.3204041	8.265041456				380	266	25	LMA	85.92265077		Deciduous	B	Woody
			30	High within©\canopy variation in isoprene emission potentials in temperate trees: Implications for predicting canopy©\scale isoprene fluxes	Salix alba	1	25	278.9614254	12.05113358				380	266	25	LMA	94.76973976		Deciduous	B	Woody
			30	High within©\canopy variation in isoprene emission potentials in temperate trees: Implications for predicting canopy©\scale isoprene fluxes	Salix alba	1	25	364.355463	15.740156				380	266	25	LMA	97.19835243		Deciduous	B	Woody
			30	High within©\canopy variation in isoprene emission potentials in temperate trees: Implications for predicting canopy©\scale isoprene fluxes	Salix alba	1	25	301.6996877	13.03342651				380	266	25	LMA	99.97390976		Deciduous	B	Woody
			30	High within©\canopy variation in isoprene emission potentials in temperate trees: Implications for predicting canopy©\scale isoprene fluxes	Salix alba	1	25	292.0666653	12.61727994				380	266	25	LMA	100.1473821		Deciduous	B	Woody
			30	High within©\canopy variation in isoprene emission potentials in temperate trees: Implications for predicting canopy©\scale isoprene fluxes	Salix alba	1	25	436.163692	18.8422715				380	266	25	LMA	113.5047518		Deciduous	B	Woody
			30	High within©\canopy variation in isoprene emission potentials in temperate trees: Implications for predicting canopy©\scale isoprene fluxes	Salix alba	1	25	456.6160057	19.72581144				380	266	25	LMA	113.8516964		Deciduous	B	Woody
			31	Leaf photosynthetic responses and related nitrogen changes associated with crown reclosure after thinning in a young Chamaecyparis obtusa stand	Chamaecyparis obtusa	1	24			0.013249717			400	280	24	Vcmax	8.36876071		Evergreen	N	Woody
			31	Leaf photosynthetic responses and related nitrogen changes associated with crown reclosure after thinning in a young Chamaecyparis obtusa stand	Chamaecyparis obtusa	1	24			0.017019725			400	280	24	Vcmax	11.31002297		Evergreen	N	Woody
			31	Leaf photosynthetic responses and related nitrogen changes associated with crown reclosure after thinning in a young Chamaecyparis obtusa stand	Chamaecyparis obtusa	1	24			0.006645177			400	280	24	Vcmax	12.90408231		Evergreen	N	Woody
			31	Leaf photosynthetic responses and related nitrogen changes associated with crown reclosure after thinning in a young Chamaecyparis obtusa stand	Chamaecyparis obtusa	1	24			0.025915099			400	280	24	Vcmax	13.12777053		Evergreen	N	Woody
			31	Leaf photosynthetic responses and related nitrogen changes associated with crown reclosure after thinning in a young Chamaecyparis obtusa stand	Chamaecyparis obtusa	1	24			0.037423221			400	280	24	Vcmax	14.93746278		Evergreen	N	Woody
			31	Leaf photosynthetic responses and related nitrogen changes associated with crown reclosure after thinning in a young Chamaecyparis obtusa stand	Chamaecyparis obtusa	1	24			0.060548582			400	280	24	Vcmax	15.16060541		Evergreen	N	Woody
			31	Leaf photosynthetic responses and related nitrogen changes associated with crown reclosure after thinning in a young Chamaecyparis obtusa stand	Chamaecyparis obtusa	1	24			0.047352795			400	280	24	Vcmax	16.06845223		Evergreen	N	Woody
			31	Leaf photosynthetic responses and related nitrogen changes associated with crown reclosure after thinning in a young Chamaecyparis obtusa stand	Chamaecyparis obtusa	1	24			0.008798403			400	280	24	Vcmax	16.07390804		Evergreen	N	Woody
			31	Leaf photosynthetic responses and related nitrogen changes associated with crown reclosure after thinning in a young Chamaecyparis obtusa stand	Chamaecyparis obtusa	1	24			0.055500055			400	280	24	Vcmax	16.49578882		Evergreen	N	Woody
			31	Leaf photosynthetic responses and related nitrogen changes associated with crown reclosure after thinning in a young Chamaecyparis obtusa stand	Chamaecyparis obtusa	1	24			0.041973238			400	280	24	Vcmax	16.50344551		Evergreen	N	Woody
			31	Leaf photosynthetic responses and related nitrogen changes associated with crown reclosure after thinning in a young Chamaecyparis obtusa stand	Chamaecyparis obtusa	1	24			0.001385496			400	280	24	Vcmax	16.7528348		Evergreen	N	Woody
			31	Leaf photosynthetic responses and related nitrogen changes associated with crown reclosure after thinning in a young Chamaecyparis obtusa stand	Chamaecyparis obtusa	1	24			0.009085937			400	280	24	Vcmax	17.65413643		Evergreen	N	Woody
			31	Leaf photosynthetic responses and related nitrogen changes associated with crown reclosure after thinning in a young Chamaecyparis obtusa stand	Chamaecyparis obtusa	1	24			0.024169239			400	280	24	Vcmax	17.65663858		Evergreen	N	Woody
			31	Leaf photosynthetic responses and related nitrogen changes associated with crown reclosure after thinning in a young Chamaecyparis obtusa stand	Chamaecyparis obtusa	1	24			0.083921273			400	280	24	Vcmax	17.8745982		Evergreen	N	Woody
			31	Leaf photosynthetic responses and related nitrogen changes associated with crown reclosure after thinning in a young Chamaecyparis obtusa stand	Chamaecyparis obtusa	1	24			0.113421081			400	280	24	Vcmax	18.04790899		Evergreen	N	Woody
			31	Leaf photosynthetic responses and related nitrogen changes associated with crown reclosure after thinning in a young Chamaecyparis obtusa stand	Chamaecyparis obtusa	1	24			0.177183068			400	280	24	Vcmax	18.2382324		Evergreen	N	Woody
			31	Leaf photosynthetic responses and related nitrogen changes associated with crown reclosure after thinning in a young Chamaecyparis obtusa stand	Chamaecyparis obtusa	1	24			0.030320487			400	280	24	Vcmax	18.32136216		Evergreen	N	Woody
			31	Leaf photosynthetic responses and related nitrogen changes associated with crown reclosure after thinning in a young Chamaecyparis obtusa stand	Chamaecyparis obtusa	1	24			0.005191964			400	280	24	Vcmax	18.56200095		Evergreen	N	Woody
			31	Leaf photosynthetic responses and related nitrogen changes associated with crown reclosure after thinning in a young Chamaecyparis obtusa stand	Chamaecyparis obtusa	1	24			0.16749918			400	280	24	Vcmax	18.92295913		Evergreen	N	Woody
			31	Leaf photosynthetic responses and related nitrogen changes associated with crown reclosure after thinning in a young Chamaecyparis obtusa stand	Chamaecyparis obtusa	1	24			0.047258228			400	280	24	Vcmax	19.01186184		Evergreen	N	Woody
			31	Leaf photosynthetic responses and related nitrogen changes associated with crown reclosure after thinning in a young Chamaecyparis obtusa stand	Chamaecyparis obtusa	1	24			0.048851325			400	280	24	Vcmax	19.23773238		Evergreen	N	Woody
			31	Leaf photosynthetic responses and related nitrogen changes associated with crown reclosure after thinning in a young Chamaecyparis obtusa stand	Chamaecyparis obtusa	1	24			0.143302311			400	280	24	Vcmax	19.45078177		Evergreen	N	Woody
			31	Leaf photosynthetic responses and related nitrogen changes associated with crown reclosure after thinning in a young Chamaecyparis obtusa stand	Chamaecyparis obtusa	1	24			0.020622015			400	280	24	Vcmax	19.45892733		Evergreen	N	Woody
			31	Leaf photosynthetic responses and related nitrogen changes associated with crown reclosure after thinning in a young Chamaecyparis obtusa stand	Chamaecyparis obtusa	1	24			0.02410377			400	280	24	Vcmax	19.6943837		Evergreen	N	Woody
			31	Leaf photosynthetic responses and related nitrogen changes associated with crown reclosure after thinning in a young Chamaecyparis obtusa stand	Chamaecyparis obtusa	1	24			0.016349245			400	280	24	Vcmax	21.0539716		Evergreen	N	Woody
			31	Leaf photosynthetic responses and related nitrogen changes associated with crown reclosure after thinning in a young Chamaecyparis obtusa stand	Chamaecyparis obtusa	1	24			0.256316768			400	280	24	Vcmax	21.13683596		Evergreen	N	Woody
			31	Leaf photosynthetic responses and related nitrogen changes associated with crown reclosure after thinning in a young Chamaecyparis obtusa stand	Chamaecyparis obtusa	1	24			0.034090495			400	280	24	Vcmax	21.26262442		Evergreen	N	Woody
			31	Leaf photosynthetic responses and related nitrogen changes associated with crown reclosure after thinning in a young Chamaecyparis obtusa stand	Chamaecyparis obtusa	1	24			0.139388676			400	280	24	Vcmax	21.26265634		Evergreen	N	Woody
			31	Leaf photosynthetic responses and related nitrogen changes associated with crown reclosure after thinning in a young Chamaecyparis obtusa stand	Chamaecyparis obtusa	1	24			0.052954094			400	280	24	Vcmax	21.72803695		Evergreen	N	Woody
			31	Leaf photosynthetic responses and related nitrogen changes associated with crown reclosure after thinning in a young Chamaecyparis obtusa stand	Chamaecyparis obtusa	1	24			0.068033953			400	280	24	Vcmax	22.17841409		Evergreen	N	Woody
			31	Leaf photosynthetic responses and related nitrogen changes associated with crown reclosure after thinning in a young Chamaecyparis obtusa stand	Chamaecyparis obtusa	1	24			0.092026106			400	280	24	Vcmax	22.36190615		Evergreen	N	Woody
			31	Leaf photosynthetic responses and related nitrogen changes associated with crown reclosure after thinning in a young Chamaecyparis obtusa stand	Chamaecyparis obtusa	1	24			0.053378058			400	280	24	Vcmax	22.3837824		Evergreen	N	Woody
			31	Leaf photosynthetic responses and related nitrogen changes associated with crown reclosure after thinning in a young Chamaecyparis obtusa stand	Chamaecyparis obtusa	1	24			0.056773161			400	280	24	Vcmax	22.85957199		Evergreen	N	Woody
			31	Leaf photosynthetic responses and related nitrogen changes associated with crown reclosure after thinning in a young Chamaecyparis obtusa stand	Chamaecyparis obtusa	1	24			0.232188371			400	280	24	Vcmax	23.06116418		Evergreen	N	Woody
			31	Leaf photosynthetic responses and related nitrogen changes associated with crown reclosure after thinning in a young Chamaecyparis obtusa stand	Chamaecyparis obtusa	1	24			0.206793393			400	280	24	Vcmax	23.29085379		Evergreen	N	Woody
			31	Leaf photosynthetic responses and related nitrogen changes associated with crown reclosure after thinning in a young Chamaecyparis obtusa stand	Chamaecyparis obtusa	1	24			0.445808801			400	280	24	Vcmax	23.93627614		Evergreen	N	Woody
			31	Leaf photosynthetic responses and related nitrogen changes associated with crown reclosure after thinning in a young Chamaecyparis obtusa stand	Chamaecyparis obtusa	1	24			0.025565927			400	280	24	Vcmax	23.99574447		Evergreen	N	Woody
			31	Leaf photosynthetic responses and related nitrogen changes associated with crown reclosure after thinning in a young Chamaecyparis obtusa stand	Chamaecyparis obtusa	1	24			0.097764976			400	280	24	Vcmax	24.16997849		Evergreen	N	Woody
			31	Leaf photosynthetic responses and related nitrogen changes associated with crown reclosure after thinning in a young Chamaecyparis obtusa stand	Chamaecyparis obtusa	1	24			0.047090917			400	280	24	Vcmax	24.21943269		Evergreen	N	Woody
			31	Leaf photosynthetic responses and related nitrogen changes associated with crown reclosure after thinning in a young Chamaecyparis obtusa stand	Chamaecyparis obtusa	1	24			0.279403507			400	280	24	Vcmax	24.29357932		Evergreen	N	Woody
			31	Leaf photosynthetic responses and related nitrogen changes associated with crown reclosure after thinning in a young Chamaecyparis obtusa stand	Chamaecyparis obtusa	1	24			0.077927156			400	280	24	Vcmax	24.44148416		Evergreen	N	Woody
			31	Leaf photosynthetic responses and related nitrogen changes associated with crown reclosure after thinning in a young Chamaecyparis obtusa stand	Chamaecyparis obtusa	1	24			0.176978889			400	280	24	Vcmax	24.57797061		Evergreen	N	Woody
			31	Leaf photosynthetic responses and related nitrogen changes associated with crown reclosure after thinning in a young Chamaecyparis obtusa stand	Chamaecyparis obtusa	1	24			0.012050066			400	280	24	Vcmax	24.67690237		Evergreen	N	Woody
			31	Leaf photosynthetic responses and related nitrogen changes associated with crown reclosure after thinning in a young Chamaecyparis obtusa stand	Chamaecyparis obtusa	1	24			0.260696798			400	280	24	Vcmax	25.54737689		Evergreen	N	Woody
			31	Leaf photosynthetic responses and related nitrogen changes associated with crown reclosure after thinning in a young Chamaecyparis obtusa stand	Chamaecyparis obtusa	1	24			0.135395023			400	280	24	Vcmax	25.56510828		Evergreen	N	Woody
			31	Leaf photosynthetic responses and related nitrogen changes associated with crown reclosure after thinning in a young Chamaecyparis obtusa stand	Chamaecyparis obtusa	1	24			0.168158982			400	280	24	Vcmax	25.78688696		Evergreen	N	Woody
			31	Leaf photosynthetic responses and related nitrogen changes associated with crown reclosure after thinning in a young Chamaecyparis obtusa stand	Chamaecyparis obtusa	1	24			0.033545958			400	280	24	Vcmax	25.80625509		Evergreen	N	Woody
			31	Leaf photosynthetic responses and related nitrogen changes associated with crown reclosure after thinning in a young Chamaecyparis obtusa stand	Chamaecyparis obtusa	1	24			0.087514833			400	280	24	Vcmax	26.02503308		Evergreen	N	Woody
			31	Leaf photosynthetic responses and related nitrogen changes associated with crown reclosure after thinning in a young Chamaecyparis obtusa stand	Chamaecyparis obtusa	1	24			0.183558916			400	280	24	Vcmax	26.46395301		Evergreen	N	Woody
			31	Leaf photosynthetic responses and related nitrogen changes associated with crown reclosure after thinning in a young Chamaecyparis obtusa stand	Chamaecyparis obtusa	1	24			0.031589141			400	280	24	Vcmax	26.71219237		Evergreen	N	Woody
			31	Leaf photosynthetic responses and related nitrogen changes associated with crown reclosure after thinning in a young Chamaecyparis obtusa stand	Chamaecyparis obtusa	1	24			0.208932071			400	280	24	Vcmax	26.91351177		Evergreen	N	Woody
			31	Leaf photosynthetic responses and related nitrogen changes associated with crown reclosure after thinning in a young Chamaecyparis obtusa stand	Chamaecyparis obtusa	1	24			0.162324903			400	280	24	Vcmax	27.3726182		Evergreen	N	Woody
			31	Leaf photosynthetic responses and related nitrogen changes associated with crown reclosure after thinning in a young Chamaecyparis obtusa stand	Chamaecyparis obtusa	1	24			0.495723192			400	280	24	Vcmax	27.56736063		Evergreen	N	Woody
			31	Leaf photosynthetic responses and related nitrogen changes associated with crown reclosure after thinning in a young Chamaecyparis obtusa stand	Chamaecyparis obtusa	1	24			0.170021232			400	280	24	Vcmax	27.82435928		Evergreen	N	Woody
			31	Leaf photosynthetic responses and related nitrogen changes associated with crown reclosure after thinning in a young Chamaecyparis obtusa stand	Chamaecyparis obtusa	1	24			0.225172275			400	280	24	Vcmax	28.17333285		Evergreen	N	Woody
			31	Leaf photosynthetic responses and related nitrogen changes associated with crown reclosure after thinning in a young Chamaecyparis obtusa stand	Chamaecyparis obtusa	1	24			0.138214169			400	280	24	Vcmax	28.22255442		Evergreen	N	Woody
			31	Leaf photosynthetic responses and related nitrogen changes associated with crown reclosure after thinning in a young Chamaecyparis obtusa stand	Chamaecyparis obtusa	1	24			0.418397929			400	280	24	Vcmax	28.51679002		Evergreen	N	Woody
			31	Leaf photosynthetic responses and related nitrogen changes associated with crown reclosure after thinning in a young Chamaecyparis obtusa stand	Chamaecyparis obtusa	1	24			0.083572101			400	280	24	Vcmax	28.74257214		Evergreen	N	Woody
			31	Leaf photosynthetic responses and related nitrogen changes associated with crown reclosure after thinning in a young Chamaecyparis obtusa stand	Chamaecyparis obtusa	1	24			0.086010136			400	280	24	Vcmax	29.15776425		Evergreen	N	Woody
			31	Leaf photosynthetic responses and related nitrogen changes associated with crown reclosure after thinning in a young Chamaecyparis obtusa stand	Chamaecyparis obtusa	1	24			0.486443676			400	280	24	Vcmax	29.3648073		Evergreen	N	Woody
			31	Leaf photosynthetic responses and related nitrogen changes associated with crown reclosure after thinning in a young Chamaecyparis obtusa stand	Chamaecyparis obtusa	1	24			0.362727723			400	280	24	Vcmax	29.83482535		Evergreen	N	Woody
			31	Leaf photosynthetic responses and related nitrogen changes associated with crown reclosure after thinning in a young Chamaecyparis obtusa stand	Chamaecyparis obtusa	1	24			0.308751574			400	280	24	Vcmax	29.84246348		Evergreen	N	Woody
			31	Leaf photosynthetic responses and related nitrogen changes associated with crown reclosure after thinning in a young Chamaecyparis obtusa stand	Chamaecyparis obtusa	1	24			0.116306962			400	280	24	Vcmax	29.87001532		Evergreen	N	Woody
			31	Leaf photosynthetic responses and related nitrogen changes associated with crown reclosure after thinning in a young Chamaecyparis obtusa stand	Chamaecyparis obtusa	1	24			0.499901341			400	280	24	Vcmax	30.49497838		Evergreen	N	Woody
			31	Leaf photosynthetic responses and related nitrogen changes associated with crown reclosure after thinning in a young Chamaecyparis obtusa stand	Chamaecyparis obtusa	1	24			0.066157155			400	280	24	Vcmax	30.78277237		Evergreen	N	Woody
			31	Leaf photosynthetic responses and related nitrogen changes associated with crown reclosure after thinning in a young Chamaecyparis obtusa stand	Chamaecyparis obtusa	1	24			0.218112381			400	280	24	Vcmax	30.98736525		Evergreen	N	Woody
			31	Leaf photosynthetic responses and related nitrogen changes associated with crown reclosure after thinning in a young Chamaecyparis obtusa stand	Chamaecyparis obtusa	1	24			0.391264083			400	280	24	Vcmax	31.02271484		Evergreen	N	Woody
			31	Leaf photosynthetic responses and related nitrogen changes associated with crown reclosure after thinning in a young Chamaecyparis obtusa stand	Chamaecyparis obtusa	1	24			0.269522733			400	280	24	Vcmax	31.09162504		Evergreen	N	Woody
			31	Leaf photosynthetic responses and related nitrogen changes associated with crown reclosure after thinning in a young Chamaecyparis obtusa stand	Chamaecyparis obtusa	1	24			0.422443385			400	280	24	Vcmax	31.18486558		Evergreen	N	Woody
			31	Leaf photosynthetic responses and related nitrogen changes associated with crown reclosure after thinning in a young Chamaecyparis obtusa stand	Chamaecyparis obtusa	1	24			0.114008247			400	280	24	Vcmax	31.22851206		Evergreen	N	Woody
			31	Leaf photosynthetic responses and related nitrogen changes associated with crown reclosure after thinning in a young Chamaecyparis obtusa stand	Chamaecyparis obtusa	1	24			0.337616447			400	280	24	Vcmax	31.42328449		Evergreen	N	Woody
			31	Leaf photosynthetic responses and related nitrogen changes associated with crown reclosure after thinning in a young Chamaecyparis obtusa stand	Chamaecyparis obtusa	1	24			0.079629369			400	280	24	Vcmax	31.46011121		Evergreen	N	Woody
			31	Leaf photosynthetic responses and related nitrogen changes associated with crown reclosure after thinning in a young Chamaecyparis obtusa stand	Chamaecyparis obtusa	1	24			0.175986251			400	280	24	Vcmax	32.35213618		Evergreen	N	Woody
			31	Leaf photosynthetic responses and related nitrogen changes associated with crown reclosure after thinning in a young Chamaecyparis obtusa stand	Chamaecyparis obtusa	1	24			0.245049534			400	280	24	Vcmax	32.56845905		Evergreen	N	Woody
			31	Leaf photosynthetic responses and related nitrogen changes associated with crown reclosure after thinning in a young Chamaecyparis obtusa stand	Chamaecyparis obtusa	1	24			0.522633883			400	280	24	Vcmax	32.75559334		Evergreen	N	Woody
			31	Leaf photosynthetic responses and related nitrogen changes associated with crown reclosure after thinning in a young Chamaecyparis obtusa stand	Chamaecyparis obtusa	1	24			0.307056636			400	280	24	Vcmax	32.78641867		Evergreen	N	Woody
			31	Leaf photosynthetic responses and related nitrogen changes associated with crown reclosure after thinning in a young Chamaecyparis obtusa stand	Chamaecyparis obtusa	1	24			0.139323207			400	280	24	Vcmax	33.48939982		Evergreen	N	Woody
			31	Leaf photosynthetic responses and related nitrogen changes associated with crown reclosure after thinning in a young Chamaecyparis obtusa stand	Chamaecyparis obtusa	1	24			0.116176023			400	280	24	Vcmax	33.94550555		Evergreen	N	Woody
			31	Leaf photosynthetic responses and related nitrogen changes associated with crown reclosure after thinning in a young Chamaecyparis obtusa stand	Chamaecyparis obtusa	1	24			0.563399697			400	280	24	Vcmax	34.10863427		Evergreen	N	Woody
			31	Leaf photosynthetic responses and related nitrogen changes associated with crown reclosure after thinning in a young Chamaecyparis obtusa stand	Chamaecyparis obtusa	1	24			0.354856808			400	280	24	Vcmax	34.81707123		Evergreen	N	Woody
			31	Leaf photosynthetic responses and related nitrogen changes associated with crown reclosure after thinning in a young Chamaecyparis obtusa stand	Chamaecyparis obtusa	1	24			0.588059959			400	280	24	Vcmax	36.36897644		Evergreen	N	Woody
			31	Leaf photosynthetic responses and related nitrogen changes associated with crown reclosure after thinning in a young Chamaecyparis obtusa stand	Chamaecyparis obtusa	1	24			0.150780408			400	280	24	Vcmax	36.88400493		Evergreen	N	Woody
			31	Leaf photosynthetic responses and related nitrogen changes associated with crown reclosure after thinning in a young Chamaecyparis obtusa stand	Chamaecyparis obtusa	1	24			0.131488663			400	280	24	Vcmax	37.33956508		Evergreen	N	Woody
			31	Leaf photosynthetic responses and related nitrogen changes associated with crown reclosure after thinning in a young Chamaecyparis obtusa stand	Chamaecyparis obtusa	1	24			0.235250899			400	280	24	Vcmax	37.55097773		Evergreen	N	Woody
			31	Leaf photosynthetic responses and related nitrogen changes associated with crown reclosure after thinning in a young Chamaecyparis obtusa stand	Chamaecyparis obtusa	1	24			0.25292045			400	280	24	Vcmax	37.77521153		Evergreen	N	Woody
			31	Leaf photosynthetic responses and related nitrogen changes associated with crown reclosure after thinning in a young Chamaecyparis obtusa stand	Chamaecyparis obtusa	1	24			0.119907797			400	280	24	Vcmax	37.79403407		Evergreen	N	Woody
			31	Leaf photosynthetic responses and related nitrogen changes associated with crown reclosure after thinning in a young Chamaecyparis obtusa stand	Chamaecyparis obtusa	1	24			0.439552805			400	280	24	Vcmax	38.65414255		Evergreen	N	Woody
			31	Leaf photosynthetic responses and related nitrogen changes associated with crown reclosure after thinning in a young Chamaecyparis obtusa stand	Chamaecyparis obtusa	1	24			0.306845678			400	280	24	Vcmax	39.35248626		Evergreen	N	Woody
			31	Leaf photosynthetic responses and related nitrogen changes associated with crown reclosure after thinning in a young Chamaecyparis obtusa stand	Chamaecyparis obtusa	1	24			0.564895905			400	280	24	Vcmax	39.75462136		Evergreen	N	Woody
			31	Leaf photosynthetic responses and related nitrogen changes associated with crown reclosure after thinning in a young Chamaecyparis obtusa stand	Chamaecyparis obtusa	1	24			0.287226584			400	280	24	Vcmax	39.80777362		Evergreen	N	Woody
			31	Leaf photosynthetic responses and related nitrogen changes associated with crown reclosure after thinning in a young Chamaecyparis obtusa stand	Chamaecyparis obtusa	1	24			0.223910088			400	280	24	Vcmax	40.72271299		Evergreen	N	Woody
			31	Leaf photosynthetic responses and related nitrogen changes associated with crown reclosure after thinning in a young Chamaecyparis obtusa stand	Chamaecyparis obtusa	1	24			0.291176591			400	280	24	Vcmax	47.05281679		Evergreen	N	Woody
			31	Leaf photosynthetic responses and related nitrogen changes associated with crown reclosure after thinning in a young Chamaecyparis obtusa stand	Chamaecyparis obtusa	1	24			0.611039832			400	280	24	Vcmax	51.30943992		Evergreen	N	Woody
			32	Leaf-level responses to light in two co-occurring Quercus (Quercus ilex and Quercus suber): leaf structure, chemical composition and photosynthesis	Quercus ilex	1	25			0.2			350	245		Amax	18.48		Evergreen	B	Woody
			32	Leaf-level responses to light in two co-occurring Quercus (Quercus ilex and Quercus suber): leaf structure, chemical composition and photosynthesis	Quercus ilex	1	25			0.7			350	245		Amax	21.66		Evergreen	B	Woody
			32	Leaf-level responses to light in two co-occurring Quercus (Quercus ilex and Quercus suber): leaf structure, chemical composition and photosynthesis	Quercus ilex	1	25			0.2			350	245		Jmax	68.08		Evergreen	B	Woody
			32	Leaf-level responses to light in two co-occurring Quercus (Quercus ilex and Quercus suber): leaf structure, chemical composition and photosynthesis	Quercus ilex	1	25			0.7			350	245		Jmax	125.2		Evergreen	B	Woody
			32	Leaf-level responses to light in two co-occurring Quercus (Quercus ilex and Quercus suber): leaf structure, chemical composition and photosynthesis	Quercus ilex	1	25			0.170109542			350	245	25	LMA	181.3882829		Evergreen	B	Woody
			32	Leaf-level responses to light in two co-occurring Quercus (Quercus ilex and Quercus suber): leaf structure, chemical composition and photosynthesis	Quercus ilex	1	25			0.201261395			350	245	25	LMA	181.4092884		Evergreen	B	Woody
			32	Leaf-level responses to light in two co-occurring Quercus (Quercus ilex and Quercus suber): leaf structure, chemical composition and photosynthesis	Quercus ilex	1	25			0.232362179			350	245	25	LMA	182.7894255		Evergreen	B	Woody
			32	Leaf-level responses to light in two co-occurring Quercus (Quercus ilex and Quercus suber): leaf structure, chemical composition and photosynthesis	Quercus ilex	1	25			0.163598294			350	245	25	LMA	189.1160372		Evergreen	B	Woody
			32	Leaf-level responses to light in two co-occurring Quercus (Quercus ilex and Quercus suber): leaf structure, chemical composition and photosynthesis	Quercus ilex	1	25			0.235196486			350	245	25	LMA	190.6465714		Evergreen	B	Woody
			32	Leaf-level responses to light in two co-occurring Quercus (Quercus ilex and Quercus suber): leaf structure, chemical composition and photosynthesis	Quercus ilex	1	25			0.313050583			350	245	25	LMA	191.4527491		Evergreen	B	Woody
			32	Leaf-level responses to light in two co-occurring Quercus (Quercus ilex and Quercus suber): leaf structure, chemical composition and photosynthesis	Quercus ilex	1	25			0.275336414			350	245	25	LMA	201.7104934		Evergreen	B	Woody
			32	Leaf-level responses to light in two co-occurring Quercus (Quercus ilex and Quercus suber): leaf structure, chemical composition and photosynthesis	Quercus ilex	1	25			0.222327197			350	245	25	LMA	203.3469718		Evergreen	B	Woody
			32	Leaf-level responses to light in two co-occurring Quercus (Quercus ilex and Quercus suber): leaf structure, chemical composition and photosynthesis	Quercus ilex	1	25			0.194264995			350	245	25	LMA	204.1738786		Evergreen	B	Woody
			32	Leaf-level responses to light in two co-occurring Quercus (Quercus ilex and Quercus suber): leaf structure, chemical composition and photosynthesis	Quercus ilex	1	25			0.262722468			350	245	25	LMA	206.8291704		Evergreen	B	Woody
			32	Leaf-level responses to light in two co-occurring Quercus (Quercus ilex and Quercus suber): leaf structure, chemical composition and photosynthesis	Quercus ilex	1	25			0.244005822			350	245	25	LMA	207.6929604		Evergreen	B	Woody
			32	Leaf-level responses to light in two co-occurring Quercus (Quercus ilex and Quercus suber): leaf structure, chemical composition and photosynthesis	Quercus ilex	1	25			0.271940352			350	245	25	LMA	211.3155218		Evergreen	B	Woody
			32	Leaf-level responses to light in two co-occurring Quercus (Quercus ilex and Quercus suber): leaf structure, chemical composition and photosynthesis	Quercus ilex	1	25			0.228302224			350	245	25	LMA	212.1942762		Evergreen	B	Woody
			32	Leaf-level responses to light in two co-occurring Quercus (Quercus ilex and Quercus suber): leaf structure, chemical composition and photosynthesis	Quercus ilex	1	25			0.309169369			350	245	25	LMA	216.9881624		Evergreen	B	Woody
			32	Leaf-level responses to light in two co-occurring Quercus (Quercus ilex and Quercus suber): leaf structure, chemical composition and photosynthesis	Quercus ilex	1	25			0.605009831			350	245	25	LMA	221.2136446		Evergreen	B	Woody
			32	Leaf-level responses to light in two co-occurring Quercus (Quercus ilex and Quercus suber): leaf structure, chemical composition and photosynthesis	Quercus ilex	1	25			0.782243444			350	245	25	LMA	235.2669078		Evergreen	B	Woody
			32	Leaf-level responses to light in two co-occurring Quercus (Quercus ilex and Quercus suber): leaf structure, chemical composition and photosynthesis	Quercus ilex	1	25			0.6576105			350	245	25	LMA	236.2639849		Evergreen	B	Woody
			32	Leaf-level responses to light in two co-occurring Quercus (Quercus ilex and Quercus suber): leaf structure, chemical composition and photosynthesis	Quercus ilex	1	25			0.763399127			350	245	25	LMA	242.2523537		Evergreen	B	Woody
			32	Leaf-level responses to light in two co-occurring Quercus (Quercus ilex and Quercus suber): leaf structure, chemical composition and photosynthesis	Quercus ilex	1	25			0.2			350	245	25	Vcmax	29.6		Evergreen	B	Woody
			32	Leaf-level responses to light in two co-occurring Quercus (Quercus ilex and Quercus suber): leaf structure, chemical composition and photosynthesis	Quercus ilex	1	25			0.7			350	245		Vcmax	47.91		Evergreen	B	Woody
			33	Leaf-level responses to light in two co-occurring Quercus (Quercus ilex and Quercus suber): leaf structure, chemical composition and photosynthesis	Quercus sube	1	25			0.2			350	245	25	Amax	20.63		Evergreen	B	Woody
			33	Leaf-level responses to light in two co-occurring Quercus (Quercus ilex and Quercus suber): leaf structure, chemical composition and photosynthesis	Quercus sube	1	25			0.7			350	245	25	Amax	25.69		Evergreen	B	Woody
			33	Leaf-level responses to light in two co-occurring Quercus (Quercus ilex and Quercus suber): leaf structure, chemical composition and photosynthesis	Quercus sube	1	25			0.2			350	245	25	Jmax	75.96		Evergreen	B	Woody
			33	Leaf-level responses to light in two co-occurring Quercus (Quercus ilex and Quercus suber): leaf structure, chemical composition and photosynthesis	Quercus sube	1	25			0.7			350	245	25	Jmax	125.82		Evergreen	B	Woody
			33	Leaf-level responses to light in two co-occurring Quercus (Quercus ilex and Quercus suber): leaf structure, chemical composition and photosynthesis	Quercus sube	1	25			0.289635625			350	245	25	LMA	111.9480208		Evergreen	B	Woody
			33	Leaf-level responses to light in two co-occurring Quercus (Quercus ilex and Quercus suber): leaf structure, chemical composition and photosynthesis	Quercus sube	1	25			0.270459362			350	245	25	LMA	117.0444068		Evergreen	B	Woody
			33	Leaf-level responses to light in two co-occurring Quercus (Quercus ilex and Quercus suber): leaf structure, chemical composition and photosynthesis	Quercus sube	1	25			0.335750581			350	245	25	LMA	118.4838496		Evergreen	B	Woody
			33	Leaf-level responses to light in two co-occurring Quercus (Quercus ilex and Quercus suber): leaf structure, chemical composition and photosynthesis	Quercus sube	1	25			0.276459924			350	245	25	LMA	119.6284349		Evergreen	B	Woody
			33	Leaf-level responses to light in two co-occurring Quercus (Quercus ilex and Quercus suber): leaf structure, chemical composition and photosynthesis	Quercus sube	1	25			0.34772617			350	245	25	LMA	124.2177514		Evergreen	B	Woody
			33	Leaf-level responses to light in two co-occurring Quercus (Quercus ilex and Quercus suber): leaf structure, chemical composition and photosynthesis	Quercus sube	1	25			0.272859587			350	245	25	LMA	125.4713626		Evergreen	B	Woody
			33	Leaf-level responses to light in two co-occurring Quercus (Quercus ilex and Quercus suber): leaf structure, chemical composition and photosynthesis	Quercus sube	1	25			0.213645533			350	245	25	LMA	125.7755996		Evergreen	B	Woody
			33	Leaf-level responses to light in two co-occurring Quercus (Quercus ilex and Quercus suber): leaf structure, chemical composition and photosynthesis	Quercus sube	1	25			0.229144856			350	245	25	LMA	126.7607913		Evergreen	B	Woody
			33	Leaf-level responses to light in two co-occurring Quercus (Quercus ilex and Quercus suber): leaf structure, chemical composition and photosynthesis	Quercus sube	1	25			0.359957102			350	245	25	LMA	127.134229		Evergreen	B	Woody
			33	Leaf-level responses to light in two co-occurring Quercus (Quercus ilex and Quercus suber): leaf structure, chemical composition and photosynthesis	Quercus sube	1	25			0.328779716			350	245	25	LMA	127.455926		Evergreen	B	Woody
			33	Leaf-level responses to light in two co-occurring Quercus (Quercus ilex and Quercus suber): leaf structure, chemical composition and photosynthesis	Quercus sube	1	25			0.204070168			350	245	25	LMA	128.7591606		Evergreen	B	Woody
			33	Leaf-level responses to light in two co-occurring Quercus (Quercus ilex and Quercus suber): leaf structure, chemical composition and photosynthesis	Quercus sube	1	25			0.238311672			350	245	25	LMA	129.1114869		Evergreen	B	Woody
			33	Leaf-level responses to light in two co-occurring Quercus (Quercus ilex and Quercus suber): leaf structure, chemical composition and photosynthesis	Quercus sube	1	25			0.328652044			350	245	25	LMA	129.142354		Evergreen	B	Woody
			33	Leaf-level responses to light in two co-occurring Quercus (Quercus ilex and Quercus suber): leaf structure, chemical composition and photosynthesis	Quercus sube	1	25			0.350279601			350	245	25	LMA	131.58748		Evergreen	B	Woody
			33	Leaf-level responses to light in two co-occurring Quercus (Quercus ilex and Quercus suber): leaf structure, chemical composition and photosynthesis	Quercus sube	1	25			0.315910426			350	245	25	LMA	133.009778		Evergreen	B	Woody
			33	Leaf-level responses to light in two co-occurring Quercus (Quercus ilex and Quercus suber): leaf structure, chemical composition and photosynthesis	Quercus sube	1	25			0.801215433			350	245	25	LMA	143.35864		Evergreen	B	Woody
			33	Leaf-level responses to light in two co-occurring Quercus (Quercus ilex and Quercus suber): leaf structure, chemical composition and photosynthesis	Quercus sube	1	25			0.816050864			350	245	25	LMA	156.7165672		Evergreen	B	Woody
			33	Leaf-level responses to light in two co-occurring Quercus (Quercus ilex and Quercus suber): leaf structure, chemical composition and photosynthesis	Quercus sube	1	25			0.81288461			350	245	25	LMA	157.7280206		Evergreen	B	Woody
			33	Leaf-level responses to light in two co-occurring Quercus (Quercus ilex and Quercus suber): leaf structure, chemical composition and photosynthesis	Quercus sube	1	25			0.793861553			350	245	25	LMA	164.6355049		Evergreen	B	Woody
			33	Leaf-level responses to light in two co-occurring Quercus (Quercus ilex and Quercus suber): leaf structure, chemical composition and photosynthesis	Quercus sube	1	25			0.806245691			350	245	25	LMA	166.3258437		Evergreen	B	Woody
			33	Leaf-level responses to light in two co-occurring Quercus (Quercus ilex and Quercus suber): leaf structure, chemical composition and photosynthesis	Quercus sube	1	25			0.759364706			350	245	25	LMA	169.7705066		Evergreen	B	Woody
			33	Leaf-level responses to light in two co-occurring Quercus (Quercus ilex and Quercus suber): leaf structure, chemical composition and photosynthesis	Quercus sube	1	25			0.805862677			350	245	25	LMA	175.2871248		Evergreen	B	Woody
			33	Leaf-level responses to light in two co-occurring Quercus (Quercus ilex and Quercus suber): leaf structure, chemical composition and photosynthesis	Quercus sube	1	25			0.784030845			350	245	25	LMA	175.905173		Evergreen	B	Woody
			33	Leaf-level responses to light in two co-occurring Quercus (Quercus ilex and Quercus suber): leaf structure, chemical composition and photosynthesis	Quercus sube	1	25			0.768301713			350	245	25	LMA	179.7832758		Evergreen	B	Woody
			33	Leaf-level responses to light in two co-occurring Quercus (Quercus ilex and Quercus suber): leaf structure, chemical composition and photosynthesis	Quercus sube	1	25			0.793044455			350	245	25	LMA	184.5596309		Evergreen	B	Woody
			33	Leaf-level responses to light in two co-occurring Quercus (Quercus ilex and Quercus suber): leaf structure, chemical composition and photosynthesis	Quercus sube	1	25			0.733753798			350	245	25	LMA	187.3518486		Evergreen	B	Woody
			33	Leaf-level responses to light in two co-occurring Quercus (Quercus ilex and Quercus suber): leaf structure, chemical composition and photosynthesis	Quercus sube	1	25			0.699410158			350	245	25	LMA	189.5095437		Evergreen	B	Woody
			33	Leaf-level responses to light in two co-occurring Quercus (Quercus ilex and Quercus suber): leaf structure, chemical composition and photosynthesis	Quercus sube	1	25			0.2			350	245	25	Vcmax	38.69		Evergreen	B	Woody
			33	Leaf-level responses to light in two co-occurring Quercus (Quercus ilex and Quercus suber): leaf structure, chemical composition and photosynthesis	Quercus sube	1	25			0.7			350	245	25	Vcmax	54.64		Evergreen	B	Woody
			34	Optimal photosynthetic use of light by tropical tree crowns achieved by adjustment of individual leaf angles and nitrogen content	Ficus insipida	1	29	44.27573873	1.912711913				370	259	29	Amax	6.32040672		Evergreen	B	Woody
			34	Optimal photosynthetic use of light by tropical tree crowns achieved by adjustment of individual leaf angles and nitrogen content	Ficus insipida	1	29	92.72133843	4.00556182				370	259	29	Amax	9.061180023		Evergreen	B	Woody
			34	Optimal photosynthetic use of light by tropical tree crowns achieved by adjustment of individual leaf angles and nitrogen content	Ficus insipida	1	29	54.1418289	2.338927008				370	259	29	Amax	9.07035416		Evergreen	B	Woody
			34	Optimal photosynthetic use of light by tropical tree crowns achieved by adjustment of individual leaf angles and nitrogen content	Ficus insipida	1	29	71.15309199	3.073813574				370	259	29	Amax	10.71768506		Evergreen	B	Woody
			34	Optimal photosynthetic use of light by tropical tree crowns achieved by adjustment of individual leaf angles and nitrogen content	Ficus insipida	1	29	56.77426103	2.452648076				370	259	29	Amax	11.82202175		Evergreen	B	Woody
			34	Optimal photosynthetic use of light by tropical tree crowns achieved by adjustment of individual leaf angles and nitrogen content	Ficus insipida	1	29	136.3776814	5.891515835				370	259	29	Amax	12.21593624		Evergreen	B	Woody
			34	Optimal photosynthetic use of light by tropical tree crowns achieved by adjustment of individual leaf angles and nitrogen content	Ficus insipida	1	29	266.9485271	11.53217637				370	259	29	Amax	16.72617114		Evergreen	B	Woody
			34	Optimal photosynthetic use of light by tropical tree crowns achieved by adjustment of individual leaf angles and nitrogen content	Ficus insipida	1	29	163.2660953	7.053095315				370	259	29	Amax	16.75082663		Evergreen	B	Woody
			34	Optimal photosynthetic use of light by tropical tree crowns achieved by adjustment of individual leaf angles and nitrogen content	Ficus insipida	1	29	440.6226839	19.03489994				370	259	29	Amax	17.51055981		Evergreen	B	Woody
			34	Optimal photosynthetic use of light by tropical tree crowns achieved by adjustment of individual leaf angles and nitrogen content	Ficus insipida	1	29	409.3321356	17.68314826				370	259	29	Amax	18.20607404		Evergreen	B	Woody
			34	Optimal photosynthetic use of light by tropical tree crowns achieved by adjustment of individual leaf angles and nitrogen content	Ficus insipida	1	29	238.1908652	10.28984538				370	259	29	Amax	18.93484452		Evergreen	B	Woody
			34	Optimal photosynthetic use of light by tropical tree crowns achieved by adjustment of individual leaf angles and nitrogen content	Ficus insipida	1	29	426.2770349	18.41516791				370	259	29	Amax	19.02773265		Evergreen	B	Woody
			34	Optimal photosynthetic use of light by tropical tree crowns achieved by adjustment of individual leaf angles and nitrogen content	Ficus insipida	1	29	346.9058879	14.98633436				370	259	29	Amax	21.52367118		Evergreen	B	Woody
			34	Optimal photosynthetic use of light by tropical tree crowns achieved by adjustment of individual leaf angles and nitrogen content	Ficus insipida	1	29	315.6374609	13.63553831				370	259	29	Amax	22.49440951		Evergreen	B	Woody
			34	Optimal photosynthetic use of light by tropical tree crowns achieved by adjustment of individual leaf angles and nitrogen content	Ficus insipida	1	29	231.2447838	9.98977466				370	259	29	Amax	22.51447793		Evergreen	B	Woody
			34	Optimal photosynthetic use of light by tropical tree crowns achieved by adjustment of individual leaf angles and nitrogen content	Ficus insipida	1	29	356.7387962	15.411116				370	259	29	Amax	23.86078248		Evergreen	B	Woody
			34	Optimal photosynthetic use of light by tropical tree crowns achieved by adjustment of individual leaf angles and nitrogen content	Ficus insipida	1	29	260.301083	11.24500679				370	259	29	Amax	24.02132987		Evergreen	B	Woody
			34	Optimal photosynthetic use of light by tropical tree crowns achieved by adjustment of individual leaf angles and nitrogen content	Ficus insipida	1	29	450.8095326	19.47497181				370	259	29	Amax	24.25125667		Evergreen	B	Woody
			34	Optimal photosynthetic use of light by tropical tree crowns achieved by adjustment of individual leaf angles and nitrogen content	Ficus insipida	1	29	310.9698712	13.43389843				370	259	29	Amax	24.42212496		Evergreen	B	Woody
			34	Optimal photosynthetic use of light by tropical tree crowns achieved by adjustment of individual leaf angles and nitrogen content	Ficus insipida	1	29	344.7933059	14.89507081				370	259	29	Amax	25.23976988		Evergreen	B	Woody
			34	Optimal photosynthetic use of light by tropical tree crowns achieved by adjustment of individual leaf angles and nitrogen content	Ficus insipida	1	29	36.516977	1.577533406				370	259	29	LMA	66.47131033		Evergreen	B	Woody
			34	Optimal photosynthetic use of light by tropical tree crowns achieved by adjustment of individual leaf angles and nitrogen content	Ficus insipida	1	29	29.49957824	1.27438178				370	259	29	LMA	68.29802656		Evergreen	B	Woody
			34	Optimal photosynthetic use of light by tropical tree crowns achieved by adjustment of individual leaf angles and nitrogen content	Ficus insipida	1	29	39.07697225	1.688125201				370	259	29	LMA	79.25832398		Evergreen	B	Woody
			34	Optimal photosynthetic use of light by tropical tree crowns achieved by adjustment of individual leaf angles and nitrogen content	Ficus insipida	1	29	50.96739726	2.201791562				370	259	29	LMA	80.35435372		Evergreen	B	Woody
			34	Optimal photosynthetic use of light by tropical tree crowns achieved by adjustment of individual leaf angles and nitrogen content	Ficus insipida	1	29	116.2261939	5.020971577				370	259	29	LMA	90.58396465		Evergreen	B	Woody
			34	Optimal photosynthetic use of light by tropical tree crowns achieved by adjustment of individual leaf angles and nitrogen content	Ficus insipida	1	29	225.9686728	9.761846664				370	259	29	LMA	108.1204405		Evergreen	B	Woody
			34	Optimal photosynthetic use of light by tropical tree crowns achieved by adjustment of individual leaf angles and nitrogen content	Ficus insipida	1	29	210.0304435	9.073315159				370	259	29	LMA	109.2164703		Evergreen	B	Woody
			34	Optimal photosynthetic use of light by tropical tree crowns achieved by adjustment of individual leaf angles and nitrogen content	Ficus insipida	1	29	67.7850602	2.9283146				370	259	29	LMA	112.8699027		Evergreen	B	Woody
			34	Optimal photosynthetic use of light by tropical tree crowns achieved by adjustment of individual leaf angles and nitrogen content	Ficus insipida	1	29	325.1880653	14.04812442				370	259	29	LMA	113.235246		Evergreen	B	Woody
			34	Optimal photosynthetic use of light by tropical tree crowns achieved by adjustment of individual leaf angles and nitrogen content	Ficus insipida	1	29	241.6057261	10.43736737				370	259	29	LMA	116.157992		Evergreen	B	Woody
			34	Optimal photosynthetic use of light by tropical tree crowns achieved by adjustment of individual leaf angles and nitrogen content	Ficus insipida	1	29	141.1997005	6.099827063				370	259	29	LMA	116.8886785		Evergreen	B	Woody
			34	Optimal photosynthetic use of light by tropical tree crowns achieved by adjustment of individual leaf angles and nitrogen content	Ficus insipida	1	29	291.2636105	12.58258797				370	259	29	LMA	117.2540217		Evergreen	B	Woody
			34	Optimal photosynthetic use of light by tropical tree crowns achieved by adjustment of individual leaf angles and nitrogen content	Ficus insipida	1	29	244.3343799	10.55524521				370	259	29	LMA	123.8302001		Evergreen	B	Woody
			34	Optimal photosynthetic use of light by tropical tree crowns achieved by adjustment of individual leaf angles and nitrogen content	Ficus insipida	1	29	270.0788969	11.66740834				370	259	29	LMA	126.7529461		Evergreen	B	Woody
			34	Optimal photosynthetic use of light by tropical tree crowns achieved by adjustment of individual leaf angles and nitrogen content	Ficus insipida	1	29	332.368099	14.35830188				370	259	29	LMA	136.6172138		Evergreen	B	Woody
			34	Optimal photosynthetic use of light by tropical tree crowns achieved by adjustment of individual leaf angles and nitrogen content	Ficus insipida	1	29	398.885811	17.23186703				370	259	29	LMA	138.8092733		Evergreen	B	Woody
			34	Optimal photosynthetic use of light by tropical tree crowns achieved by adjustment of individual leaf angles and nitrogen content	Ficus insipida	1	29	419.7452547	18.132995				370	259	29	LMA	139.1746165		Evergreen	B	Woody
			34	Optimal photosynthetic use of light by tropical tree crowns achieved by adjustment of individual leaf angles and nitrogen content	Ficus insipida	1	29	328.0070718	14.1699055				370	259	29	LMA	148.3081977		Evergreen	B	Woody
			34	Optimal photosynthetic use of light by tropical tree crowns achieved by adjustment of individual leaf angles and nitrogen content	Ficus insipida	1	29	294.1187582	12.70593035				370	259	29	LMA	151.2309437		Evergreen	B	Woody
			34	Optimal photosynthetic use of light by tropical tree crowns achieved by adjustment of individual leaf angles and nitrogen content	Ficus insipida	1	29	244.3765445	10.55706672				370	259	29	LMA	152.6923167		Evergreen	B	Woody
			34	Optimal photosynthetic use of light by tropical tree crowns achieved by adjustment of individual leaf angles and nitrogen content	Ficus insipida	1	29	394.3561253	17.03618461				370	259	29	LMA	155.6150627		Evergreen	B	Woody
			34	Optimal photosynthetic use of light by tropical tree crowns achieved by adjustment of individual leaf angles and nitrogen content	Ficus insipida	1	29	387.3025854	16.73147169				370	259	29	LMA	158.5378086		Evergreen	B	Woody
			34	Optimal photosynthetic use of light by tropical tree crowns achieved by adjustment of individual leaf angles and nitrogen content	Ficus insipida	1	29	421.0342876	18.18868122				370	259	29	LMA	160.3645249		Evergreen	B	Woody
			35	Optimal photosynthetic use of light by tropical tree crowns achieved by adjustment of individual leaf angles and nitrogen content	Castilla elastica	1	29	8.26914685	0.357227144				370	259	29	Amax	1.85439089		Deciduous	B	Woody
			35	Optimal photosynthetic use of light by tropical tree crowns achieved by adjustment of individual leaf angles and nitrogen content	Castilla elastica	1	29	4.172319309	0.180244194				370	259	29	Amax	2.595886758		Deciduous	B	Woody
			35	Optimal photosynthetic use of light by tropical tree crowns achieved by adjustment of individual leaf angles and nitrogen content	Castilla elastica	1	29	15.37254719	0.664094039				370	259	29	Amax	2.902464307		Deciduous	B	Woody
			35	Optimal photosynthetic use of light by tropical tree crowns achieved by adjustment of individual leaf angles and nitrogen content	Castilla elastica	1	29	29.46027568	1.272683909				370	259	29	Amax	4.010978768		Deciduous	B	Woody
			35	Optimal photosynthetic use of light by tropical tree crowns achieved by adjustment of individual leaf angles and nitrogen content	Castilla elastica	1	29	56.1510513	2.425725416				370	259	29	Amax	5.487540606		Deciduous	B	Woody
			35	Optimal photosynthetic use of light by tropical tree crowns achieved by adjustment of individual leaf angles and nitrogen content	Castilla elastica	1	29	64.55308271	2.788693173				370	259	29	Amax	5.732905524		Deciduous	B	Woody
			35	Optimal photosynthetic use of light by tropical tree crowns achieved by adjustment of individual leaf angles and nitrogen content	Castilla elastica	1	29	56.19570337	2.427654385				370	259	29	Amax	5.857902746		Deciduous	B	Woody
			35	Optimal photosynthetic use of light by tropical tree crowns achieved by adjustment of individual leaf angles and nitrogen content	Castilla elastica	1	29	43.80847459	1.892526102				370	259	29	Amax	7.279939047		Deciduous	B	Woody
			35	Optimal photosynthetic use of light by tropical tree crowns achieved by adjustment of individual leaf angles and nitrogen content	Castilla elastica	1	29	55.0235865	2.377018937				370	259	29	Amax	7.709970643		Deciduous	B	Woody
			35	Optimal photosynthetic use of light by tropical tree crowns achieved by adjustment of individual leaf angles and nitrogen content	Castilla elastica	1	29	43.89777873	1.896384041				370	259	29	Amax	8.020663327		Deciduous	B	Woody
			35	Optimal photosynthetic use of light by tropical tree crowns achieved by adjustment of individual leaf angles and nitrogen content	Castilla elastica	1	29	71.88718542	3.10552641				370	259	29	Amax	8.694516665		Deciduous	B	Woody
			35	Optimal photosynthetic use of light by tropical tree crowns achieved by adjustment of individual leaf angles and nitrogen content	Castilla elastica	1	29	38.39813195	1.6587993				370	259	29	Amax	8.700689367		Deciduous	B	Woody
			35	Optimal photosynthetic use of light by tropical tree crowns achieved by adjustment of individual leaf angles and nitrogen content	Castilla elastica	1	29	99.80217199	4.31145383				370	259	29	Amax	8.75109977		Deciduous	B	Woody
			35	Optimal photosynthetic use of light by tropical tree crowns achieved by adjustment of individual leaf angles and nitrogen content	Castilla elastica	1	29	71.9392795	3.107776875				370	259	29	Amax	9.126605829		Deciduous	B	Woody
			35	Optimal photosynthetic use of light by tropical tree crowns achieved by adjustment of individual leaf angles and nitrogen content	Castilla elastica	1	29	150.2813386	6.492153827				370	259	29	Amax	10.77883249		Deciduous	B	Woody
			35	Optimal photosynthetic use of light by tropical tree crowns achieved by adjustment of individual leaf angles and nitrogen content	Castilla elastica	1	29	132.2456228	5.713010904				370	259	29	Amax	11.64635436		Deciduous	B	Woody
			35	Optimal photosynthetic use of light by tropical tree crowns achieved by adjustment of individual leaf angles and nitrogen content	Castilla elastica	1	29	154.6014265	6.678781624				370	259	29	Amax	11.88914732		Deciduous	B	Woody
			35	Optimal photosynthetic use of light by tropical tree crowns achieved by adjustment of individual leaf angles and nitrogen content	Castilla elastica	1	29	239.7789735	10.35845165				370	259	29	Amax	12.36727455		Deciduous	B	Woody
			35	Optimal photosynthetic use of light by tropical tree crowns achieved by adjustment of individual leaf angles and nitrogen content	Castilla elastica	1	29	284.6319791	12.2961015				370	259	29	Amax	14.02567392		Deciduous	B	Woody
			35	Optimal photosynthetic use of light by tropical tree crowns achieved by adjustment of individual leaf angles and nitrogen content	Castilla elastica	1	29	126.9543523	5.484428021				370	259	29	Amax	14.05473706		Deciduous	B	Woody
			35	Optimal photosynthetic use of light by tropical tree crowns achieved by adjustment of individual leaf angles and nitrogen content	Castilla elastica	1	29	404.6418627	17.48052847				370	259	29	Amax	14.06528209		Deciduous	B	Woody
			35	Optimal photosynthetic use of light by tropical tree crowns achieved by adjustment of individual leaf angles and nitrogen content	Castilla elastica	1	29	328.0151873	14.17025609				370	259	29	Amax	15.06706024		Deciduous	B	Woody
			35	Optimal photosynthetic use of light by tropical tree crowns achieved by adjustment of individual leaf angles and nitrogen content	Castilla elastica	1	29	388.0610602	16.7642378				370	259	29	Amax	15.42636295		Deciduous	B	Woody
			35	Optimal photosynthetic use of light by tropical tree crowns achieved by adjustment of individual leaf angles and nitrogen content	Castilla elastica	1	29	198.4013874	8.570939936				370	259	29	Amax	16.38724695		Deciduous	B	Woody
			35	Optimal photosynthetic use of light by tropical tree crowns achieved by adjustment of individual leaf angles and nitrogen content	Castilla elastica	1	29	220.9134733	9.543462049				370	259	29	Amax	17.9263074		Deciduous	B	Woody
			35	Optimal photosynthetic use of light by tropical tree crowns achieved by adjustment of individual leaf angles and nitrogen content	Castilla elastica	1	29	230.7704181	9.969282061				370	259	29	Amax	18.66523131		Deciduous	B	Woody
			35	Optimal photosynthetic use of light by tropical tree crowns achieved by adjustment of individual leaf angles and nitrogen content	Castilla elastica	1	29	1.851997745	0.080006303				370	259	29	LMA	21.84622502		Deciduous	B	Woody
			35	Optimal photosynthetic use of light by tropical tree crowns achieved by adjustment of individual leaf angles and nitrogen content	Castilla elastica	1	29	4.801208231	0.207412196				370	259	29	LMA	22.93959173		Deciduous	B	Woody
			35	Optimal photosynthetic use of light by tropical tree crowns achieved by adjustment of individual leaf angles and nitrogen content	Castilla elastica	1	29	10.52666363	0.454751869				370	259	29	LMA	30.9576143		Deciduous	B	Woody
			35	Optimal photosynthetic use of light by tropical tree crowns achieved by adjustment of individual leaf angles and nitrogen content	Castilla elastica	1	29	52.25883471	2.257581659				370	259	29	LMA	31.32206987		Deciduous	B	Woody
			35	Optimal photosynthetic use of light by tropical tree crowns achieved by adjustment of individual leaf angles and nitrogen content	Castilla elastica	1	29	60.77134537	2.62532212				370	259	29	LMA	45.90029273		Deciduous	B	Woody
			35	Optimal photosynthetic use of light by tropical tree crowns achieved by adjustment of individual leaf angles and nitrogen content	Castilla elastica	1	29	40.7423903	1.760071261				370	259	29	LMA	51.00267073		Deciduous	B	Woody
			35	Optimal photosynthetic use of light by tropical tree crowns achieved by adjustment of individual leaf angles and nitrogen content	Castilla elastica	1	29	25.70445847	1.110432606				370	259	29	LMA	55.37613759		Deciduous	B	Woody
			35	Optimal photosynthetic use of light by tropical tree crowns achieved by adjustment of individual leaf angles and nitrogen content	Castilla elastica	1	29	52.4851805	2.267359798				370	259	29	LMA	57.19841544		Deciduous	B	Woody
			35	Optimal photosynthetic use of light by tropical tree crowns achieved by adjustment of individual leaf angles and nitrogen content	Castilla elastica	1	29	36.49660956	1.576653533				370	259	29	LMA	60.11406002		Deciduous	B	Woody
			35	Optimal photosynthetic use of light by tropical tree crowns achieved by adjustment of individual leaf angles and nitrogen content	Castilla elastica	1	29	98.05233909	4.235861049				370	259	29	LMA	62.30079344		Deciduous	B	Woody
			35	Optimal photosynthetic use of light by tropical tree crowns achieved by adjustment of individual leaf angles and nitrogen content	Castilla elastica	1	29	71.16351358	3.074263787				370	259	29	LMA	64.1230713		Deciduous	B	Woody
			35	Optimal photosynthetic use of light by tropical tree crowns achieved by adjustment of individual leaf angles and nitrogen content	Castilla elastica	1	29	49.28733201	2.129212743				370	259	29	LMA	64.48752687		Deciduous	B	Woody
			35	Optimal photosynthetic use of light by tropical tree crowns achieved by adjustment of individual leaf angles and nitrogen content	Castilla elastica	1	29	143.630308	6.204829307				370	259	29	LMA	67.03871587		Deciduous	B	Woody
			35	Optimal photosynthetic use of light by tropical tree crowns achieved by adjustment of individual leaf angles and nitrogen content	Castilla elastica	1	29	70.97973766	3.066324667				370	259	29	LMA	70.31881602		Deciduous	B	Woody
			35	Optimal photosynthetic use of light by tropical tree crowns achieved by adjustment of individual leaf angles and nitrogen content	Castilla elastica	1	29	125.5783036	5.424982717				370	259	29	LMA	72.50554944		Deciduous	B	Woody
			35	Optimal photosynthetic use of light by tropical tree crowns achieved by adjustment of individual leaf angles and nitrogen content	Castilla elastica	1	29	147.29233	6.363028655				370	259	29	LMA	77.60792744		Deciduous	B	Woody
			35	Optimal photosynthetic use of light by tropical tree crowns achieved by adjustment of individual leaf angles and nitrogen content	Castilla elastica	1	29	397.7502185	17.18280944				370	259	29	LMA	77.60792744		Deciduous	B	Woody
			35	Optimal photosynthetic use of light by tropical tree crowns achieved by adjustment of individual leaf angles and nitrogen content	Castilla elastica	1	29	78.64971269	3.397667588				370	259	29	LMA	79.79466087		Deciduous	B	Woody
			35	Optimal photosynthetic use of light by tropical tree crowns achieved by adjustment of individual leaf angles and nitrogen content	Castilla elastica	1	29	231.6100181	10.00555278				370	259	29	LMA	83.07476101		Deciduous	B	Woody
			35	Optimal photosynthetic use of light by tropical tree crowns achieved by adjustment of individual leaf angles and nitrogen content	Castilla elastica	1	29	119.0420721	5.142617515				370	259	29	LMA	91.82169473		Deciduous	B	Woody
			35	Optimal photosynthetic use of light by tropical tree crowns achieved by adjustment of individual leaf angles and nitrogen content	Castilla elastica	1	29	187.609017	8.104709533				370	259	29	LMA	92.1861503		Deciduous	B	Woody
			35	Optimal photosynthetic use of light by tropical tree crowns achieved by adjustment of individual leaf angles and nitrogen content	Castilla elastica	1	29	279.9534216	12.09398781				370	259	29	LMA	95.10179487		Deciduous	B	Woody
			35	Optimal photosynthetic use of light by tropical tree crowns achieved by adjustment of individual leaf angles and nitrogen content	Castilla elastica	1	29	316.7053798	13.68167241				370	259	29	LMA	95.83070601		Deciduous	B	Woody
			35	Optimal photosynthetic use of light by tropical tree crowns achieved by adjustment of individual leaf angles and nitrogen content	Castilla elastica	1	29	223.1833187	9.641519368				370	259	29	LMA	99.11080616		Deciduous	B	Woody
			35	Optimal photosynthetic use of light by tropical tree crowns achieved by adjustment of individual leaf angles and nitrogen content	Castilla elastica	1	29	381.0373542	16.4608137				370	259	29	LMA	104.9420953		Deciduous	B	Woody
			35	Optimal photosynthetic use of light by tropical tree crowns achieved by adjustment of individual leaf angles and nitrogen content	Castilla elastica	1	29	208.847388	9.022207161				370	259	29	LMA	113.3245734		Deciduous	B	Woody
			36	Optimal photosynthetic use of light by tropical tree crowns achieved by adjustment of individual leaf angles and nitrogen content	Luehea seemannii	1	29	38.44872593	1.66098496				370	259	29	Amax	10.96602133		Deciduous	B	Woody
			36	Optimal photosynthetic use of light by tropical tree crowns achieved by adjustment of individual leaf angles and nitrogen content	Luehea seemannii	1	29	56.59666043	2.44497573				370	259	29	Amax	11.02928625		Deciduous	B	Woody
			36	Optimal photosynthetic use of light by tropical tree crowns achieved by adjustment of individual leaf angles and nitrogen content	Luehea seemannii	1	29	112.5084167	4.860363601				370	259	29	Amax	11.8207945		Deciduous	B	Woody
			36	Optimal photosynthetic use of light by tropical tree crowns achieved by adjustment of individual leaf angles and nitrogen content	Luehea seemannii	1	29	140.5126803	6.070147787				370	259	29	Amax	12.61787676		Deciduous	B	Woody
			36	Optimal photosynthetic use of light by tropical tree crowns achieved by adjustment of individual leaf angles and nitrogen content	Luehea seemannii	1	29	61.01664725	2.635919161				370	259	29	Amax	12.96820277		Deciduous	B	Woody
			36	Optimal photosynthetic use of light by tropical tree crowns achieved by adjustment of individual leaf angles and nitrogen content	Luehea seemannii	1	29	91.73908194	3.96312834				370	259	29	Amax	13.16273543		Deciduous	B	Woody
			36	Optimal photosynthetic use of light by tropical tree crowns achieved by adjustment of individual leaf angles and nitrogen content	Luehea seemannii	1	29	364.0306775	15.72612527				370	259	29	Amax	14.71370143		Deciduous	B	Woody
			36	Optimal photosynthetic use of light by tropical tree crowns achieved by adjustment of individual leaf angles and nitrogen content	Luehea seemannii	1	29	130.0270792	5.617169823				370	259	29	Amax	18.23870016		Deciduous	B	Woody
			36	Optimal photosynthetic use of light by tropical tree crowns achieved by adjustment of individual leaf angles and nitrogen content	Luehea seemannii	1	29	304.4811656	13.15358635				370	259	29	Amax	18.47141474		Deciduous	B	Woody
			36	Optimal photosynthetic use of light by tropical tree crowns achieved by adjustment of individual leaf angles and nitrogen content	Luehea seemannii	1	29	421.8861767	18.22548283				370	259	29	Amax	20.05331644		Deciduous	B	Woody
			36	Optimal photosynthetic use of light by tropical tree crowns achieved by adjustment of individual leaf angles and nitrogen content	Luehea seemannii	1	29	149.9897288	6.479556283				370	259	29	Amax	21.77986349		Deciduous	B	Woody
			36	Optimal photosynthetic use of light by tropical tree crowns achieved by adjustment of individual leaf angles and nitrogen content	Luehea seemannii	1	29	163.9596036	7.083054876				370	259	29	Amax	21.91085254		Deciduous	B	Woody
			36	Optimal photosynthetic use of light by tropical tree crowns achieved by adjustment of individual leaf angles and nitrogen content	Luehea seemannii	1	29	40.41428124	1.745896949				370	259	29	LMA	68.75463784		Deciduous	B	Woody
			36	Optimal photosynthetic use of light by tropical tree crowns achieved by adjustment of individual leaf angles and nitrogen content	Luehea seemannii	1	29	56.20956345	2.428253141				370	259	29	LMA	72.35544904		Deciduous	B	Woody
			36	Optimal photosynthetic use of light by tropical tree crowns achieved by adjustment of individual leaf angles and nitrogen content	Luehea seemannii	1	29	95.78321375	4.137834834				370	259	29	LMA	78.47682806		Deciduous	B	Woody
			36	Optimal photosynthetic use of light by tropical tree crowns achieved by adjustment of individual leaf angles and nitrogen content	Luehea seemannii	1	29	145.4238363	6.282309727				370	259	29	LMA	80.27723366		Deciduous	B	Woody
			36	Optimal photosynthetic use of light by tropical tree crowns achieved by adjustment of individual leaf angles and nitrogen content	Luehea seemannii	1	29	61.91651224	2.674793329				370	259	29	LMA	80.99739589		Deciduous	B	Woody
			36	Optimal photosynthetic use of light by tropical tree crowns achieved by adjustment of individual leaf angles and nitrogen content	Luehea seemannii	1	29	116.5265373	5.033946412				370	259	29	LMA	82.79780149		Deciduous	B	Woody
			36	Optimal photosynthetic use of light by tropical tree crowns achieved by adjustment of individual leaf angles and nitrogen content	Luehea seemannii	1	29	97.25830622	4.201558829				370	259	29	LMA	95.76072178		Deciduous	B	Woody
			36	Optimal photosynthetic use of light by tropical tree crowns achieved by adjustment of individual leaf angles and nitrogen content	Luehea seemannii	1	29	361.075131	15.59844566				370	259	29	LMA	114.48494		Deciduous	B	Woody
			36	Optimal photosynthetic use of light by tropical tree crowns achieved by adjustment of individual leaf angles and nitrogen content	Luehea seemannii	1	29	539.8668168	23.32224649				370	259	29	LMA	118.0857512		Deciduous	B	Woody
			36	Optimal photosynthetic use of light by tropical tree crowns achieved by adjustment of individual leaf angles and nitrogen content	Luehea seemannii	1	29	148.2672153	6.4051437				370	259	29	LMA	118.4458323		Deciduous	B	Woody
			36	Optimal photosynthetic use of light by tropical tree crowns achieved by adjustment of individual leaf angles and nitrogen content	Luehea seemannii	1	29	163.1327005	7.047332664				370	259	29	LMA	119.8861568		Deciduous	B	Woody
			36	Optimal photosynthetic use of light by tropical tree crowns achieved by adjustment of individual leaf angles and nitrogen content	Luehea seemannii	1	29	307.2026521	13.27115457				370	259	29	LMA	121.3264812		Deciduous	B	Woody
			36	Optimal photosynthetic use of light by tropical tree crowns achieved by adjustment of individual leaf angles and nitrogen content	Luehea seemannii	1	29	124.1897905	5.364998952				370	259	29	LMA	126.0075358		Deciduous	B	Woody
			36	Optimal photosynthetic use of light by tropical tree crowns achieved by adjustment of individual leaf angles and nitrogen content	Luehea seemannii	1	29	290.8840208	12.5661897				370	259	29	LMA	135.3696449		Deciduous	B	Woody
			36	Optimal photosynthetic use of light by tropical tree crowns achieved by adjustment of individual leaf angles and nitrogen content	Luehea seemannii	1	29	420.0457647	18.14597704				370	259	29	LMA	136.8099693		Deciduous	B	Woody
			37	Optimality and nitrogen allocation in a tree canopy	Nothofagus fusca	1	20			0.131241084			400	280	20	Amax	1.656159404		Evergreen	B	Woody
			37	Optimality and nitrogen allocation in a tree canopy	Nothofagus fusca	1	20			0.171184023			400	280	20	Amax	2.79516903		Evergreen	B	Woody
			37	Optimality and nitrogen allocation in a tree canopy	Nothofagus fusca	1	20			0.07703281			400	280	20	Amax	4.301814333		Evergreen	B	Woody
			37	Optimality and nitrogen allocation in a tree canopy	Nothofagus fusca	1	20			0.087018545			400	280	20	Amax	4.447270552		Evergreen	B	Woody
			37	Optimality and nitrogen allocation in a tree canopy	Nothofagus fusca	1	20			0.597717546			400	280	20	Amax	5.325780933		Evergreen	B	Woody
			37	Optimality and nitrogen allocation in a tree canopy	Nothofagus fusca	1	20			0.148359486			400	280	20	Amax	5.818374254		Evergreen	B	Woody
			37	Optimality and nitrogen allocation in a tree canopy	Nothofagus fusca	1	20			0.118402282			400	280	20	Amax	5.909864835		Evergreen	B	Woody
			37	Optimality and nitrogen allocation in a tree canopy	Nothofagus fusca	1	20			0.619115549			400	280	20	Amax	6.584267971		Evergreen	B	Woody
			37	Optimality and nitrogen allocation in a tree canopy	Nothofagus fusca	1	20			0.888730385			400	280	20	Amax	6.816571216		Evergreen	B	Woody
			37	Optimality and nitrogen allocation in a tree canopy	Nothofagus fusca	1	20			0.427960057			400	280	20	Amax	7.075899114		Evergreen	B	Woody
			37	Optimality and nitrogen allocation in a tree canopy	Nothofagus fusca	1	20			0.534950071			400	280	20	Amax	7.121999992		Evergreen	B	Woody
			37	Optimality and nitrogen allocation in a tree canopy	Nothofagus fusca	1	20			0.282453638			400	280	20	Amax	7.914081685		Evergreen	B	Woody
			37	Optimality and nitrogen allocation in a tree canopy	Nothofagus fusca	1	20			0.995720399			400	280	20	Amax	8.739504938		Evergreen	B	Woody
			37	Optimality and nitrogen allocation in a tree canopy	Nothofagus fusca	1	20			0.467902996			400	280	20	Amax	9.798486452		Evergreen	B	Woody
			37	Optimality and nitrogen allocation in a tree canopy	Nothofagus fusca	1	20			0.108949416			400	280	20	LMA	62.72727273		Evergreen	B	Woody
			37	Optimality and nitrogen allocation in a tree canopy	Nothofagus fusca	1	20			0.121919585			400	280	20	LMA	65.06493506		Evergreen	B	Woody
			37	Optimality and nitrogen allocation in a tree canopy	Nothofagus fusca	1	20			0.168612192			400	280	20	LMA	65.84415584		Evergreen	B	Woody
			37	Optimality and nitrogen allocation in a tree canopy	Nothofagus fusca	1	20			0.072632944			400	280	20	LMA	68.57142857		Evergreen	B	Woody
			37	Optimality and nitrogen allocation in a tree canopy	Nothofagus fusca	1	20			0.118028534			400	280	20	LMA	72.07792208		Evergreen	B	Woody
			37	Optimality and nitrogen allocation in a tree canopy	Nothofagus fusca	1	20			0.09079118			400	280	20	LMA	73.63636364		Evergreen	B	Woody
			37	Optimality and nitrogen allocation in a tree canopy	Nothofagus fusca	1	20			0.133592737			400	280	20	LMA	75.97402597		Evergreen	B	Woody
			37	Optimality and nitrogen allocation in a tree canopy	Nothofagus fusca	1	20			0.159533074			400	280	20	LMA	76.36363636		Evergreen	B	Woody
			37	Optimality and nitrogen allocation in a tree canopy	Nothofagus fusca	1	20			0.093385214			400	280	20	LMA	78.31168831		Evergreen	B	Woody
			37	Optimality and nitrogen allocation in a tree canopy	Nothofagus fusca	1	20			0.128404669			400	280	20	LMA	78.31168831		Evergreen	B	Woody
			37	Optimality and nitrogen allocation in a tree canopy	Nothofagus fusca	1	20			0.215304799			400	280	20	LMA	88.44155844		Evergreen	B	Woody
			37	Optimality and nitrogen allocation in a tree canopy	Nothofagus fusca	1	20			0.75616083			400	280	20	LMA	88.83116883		Evergreen	B	Woody
			37	Optimality and nitrogen allocation in a tree canopy	Nothofagus fusca	1	20			0.147859922			400	280	20	LMA	95.45454545		Evergreen	B	Woody
			37	Optimality and nitrogen allocation in a tree canopy	Nothofagus fusca	1	20			0.61997406			400	280	20	LMA	97.01298701		Evergreen	B	Woody
			37	Optimality and nitrogen allocation in a tree canopy	Nothofagus fusca	1	20			0.143968872			400	280	20	LMA	97.79220779		Evergreen	B	Woody
			37	Optimality and nitrogen allocation in a tree canopy	Nothofagus fusca	1	20			0.507133593			400	280	20	LMA	98.96103896		Evergreen	B	Woody
			37	Optimality and nitrogen allocation in a tree canopy	Nothofagus fusca	1	20			0.455252918			400	280	20	LMA	100.9090909		Evergreen	B	Woody
			37	Optimality and nitrogen allocation in a tree canopy	Nothofagus fusca	1	20			0.281452659			400	280	20	LMA	101.2987013		Evergreen	B	Woody
			37	Optimality and nitrogen allocation in a tree canopy	Nothofagus fusca	1	20			0.465629053			400	280	20	LMA	104.025974		Evergreen	B	Woody
			37	Optimality and nitrogen allocation in a tree canopy	Nothofagus fusca	1	20			0.53307393			400	280	20	LMA	105.974026		Evergreen	B	Woody
			37	Optimality and nitrogen allocation in a tree canopy	Nothofagus fusca	1	20			0.604409857			400	280	20	LMA	107.1428571		Evergreen	B	Woody
			37	Optimality and nitrogen allocation in a tree canopy	Nothofagus fusca	1	20			0.654993515			400	280	20	LMA	110.2597403		Evergreen	B	Woody
			37	Optimality and nitrogen allocation in a tree canopy	Nothofagus fusca	1	20			0.613488975			400	280	20	LMA	114.9350649		Evergreen	B	Woody
			37	Optimality and nitrogen allocation in a tree canopy	Nothofagus fusca	1	20			0.422827497			400	280	20	LMA	118.4415584		Evergreen	B	Woody
			37	Optimality and nitrogen allocation in a tree canopy	Nothofagus fusca	1	20			0.565499351			400	280	20	LMA	123.5064935		Evergreen	B	Woody
			37	Optimality and nitrogen allocation in a tree canopy	Nothofagus fusca	1	20			0.887159533			400	280	20	LMA	128.961039		Evergreen	B	Woody
			37	Optimality and nitrogen allocation in a tree canopy	Nothofagus fusca	1	20			0.994811933			400	280	20	LMA	158.5714286		Evergreen	B	Woody
			38	Photosynthesis and respiration decline with light intensity in dominant and suppressed Eucalyptus globulus canopies	Eucalyptus globulus	1	22			0.053464094			400	280	15	Amax	1.024836506		Evergreen	B	Woody
			38	Photosynthesis and respiration decline with light intensity in dominant and suppressed Eucalyptus globulus canopies	Eucalyptus globulus	1	22			0.0506519			400	280	15	Amax	3.028404582		Evergreen	B	Woody
			38	Photosynthesis and respiration decline with light intensity in dominant and suppressed Eucalyptus globulus canopies	Eucalyptus globulus	1	22			0.077374871			400	280	15	Amax	3.78656889		Evergreen	B	Woody
			38	Photosynthesis and respiration decline with light intensity in dominant and suppressed Eucalyptus globulus canopies	Eucalyptus globulus	1	22			0.119212897			400	280	15	Amax	3.789732446		Evergreen	B	Woody
			38	Photosynthesis and respiration decline with light intensity in dominant and suppressed Eucalyptus globulus canopies	Eucalyptus globulus	1	22			0.173989088			400	280	15	Amax	6.515991515		Evergreen	B	Woody
			38	Photosynthesis and respiration decline with light intensity in dominant and suppressed Eucalyptus globulus canopies	Eucalyptus globulus	1	22			0.101276573			400	280	15	Amax	6.812950872		Evergreen	B	Woody
			38	Photosynthesis and respiration decline with light intensity in dominant and suppressed Eucalyptus globulus canopies	Eucalyptus globulus	1	22			0.122455542			400	280	15	Amax	9.234212041		Evergreen	B	Woody
			38	Photosynthesis and respiration decline with light intensity in dominant and suppressed Eucalyptus globulus canopies	Eucalyptus globulus	1	22			0.217770627			400	280	15	Amax	9.846334165		Evergreen	B	Woody
			38	Photosynthesis and respiration decline with light intensity in dominant and suppressed Eucalyptus globulus canopies	Eucalyptus globulus	1	22			0.253358037			400	280	15	Amax	12.11745609		Evergreen	B	Woody
			38	Photosynthesis and respiration decline with light intensity in dominant and suppressed Eucalyptus globulus canopies	Eucalyptus globulus	1	22			0.157323372			400	280	15	Amax	12.48826632		Evergreen	B	Woody
			38	Photosynthesis and respiration decline with light intensity in dominant and suppressed Eucalyptus globulus canopies	Eucalyptus globulus	1	22			0.239568045			400	280	15	Amax	14.23361563		Evergreen	B	Woody
			38	Photosynthesis and respiration decline with light intensity in dominant and suppressed Eucalyptus globulus canopies	Eucalyptus globulus	1	22			0.317680647			400	280	15	Amax	16.47014589		Evergreen	B	Woody
			38	Photosynthesis and respiration decline with light intensity in dominant and suppressed Eucalyptus globulus canopies	Eucalyptus globulus	1	22			0.461695044			400	280	15	Amax	17.01033601		Evergreen	B	Woody
			39	Photosynthetic acclimation to light in woody and herbaceous species: a comparison of leaf structure, pigment content and chlorophyll fluorescence characteristics measured in the field	Populus tremula	1	25			0.189058903			400	280	25	LMA	56.56948633		Deciduous	B	Woody
			39	Photosynthetic acclimation to light in woody and herbaceous species: a comparison of leaf structure, pigment content and chlorophyll fluorescence characteristics measured in the field	Populus tremula	1	25			0.217562817			400	280	25	LMA	58.82020141		Deciduous	B	Woody
			39	Photosynthetic acclimation to light in woody and herbaceous species: a comparison of leaf structure, pigment content and chlorophyll fluorescence characteristics measured in the field	Populus tremula	1	25			0.244625645			400	280	25	LMA	62.29511219		Deciduous	B	Woody
			39	Photosynthetic acclimation to light in woody and herbaceous species: a comparison of leaf structure, pigment content and chlorophyll fluorescence characteristics measured in the field	Populus tremula	1	25			0.226046789			400	280	25	LMA	65.14846345		Deciduous	B	Woody
			39	Photosynthetic acclimation to light in woody and herbaceous species: a comparison of leaf structure, pigment content and chlorophyll fluorescence characteristics measured in the field	Populus tremula	1	25			0.231692258			400	280	25	LMA	70.2516564		Deciduous	B	Woody
			39	Photosynthetic acclimation to light in woody and herbaceous species: a comparison of leaf structure, pigment content and chlorophyll fluorescence characteristics measured in the field	Populus tremula	1	25			0.445635376			400	280	25	LMA	73.35654275		Deciduous	B	Woody
			39	Photosynthetic acclimation to light in woody and herbaceous species: a comparison of leaf structure, pigment content and chlorophyll fluorescence characteristics measured in the field	Populus tremula	1	25			0.827906616			400	280	25	LMA	76.69986341		Deciduous	B	Woody
			39	Photosynthetic acclimation to light in woody and herbaceous species: a comparison of leaf structure, pigment content and chlorophyll fluorescence characteristics measured in the field	Populus tremula	1	25			0.491204278			400	280	25	LMA	80.1005364		Deciduous	B	Woody
			39	Photosynthetic acclimation to light in woody and herbaceous species: a comparison of leaf structure, pigment content and chlorophyll fluorescence characteristics measured in the field	Populus tremula	1	25			0.663763468			400	280	25	LMA	84.42146685		Deciduous	B	Woody
			39	Photosynthetic acclimation to light in woody and herbaceous species: a comparison of leaf structure, pigment content and chlorophyll fluorescence characteristics measured in the field	Populus tremula	1	25			0.498281128			400	280	25	LMA	84.79585821		Deciduous	B	Woody
			39	Photosynthetic acclimation to light in woody and herbaceous species: a comparison of leaf structure, pigment content and chlorophyll fluorescence characteristics measured in the field	Populus tremula	1	25			0.396965955			400	280	25	LMA	87.42824287		Deciduous	B	Woody
			39	Photosynthetic acclimation to light in woody and herbaceous species: a comparison of leaf structure, pigment content and chlorophyll fluorescence characteristics measured in the field	Populus tremula	1	25			0.702197293			400	280	25	LMA	91.368086		Deciduous	B	Woody
			39	Photosynthetic acclimation to light in woody and herbaceous species: a comparison of leaf structure, pigment content and chlorophyll fluorescence characteristics measured in the field	Populus tremula	1	25			0.83768611			400	280	25	LMA	94.048798		Deciduous	B	Woody
			39	Photosynthetic acclimation to light in woody and herbaceous species: a comparison of leaf structure, pigment content and chlorophyll fluorescence characteristics measured in the field	Populus tremula	1	25			0.645102125			400	280	25	LMA	94.21357678		Deciduous	B	Woody
			39	Photosynthetic acclimation to light in woody and herbaceous species: a comparison of leaf structure, pigment content and chlorophyll fluorescence characteristics measured in the field	Populus tremula	1	25			0.813306517			400	280	25	LMA	104.8601491		Deciduous	B	Woody
			40	Photosynthetic acclimation to light in woody and herbaceous species: a comparison of leaf structure, pigment content and chlorophyll fluorescence characteristics measured in the field	Tilia cordata	1	25			0.036856879			400	280	25	LMA	19.80373081		Deciduous	B	Woody
			40	Photosynthetic acclimation to light in woody and herbaceous species: a comparison of leaf structure, pigment content and chlorophyll fluorescence characteristics measured in the field	Tilia cordata	1	25			0.071076618			400	280	25	LMA	21.23928586		Deciduous	B	Woody
			40	Photosynthetic acclimation to light in woody and herbaceous species: a comparison of leaf structure, pigment content and chlorophyll fluorescence characteristics measured in the field	Tilia cordata	1	25			0.085312806			400	280	25	LMA	23.6911708		Deciduous	B	Woody
			40	Photosynthetic acclimation to light in woody and herbaceous species: a comparison of leaf structure, pigment content and chlorophyll fluorescence characteristics measured in the field	Tilia cordata	1	25			0.015398276			400	280	25	LMA	24.90139232		Deciduous	B	Woody
			40	Photosynthetic acclimation to light in woody and herbaceous species: a comparison of leaf structure, pigment content and chlorophyll fluorescence characteristics measured in the field	Tilia cordata	1	25			0.085269136			400	280	25	LMA	27.36463127		Deciduous	B	Woody
			40	Photosynthetic acclimation to light in woody and herbaceous species: a comparison of leaf structure, pigment content and chlorophyll fluorescence characteristics measured in the field	Tilia cordata	1	25			0.066709689			400	280	25	LMA	28.58533343		Deciduous	B	Woody
			40	Photosynthetic acclimation to light in woody and herbaceous species: a comparison of leaf structure, pigment content and chlorophyll fluorescence characteristics measured in the field	Tilia cordata	1	25			0.033880089			400	280	25	LMA	30.21128657		Deciduous	B	Woody
			40	Photosynthetic acclimation to light in woody and herbaceous species: a comparison of leaf structure, pigment content and chlorophyll fluorescence characteristics measured in the field	Tilia cordata	1	25			0.08093132			400	280	25	LMA	32.26170519		Deciduous	B	Woody
			40	Photosynthetic acclimation to light in woody and herbaceous species: a comparison of leaf structure, pigment content and chlorophyll fluorescence characteristics measured in the field	Tilia cordata	1	25			0.127900065			400	280	25	LMA	41.25088248		Deciduous	B	Woody
			40	Photosynthetic acclimation to light in woody and herbaceous species: a comparison of leaf structure, pigment content and chlorophyll fluorescence characteristics measured in the field	Tilia cordata	1	25			0.173529619			400	280	25	LMA	42.8928477		Deciduous	B	Woody
			40	Photosynthetic acclimation to light in woody and herbaceous species: a comparison of leaf structure, pigment content and chlorophyll fluorescence characteristics measured in the field	Tilia cordata	1	25			0.137846959			400	280	25	LMA	44.51821858		Deciduous	B	Woody
			40	Photosynthetic acclimation to light in woody and herbaceous species: a comparison of leaf structure, pigment content and chlorophyll fluorescence characteristics measured in the field	Tilia cordata	1	25			0.223404797			400	280	25	LMA	47.39282222		Deciduous	B	Woody
			40	Photosynthetic acclimation to light in woody and herbaceous species: a comparison of leaf structure, pigment content and chlorophyll fluorescence characteristics measured in the field	Tilia cordata	1	25			0.247619417			400	280	25	LMA	50.45898847		Deciduous	B	Woody
			41	Photosynthetic acclimation to light in woody and herbaceous species: a comparison of leaf structure, pigment content and chlorophyll fluorescence characteristics measured in the field	Inula salicina	1	25			0.030978507			400	280	25	LMA	34.29232706		Deciduous	B	Herbaceous
			41	Photosynthetic acclimation to light in woody and herbaceous species: a comparison of leaf structure, pigment content and chlorophyll fluorescence characteristics measured in the field	Inula salicina	1	25			0.037975298			400	280	25	LMA	45.72232641		Deciduous	B	Herbaceous
			41	Photosynthetic acclimation to light in woody and herbaceous species: a comparison of leaf structure, pigment content and chlorophyll fluorescence characteristics measured in the field	Inula salicina	1	25			0.15490952			400	280	25	LMA	49.21557829		Deciduous	B	Herbaceous
			41	Photosynthetic acclimation to light in woody and herbaceous species: a comparison of leaf structure, pigment content and chlorophyll fluorescence characteristics measured in the field	Inula salicina	1	25			0.565750178			400	280	25	LMA	49.29942332		Deciduous	B	Herbaceous
			41	Photosynthetic acclimation to light in woody and herbaceous species: a comparison of leaf structure, pigment content and chlorophyll fluorescence characteristics measured in the field	Inula salicina	1	25			0.120648537			400	280	25	LMA	51.24940258		Deciduous	B	Herbaceous
			41	Photosynthetic acclimation to light in woody and herbaceous species: a comparison of leaf structure, pigment content and chlorophyll fluorescence characteristics measured in the field	Inula salicina	1	25			0.987889051			400	280	25	LMA	58.97741085		Deciduous	B	Herbaceous
			41	Photosynthetic acclimation to light in woody and herbaceous species: a comparison of leaf structure, pigment content and chlorophyll fluorescence characteristics measured in the field	Inula salicina	1	25			0.22464452			400	280	25	LMA	63.10736094		Deciduous	B	Herbaceous
			41	Photosynthetic acclimation to light in woody and herbaceous species: a comparison of leaf structure, pigment content and chlorophyll fluorescence characteristics measured in the field	Inula salicina	1	25			0.869409421			400	280	25	LMA	65.48384358		Deciduous	B	Herbaceous
			41	Photosynthetic acclimation to light in woody and herbaceous species: a comparison of leaf structure, pigment content and chlorophyll fluorescence characteristics measured in the field	Inula salicina	1	25			0.425717329			400	280	25	LMA	68.86268193		Deciduous	B	Herbaceous
			41	Photosynthetic acclimation to light in woody and herbaceous species: a comparison of leaf structure, pigment content and chlorophyll fluorescence characteristics measured in the field	Inula salicina	1	25			0.519868313			400	280	25	LMA	68.88189641		Deciduous	B	Herbaceous
			41	Photosynthetic acclimation to light in woody and herbaceous species: a comparison of leaf structure, pigment content and chlorophyll fluorescence characteristics measured in the field	Inula salicina	1	25			0.806559612			400	280	25	LMA	72.4097926		Deciduous	B	Herbaceous
			41	Photosynthetic acclimation to light in woody and herbaceous species: a comparison of leaf structure, pigment content and chlorophyll fluorescence characteristics measured in the field	Inula salicina	1	25			0.942075116			400	280	25	LMA	72.84561209		Deciduous	B	Herbaceous
			41	Photosynthetic acclimation to light in woody and herbaceous species: a comparison of leaf structure, pigment content and chlorophyll fluorescence characteristics measured in the field	Inula salicina	1	25			0.967716266			400	280	25	LMA	75.91206946		Deciduous	B	Herbaceous
			42	Photosynthetic acclimation to light in woody and herbaceous species: a comparison of leaf structure, pigment content and chlorophyll fluorescence characteristics measured in the field	Centaurea jacea	1	25			0.06381296			400	280	25	LMA	32.25821165		Deciduous	B	Herbaceous
			42	Photosynthetic acclimation to light in woody and herbaceous species: a comparison of leaf structure, pigment content and chlorophyll fluorescence characteristics measured in the field	Centaurea jacea	1	25			0.097998734			400	280	25	LMA	36.55090262		Deciduous	B	Herbaceous
			42	Photosynthetic acclimation to light in woody and herbaceous species: a comparison of leaf structure, pigment content and chlorophyll fluorescence characteristics measured in the field	Centaurea jacea	1	25			0.186385372			400	280	25	LMA	41.46689989		Deciduous	B	Herbaceous
			42	Photosynthetic acclimation to light in woody and herbaceous species: a comparison of leaf structure, pigment content and chlorophyll fluorescence characteristics measured in the field	Centaurea jacea	1	25			0.060828892			400	280	25	LMA	43.27801082		Deciduous	B	Herbaceous
			42	Photosynthetic acclimation to light in woody and herbaceous species: a comparison of leaf structure, pigment content and chlorophyll fluorescence characteristics measured in the field	Centaurea jacea	1	25			0.251964511			400	280	25	LMA	44.94967115		Deciduous	B	Herbaceous
			42	Photosynthetic acclimation to light in woody and herbaceous species: a comparison of leaf structure, pigment content and chlorophyll fluorescence characteristics measured in the field	Centaurea jacea	1	25			0.33608369			400	280	25	LMA	48.84438935		Deciduous	B	Herbaceous
			42	Photosynthetic acclimation to light in woody and herbaceous species: a comparison of leaf structure, pigment content and chlorophyll fluorescence characteristics measured in the field	Centaurea jacea	1	25			0.705470063			400	280	25	LMA	56.06263146		Deciduous	B	Herbaceous
			42	Photosynthetic acclimation to light in woody and herbaceous species: a comparison of leaf structure, pigment content and chlorophyll fluorescence characteristics measured in the field	Centaurea jacea	1	25			0.69402871			400	280	25	LMA	58.50927608		Deciduous	B	Herbaceous
			42	Photosynthetic acclimation to light in woody and herbaceous species: a comparison of leaf structure, pigment content and chlorophyll fluorescence characteristics measured in the field	Centaurea jacea	1	25			0.833828656			400	280	25	LMA	58.53780669		Deciduous	B	Herbaceous
			42	Photosynthetic acclimation to light in woody and herbaceous species: a comparison of leaf structure, pigment content and chlorophyll fluorescence characteristics measured in the field	Centaurea jacea	1	25			0.445807627			400	280	25	LMA	58.86678199		Deciduous	B	Herbaceous
			42	Photosynthetic acclimation to light in woody and herbaceous species: a comparison of leaf structure, pigment content and chlorophyll fluorescence characteristics measured in the field	Centaurea jacea	1	25			0.833760726			400	280	25	LMA	64.25207854		Deciduous	B	Herbaceous
			42	Photosynthetic acclimation to light in woody and herbaceous species: a comparison of leaf structure, pigment content and chlorophyll fluorescence characteristics measured in the field	Centaurea jacea	1	25			0.828018215			400	280	25	LMA	67.31213109		Deciduous	B	Herbaceous
			42	Photosynthetic acclimation to light in woody and herbaceous species: a comparison of leaf structure, pigment content and chlorophyll fluorescence characteristics measured in the field	Centaurea jacea	1	25			0.769491665			400	280	25	LMA	70.56549301		Deciduous	B	Herbaceous
			42	Photosynthetic acclimation to light in woody and herbaceous species: a comparison of leaf structure, pigment content and chlorophyll fluorescence characteristics measured in the field	Centaurea jacea	1	25			0.691017955			400	280	25	LMA	71.77396777		Deciduous	B	Herbaceous
			42	Photosynthetic acclimation to light in woody and herbaceous species: a comparison of leaf structure, pigment content and chlorophyll fluorescence characteristics measured in the field	Centaurea jacea	1	25			0.951963784			400	280	25	LMA	81.01089549		Deciduous	B	Herbaceous
			43	Spatial distribution of leaf nitrogen and photosynthetic capacity within the foliage of individual trees: disentangling the effects of local light quality, leaf irradiance, and transpiration	Juglans nigra¡Áregia	1.4	22.5	31.04791299	1.341269841				400	280	25	Jmax	63.70133627		Deciduous	B	Woody
			43	Spatial distribution of leaf nitrogen and photosynthetic capacity within the foliage of individual trees: disentangling the effects of local light quality, leaf irradiance, and transpiration	Juglans nigra¡Áregia	1.4	22.5	46.35753478	2.002645503				400	280	25	Jmax	66.57133673		Deciduous	B	Woody
			43	Spatial distribution of leaf nitrogen and photosynthetic capacity within the foliage of individual trees: disentangling the effects of local light quality, leaf irradiance, and transpiration	Juglans nigra¡Áregia	1.4	22.5	54.01234568	2.333333333				400	280	25	Jmax	71.86361758		Deciduous	B	Woody
			43	Spatial distribution of leaf nitrogen and photosynthetic capacity within the foliage of individual trees: disentangling the effects of local light quality, leaf irradiance, and transpiration	Juglans nigra¡Áregia	1.4	22.5	35.64079953	1.53968254				400	280	25	Jmax	74.30196997		Deciduous	B	Woody
			43	Spatial distribution of leaf nitrogen and photosynthetic capacity within the foliage of individual trees: disentangling the effects of local light quality, leaf irradiance, and transpiration	Juglans nigra¡Áregia	1.4	22.5	54.01234568	2.333333333				400	280	25	Jmax	78.61385866		Deciduous	B	Woody
			43	Spatial distribution of leaf nitrogen and photosynthetic capacity within the foliage of individual trees: disentangling the effects of local light quality, leaf irradiance, and transpiration	Juglans nigra¡Áregia	1.4	22.5	47.88849696	2.068783069				400	280	25	Jmax	89.71272443		Deciduous	B	Woody
			43	Spatial distribution of leaf nitrogen and photosynthetic capacity within the foliage of individual trees: disentangling the effects of local light quality, leaf irradiance, and transpiration	Juglans nigra¡Áregia	1.4	22.5	67.79100529	2.928571429				400	280	25	Jmax	90.16503651		Deciduous	B	Woody
			43	Spatial distribution of leaf nitrogen and photosynthetic capacity within the foliage of individual trees: disentangling the effects of local light quality, leaf irradiance, and transpiration	Juglans nigra¡Áregia	1.4	22.5	54.01234568	2.333333333				400	280	25	Jmax	91.63218074		Deciduous	B	Woody
			43	Spatial distribution of leaf nitrogen and photosynthetic capacity within the foliage of individual trees: disentangling the effects of local light quality, leaf irradiance, and transpiration	Juglans nigra¡Áregia	1.4	22.5	141.2771899	6.103174603				400	280	25	Jmax	98.2515498		Deciduous	B	Woody
			43	Spatial distribution of leaf nitrogen and photosynthetic capacity within the foliage of individual trees: disentangling the effects of local light quality, leaf irradiance, and transpiration	Juglans nigra¡Áregia	1.4	22.5	168.8345091	7.293650794				400	280	25	Jmax	104.9604629		Deciduous	B	Woody
			43	Spatial distribution of leaf nitrogen and photosynthetic capacity within the foliage of individual trees: disentangling the effects of local light quality, leaf irradiance, and transpiration	Juglans nigra¡Áregia	1.4	22.5	396.9478738	17.14814815				400	280	25	Jmax	107.5113193		Deciduous	B	Woody
			43	Spatial distribution of leaf nitrogen and photosynthetic capacity within the foliage of individual trees: disentangling the effects of local light quality, leaf irradiance, and transpiration	Juglans nigra¡Áregia	1.4	22.5	311.2139918	13.44444444				400	280	25	Jmax	110.5328558		Deciduous	B	Woody
			43	Spatial distribution of leaf nitrogen and photosynthetic capacity within the foliage of individual trees: disentangling the effects of local light quality, leaf irradiance, and transpiration	Juglans nigra¡Áregia	1.4	22.5	361.7357437	15.62698413				400	280	25	Jmax	113.8322083		Deciduous	B	Woody
			43	Spatial distribution of leaf nitrogen and photosynthetic capacity within the foliage of individual trees: disentangling the effects of local light quality, leaf irradiance, and transpiration	Juglans nigra¡Áregia	1.4	22.5	338.771311	14.63492063				400	280	25	Jmax	117.2417688		Deciduous	B	Woody
			43	Spatial distribution of leaf nitrogen and photosynthetic capacity within the foliage of individual trees: disentangling the effects of local light quality, leaf irradiance, and transpiration	Juglans nigra¡Áregia	1.4	22.5	179.5512444	7.756613757				400	280	25	Jmax	120.8556734		Deciduous	B	Woody
			43	Spatial distribution of leaf nitrogen and photosynthetic capacity within the foliage of individual trees: disentangling the effects of local light quality, leaf irradiance, and transpiration	Juglans nigra¡Áregia	1.4	22.5	32.65842207	1.410843834				400	280	25	LMA	31.18870403		Deciduous	B	Woody
			43	Spatial distribution of leaf nitrogen and photosynthetic capacity within the foliage of individual trees: disentangling the effects of local light quality, leaf irradiance, and transpiration	Juglans nigra¡Áregia	1.4	22.5	43.90547	1.896716304				400	280	25	LMA	32.68419196		Deciduous	B	Woody
			43	Spatial distribution of leaf nitrogen and photosynthetic capacity within the foliage of individual trees: disentangling the effects of local light quality, leaf irradiance, and transpiration	Juglans nigra¡Áregia	1.4	22.5	34.51451643	1.49102711				400	280	25	LMA	34.73584355		Deciduous	B	Woody
			43	Spatial distribution of leaf nitrogen and photosynthetic capacity within the foliage of individual trees: disentangling the effects of local light quality, leaf irradiance, and transpiration	Juglans nigra¡Áregia	1.4	22.5	55.30719245	2.389270714				400	280	25	LMA	36.86180434		Deciduous	B	Woody
			43	Spatial distribution of leaf nitrogen and photosynthetic capacity within the foliage of individual trees: disentangling the effects of local light quality, leaf irradiance, and transpiration	Juglans nigra¡Áregia	1.4	22.5	44.23691542	1.911034746				400	280	25	LMA	36.96049815		Deciduous	B	Woody
			43	Spatial distribution of leaf nitrogen and photosynthetic capacity within the foliage of individual trees: disentangling the effects of local light quality, leaf irradiance, and transpiration	Juglans nigra¡Áregia	1.4	22.5	55.46186698	2.395952654				400	280	25	LMA	39.4038237		Deciduous	B	Woody
			43	Spatial distribution of leaf nitrogen and photosynthetic capacity within the foliage of individual trees: disentangling the effects of local light quality, leaf irradiance, and transpiration	Juglans nigra¡Áregia	1.4	22.5	70.0896582	3.027873234				400	280	25	LMA	43.36702179		Deciduous	B	Woody
			43	Spatial distribution of leaf nitrogen and photosynthetic capacity within the foliage of individual trees: disentangling the effects of local light quality, leaf irradiance, and transpiration	Juglans nigra¡Áregia	1.4	22.5	167.2694554	7.226040473				400	280	25	LMA	43.56440942		Deciduous	B	Woody
			43	Spatial distribution of leaf nitrogen and photosynthetic capacity within the foliage of individual trees: disentangling the effects of local light quality, leaf irradiance, and transpiration	Juglans nigra¡Áregia	1.4	22.5	49.58423486	2.142038946				400	280	25	LMA	45.73178147		Deciduous	B	Woody
			43	Spatial distribution of leaf nitrogen and photosynthetic capacity within the foliage of individual trees: disentangling the effects of local light quality, leaf irradiance, and transpiration	Juglans nigra¡Áregia	1.4	22.5	175.7544582	7.592592593				400	280	25	LMA	49.95816307		Deciduous	B	Woody
			43	Spatial distribution of leaf nitrogen and photosynthetic capacity within the foliage of individual trees: disentangling the effects of local light quality, leaf irradiance, and transpiration	Juglans nigra¡Áregia	1.4	22.5	137.6161385	5.945017182				400	280	25	LMA	51.07474703		Deciduous	B	Woody
			43	Spatial distribution of leaf nitrogen and photosynthetic capacity within the foliage of individual trees: disentangling the effects of local light quality, leaf irradiance, and transpiration	Juglans nigra¡Áregia	1.4	22.5	359.2647392	15.52023673				400	280	25	LMA	60.0275467		Deciduous	B	Woody
			43	Spatial distribution of leaf nitrogen and photosynthetic capacity within the foliage of individual trees: disentangling the effects of local light quality, leaf irradiance, and transpiration	Juglans nigra¡Áregia	1.4	22.5	340.4165429	14.70599465				400	280	25	LMA	61.4402121		Deciduous	B	Woody
			43	Spatial distribution of leaf nitrogen and photosynthetic capacity within the foliage of individual trees: disentangling the effects of local light quality, leaf irradiance, and transpiration	Juglans nigra¡Áregia	1.4	22.5	394.4200501	17.03894616				400	280	25	LMA	63.97061685		Deciduous	B	Woody
			43	Spatial distribution of leaf nitrogen and photosynthetic capacity within the foliage of individual trees: disentangling the effects of local light quality, leaf irradiance, and transpiration	Juglans nigra¡Áregia	1.4	22.5	312.2215858	13.48797251				400	280	25	LMA	68.33284686		Deciduous	B	Woody
			43	Spatial distribution of leaf nitrogen and photosynthetic capacity within the foliage of individual trees: disentangling the effects of local light quality, leaf irradiance, and transpiration	Juglans nigra¡Áregia	1.4	22.5	29.51695081	1.275132275				400	280	25	Vcmax	27.03393626		Deciduous	B	Woody
			43	Spatial distribution of leaf nitrogen and photosynthetic capacity within the foliage of individual trees: disentangling the effects of local light quality, leaf irradiance, and transpiration	Juglans nigra¡Áregia	1.4	22.5	21.86213992	0.944444444				400	280	25	Vcmax	27.81528239		Deciduous	B	Woody
			43	Spatial distribution of leaf nitrogen and photosynthetic capacity within the foliage of individual trees: disentangling the effects of local light quality, leaf irradiance, and transpiration	Juglans nigra¡Áregia	1.4	22.5	37.17176171	1.605820106				400	280	25	Vcmax	28.31977359		Deciduous	B	Woody
			43	Spatial distribution of leaf nitrogen and photosynthetic capacity within the foliage of individual trees: disentangling the effects of local light quality, leaf irradiance, and transpiration	Juglans nigra¡Áregia	1.4	22.5	57.07427004	2.465608466				400	280	25	Vcmax	33.47173619		Deciduous	B	Woody
			43	Spatial distribution of leaf nitrogen and photosynthetic capacity within the foliage of individual trees: disentangling the effects of local light quality, leaf irradiance, and transpiration	Juglans nigra¡Áregia	1.4	22.5	54.01234568	2.333333333				400	280	25	Vcmax	37.09176818		Deciduous	B	Woody
			43	Spatial distribution of leaf nitrogen and photosynthetic capacity within the foliage of individual trees: disentangling the effects of local light quality, leaf irradiance, and transpiration	Juglans nigra¡Áregia	1.4	22.5	75.44581619	3.259259259				400	280	25	Vcmax	37.84973545		Deciduous	B	Woody
			43	Spatial distribution of leaf nitrogen and photosynthetic capacity within the foliage of individual trees: disentangling the effects of local light quality, leaf irradiance, and transpiration	Juglans nigra¡Áregia	1.4	22.5	40.23368607	1.738095238				400	280	25	Vcmax	41.2372093		Deciduous	B	Woody
			43	Spatial distribution of leaf nitrogen and photosynthetic capacity within the foliage of individual trees: disentangling the effects of local light quality, leaf irradiance, and transpiration	Juglans nigra¡Áregia	1.4	22.5	50.95042132	2.201058201				400	280	25	Vcmax	41.48699397		Deciduous	B	Woody
			43	Spatial distribution of leaf nitrogen and photosynthetic capacity within the foliage of individual trees: disentangling the effects of local light quality, leaf irradiance, and transpiration	Juglans nigra¡Áregia	1.4	22.5	46.35753478	2.002645503				400	280	25	Vcmax	44.0746647		Deciduous	B	Woody
			43	Spatial distribution of leaf nitrogen and photosynthetic capacity within the foliage of individual trees: disentangling the effects of local light quality, leaf irradiance, and transpiration	Juglans nigra¡Áregia	1.4	22.5	135.1533412	5.838624339				400	280	25	Vcmax	45.55368525		Deciduous	B	Woody
			43	Spatial distribution of leaf nitrogen and photosynthetic capacity within the foliage of individual trees: disentangling the effects of local light quality, leaf irradiance, and transpiration	Juglans nigra¡Áregia	1.4	22.5	406.1336469	17.54497354				400	280	25	Vcmax	47.40307617		Deciduous	B	Woody
			43	Spatial distribution of leaf nitrogen and photosynthetic capacity within the foliage of individual trees: disentangling the effects of local light quality, leaf irradiance, and transpiration	Juglans nigra¡Áregia	1.4	22.5	164.2416226	7.095238095				400	280	25	Vcmax	50.43986711		Deciduous	B	Woody
			43	Spatial distribution of leaf nitrogen and photosynthetic capacity within the foliage of individual trees: disentangling the effects of local light quality, leaf irradiance, and transpiration	Juglans nigra¡Áregia	1.4	22.5	337.2403488	14.56878307				400	280	25	Vcmax	50.55922235		Deciduous	B	Woody
			43	Spatial distribution of leaf nitrogen and photosynthetic capacity within the foliage of individual trees: disentangling the effects of local light quality, leaf irradiance, and transpiration	Juglans nigra¡Áregia	1.4	22.5	358.6738193	15.49470899				400	280	25	Vcmax	51.31718961		Deciduous	B	Woody
			43	Spatial distribution of leaf nitrogen and photosynthetic capacity within the foliage of individual trees: disentangling the effects of local light quality, leaf irradiance, and transpiration	Juglans nigra¡Áregia	1.4	22.5	308.1520674	13.31216931				400	280	25	Vcmax	52.39138674		Deciduous	B	Woody
			43	Spatial distribution of leaf nitrogen and photosynthetic capacity within the foliage of individual trees: disentangling the effects of local light quality, leaf irradiance, and transpiration	Juglans nigra¡Áregia	1.4	22.5	178.0202822	7.69047619				400	280	25	Vcmax	58.43912883		Deciduous	B	Woody
			44	Stoichiometry of foliar carbon constituents varies along light gradients in temperate woody canopies: implications for foliage morphological plasticity	Populus tremula	1	25			0.193693039			400	280	25	LMA	75.72755047		Deciduous	B	Woody
			44	Stoichiometry of foliar carbon constituents varies along light gradients in temperate woody canopies: implications for foliage morphological plasticity	Populus tremula	1	25			0.264389826			400	280	25	LMA	81.82498007		Deciduous	B	Woody
			44	Stoichiometry of foliar carbon constituents varies along light gradients in temperate woody canopies: implications for foliage morphological plasticity	Populus tremula	1	25			0.231566318			400	280	25	LMA	83.40320169		Deciduous	B	Woody
			44	Stoichiometry of foliar carbon constituents varies along light gradients in temperate woody canopies: implications for foliage morphological plasticity	Populus tremula	1	25			0.319937302			400	280	25	LMA	86.39535906		Deciduous	B	Woody
			44	Stoichiometry of foliar carbon constituents varies along light gradients in temperate woody canopies: implications for foliage morphological plasticity	Populus tremula	1	25			0.223991662			400	280	25	LMA	90.61292741		Deciduous	B	Woody
			44	Stoichiometry of foliar carbon constituents varies along light gradients in temperate woody canopies: implications for foliage morphological plasticity	Populus tremula	1	25			0.191168153			400	280	25	LMA	91.67674574		Deciduous	B	Woody
			44	Stoichiometry of foliar carbon constituents varies along light gradients in temperate woody canopies: implications for foliage morphological plasticity	Populus tremula	1	25			0.453756221			400	280	25	LMA	94.48307155		Deciduous	B	Woody
			44	Stoichiometry of foliar carbon constituents varies along light gradients in temperate woody canopies: implications for foliage morphological plasticity	Populus tremula	1	25			0.375484778			400	280	25	LMA	95.59536768		Deciduous	B	Woody
			44	Stoichiometry of foliar carbon constituents varies along light gradients in temperate woody canopies: implications for foliage morphological plasticity	Populus tremula	1	25			0.481529959			400	280	25	LMA	98.56867257		Deciduous	B	Woody
			44	Stoichiometry of foliar carbon constituents varies along light gradients in temperate woody canopies: implications for foliage morphological plasticity	Populus tremula	1	25			0.352760811			400	280	25	LMA	103.8500593		Deciduous	B	Woody
			44	Stoichiometry of foliar carbon constituents varies along light gradients in temperate woody canopies: implications for foliage morphological plasticity	Populus tremula	1	25			0.653222158			400	280	25	LMA	106.6159869		Deciduous	B	Woody
			44	Stoichiometry of foliar carbon constituents varies along light gradients in temperate woody canopies: implications for foliage morphological plasticity	Populus tremula	1	25			0.746642913			400	280	25	LMA	110.6315644		Deciduous	B	Woody
			44	Stoichiometry of foliar carbon constituents varies along light gradients in temperate woody canopies: implications for foliage morphological plasticity	Populus tremula	1	25			0.514353468			400	280	25	LMA	111.9081464		Deciduous	B	Woody
			44	Stoichiometry of foliar carbon constituents varies along light gradients in temperate woody canopies: implications for foliage morphological plasticity	Populus tremula	1	25			0.559801403			400	280	25	LMA	117.0037015		Deciduous	B	Woody
			44	Stoichiometry of foliar carbon constituents varies along light gradients in temperate woody canopies: implications for foliage morphological plasticity	Populus tremula	1	25			0.675946125			400	280	25	LMA	117.9086204		Deciduous	B	Woody
			44	Stoichiometry of foliar carbon constituents varies along light gradients in temperate woody canopies: implications for foliage morphological plasticity	Populus tremula	1	25			0.574950714			400	280	25	LMA	119.0451555		Deciduous	B	Woody
			44	Stoichiometry of foliar carbon constituents varies along light gradients in temperate woody canopies: implications for foliage morphological plasticity	Populus tremula	1	25			0.877936947			400	280	25	LMA	119.7507767		Deciduous	B	Woody
			44	Stoichiometry of foliar carbon constituents varies along light gradients in temperate woody canopies: implications for foliage morphological plasticity	Populus tremula	1	25			0.941059078			400	280	25	LMA	138.7163683		Deciduous	B	Woody
			45	Stoichiometry of foliar carbon constituents varies along light gradients in temperate woody canopies: implications for foliage morphological plasticity	Fraxinus excelsior	1	25			0.16120078			400	280	25	LMA	36.83525599		Deciduous	B	Woody
			45	Stoichiometry of foliar carbon constituents varies along light gradients in temperate woody canopies: implications for foliage morphological plasticity	Fraxinus excelsior	1	25			0.211010148			400	280	25	LMA	43.55858173		Deciduous	B	Woody
			45	Stoichiometry of foliar carbon constituents varies along light gradients in temperate woody canopies: implications for foliage morphological plasticity	Fraxinus excelsior	1	25			0.198404729			400	280	25	LMA	45.13523884		Deciduous	B	Woody
			45	Stoichiometry of foliar carbon constituents varies along light gradients in temperate woody canopies: implications for foliage morphological plasticity	Fraxinus excelsior	1	25			0.120706687			400	280	25	LMA	45.21622703		Deciduous	B	Woody
			45	Stoichiometry of foliar carbon constituents varies along light gradients in temperate woody canopies: implications for foliage morphological plasticity	Fraxinus excelsior	1	25			0.087927698			400	280	25	LMA	49.41977516		Deciduous	B	Woody
			45	Stoichiometry of foliar carbon constituents varies along light gradients in temperate woody canopies: implications for foliage morphological plasticity	Fraxinus excelsior	1	25			0.130364855			400	280	25	LMA	53.02374946		Deciduous	B	Woody
			45	Stoichiometry of foliar carbon constituents varies along light gradients in temperate woody canopies: implications for foliage morphological plasticity	Fraxinus excelsior	1	25			0.190322238			400	280	25	LMA	57.13063427		Deciduous	B	Woody
			45	Stoichiometry of foliar carbon constituents varies along light gradients in temperate woody canopies: implications for foliage morphological plasticity	Fraxinus excelsior	1	25			0.260305175			400	280	25	LMA	61.227069		Deciduous	B	Woody
			45	Stoichiometry of foliar carbon constituents varies along light gradients in temperate woody canopies: implications for foliage morphological plasticity	Fraxinus excelsior	1	25			0.229934605			400	280	25	LMA	67.51279728		Deciduous	B	Woody
			45	Stoichiometry of foliar carbon constituents varies along light gradients in temperate woody canopies: implications for foliage morphological plasticity	Fraxinus excelsior	1	25			0.254778058			400	280	25	LMA	72.17745557		Deciduous	B	Woody
			45	Stoichiometry of foliar carbon constituents varies along light gradients in temperate woody canopies: implications for foliage morphological plasticity	Fraxinus excelsior	1	25			0.232122593			400	280	25	LMA	74.28576094		Deciduous	B	Woody
			45	Stoichiometry of foliar carbon constituents varies along light gradients in temperate woody canopies: implications for foliage morphological plasticity	Fraxinus excelsior	1	25			0.489374383			400	280	25	LMA	93.30100337		Deciduous	B	Woody
			45	Stoichiometry of foliar carbon constituents varies along light gradients in temperate woody canopies: implications for foliage morphological plasticity	Fraxinus excelsior	1	25			0.419122029			400	280	25	LMA	94.9377485		Deciduous	B	Woody
			45	Stoichiometry of foliar carbon constituents varies along light gradients in temperate woody canopies: implications for foliage morphological plasticity	Fraxinus excelsior	1	25			0.536824316			400	280	25	LMA	96.89975263		Deciduous	B	Woody
			45	Stoichiometry of foliar carbon constituents varies along light gradients in temperate woody canopies: implications for foliage morphological plasticity	Fraxinus excelsior	1	25			0.71210006			400	280	25	LMA	100.3652633		Deciduous	B	Woody
			45	Stoichiometry of foliar carbon constituents varies along light gradients in temperate woody canopies: implications for foliage morphological plasticity	Fraxinus excelsior	1	25			0.69202446			400	280	25	LMA	100.9073616		Deciduous	B	Woody
			45	Stoichiometry of foliar carbon constituents varies along light gradients in temperate woody canopies: implications for foliage morphological plasticity	Fraxinus excelsior	1	25			0.606733776			400	280	25	LMA	102.5597819		Deciduous	B	Woody
			45	Stoichiometry of foliar carbon constituents varies along light gradients in temperate woody canopies: implications for foliage morphological plasticity	Fraxinus excelsior	1	25			0.852041441			400	280	25	LMA	109.0793309		Deciduous	B	Woody
			45	Stoichiometry of foliar carbon constituents varies along light gradients in temperate woody canopies: implications for foliage morphological plasticity	Fraxinus excelsior	1	25			0.518642795			400	280	25	LMA	110.4691926		Deciduous	B	Woody
			45	Stoichiometry of foliar carbon constituents varies along light gradients in temperate woody canopies: implications for foliage morphological plasticity	Fraxinus excelsior	1	25			0.78675288			400	280	25	LMA	111.7532473		Deciduous	B	Woody
			46	Stoichiometry of foliar carbon constituents varies along light gradients in temperate woody canopies: implications for foliage morphological plasticity	Corylus avellana	1	25			0.095316996			400	280	25	LMA	31.32003492		Deciduous	B	Woody
			46	Stoichiometry of foliar carbon constituents varies along light gradients in temperate woody canopies: implications for foliage morphological plasticity	Corylus avellana	1	25			0.085367431			400	280	25	LMA	31.83602211		Deciduous	B	Woody
			46	Stoichiometry of foliar carbon constituents varies along light gradients in temperate woody canopies: implications for foliage morphological plasticity	Corylus avellana	1	25			0.110180725			400	280	25	LMA	31.84895412		Deciduous	B	Woody
			46	Stoichiometry of foliar carbon constituents varies along light gradients in temperate woody canopies: implications for foliage morphological plasticity	Corylus avellana	1	25			0.164721477			400	280	25	LMA	32.91972455		Deciduous	B	Woody
			46	Stoichiometry of foliar carbon constituents varies along light gradients in temperate woody canopies: implications for foliage morphological plasticity	Corylus avellana	1	25			0.154674922			400	280	25	LMA	35.52035175		Deciduous	B	Woody
			46	Stoichiometry of foliar carbon constituents varies along light gradients in temperate woody canopies: implications for foliage morphological plasticity	Corylus avellana	1	25			0.114925156			400	280	25	LMA	36.54198054		Deciduous	B	Woody
			46	Stoichiometry of foliar carbon constituents varies along light gradients in temperate woody canopies: implications for foliage morphological plasticity	Corylus avellana	1	25			0.095050273			400	280	25	LMA	37.05279493		Deciduous	B	Woody
			46	Stoichiometry of foliar carbon constituents varies along light gradients in temperate woody canopies: implications for foliage morphological plasticity	Corylus avellana	1	25			0.184329637			400	280	25	LMA	38.14167017		Deciduous	B	Woody
			46	Stoichiometry of foliar carbon constituents varies along light gradients in temperate woody canopies: implications for foliage morphological plasticity	Corylus avellana	1	25			0.186641234			400	280	25	LMA	41.79108338		Deciduous	B	Woody
			46	Stoichiometry of foliar carbon constituents varies along light gradients in temperate woody canopies: implications for foliage morphological plasticity	Corylus avellana	1	25			0.151660147			400	280	25	LMA	46.98457858		Deciduous	B	Woody
			46	Stoichiometry of foliar carbon constituents varies along light gradients in temperate woody canopies: implications for foliage morphological plasticity	Corylus avellana	1	25			0.26331997			400	280	25	LMA	47.04277262		Deciduous	B	Woody
			46	Stoichiometry of foliar carbon constituents varies along light gradients in temperate woody canopies: implications for foliage morphological plasticity	Corylus avellana	1	25			0.292392745			400	280	25	LMA	62.17193107		Deciduous	B	Woody
			46	Stoichiometry of foliar carbon constituents varies along light gradients in temperate woody canopies: implications for foliage morphological plasticity	Corylus avellana	1	25			0.485815202			400	280	25	LMA	64.87860076		Deciduous	B	Woody
			46	Stoichiometry of foliar carbon constituents varies along light gradients in temperate woody canopies: implications for foliage morphological plasticity	Corylus avellana	1	25			0.500121238			400	280	25	LMA	77.39419999		Deciduous	B	Woody
			46	Stoichiometry of foliar carbon constituents varies along light gradients in temperate woody canopies: implications for foliage morphological plasticity	Corylus avellana	1	25			0.579523779			400	280	25	LMA	77.43558243		Deciduous	B	Woody
			46	Stoichiometry of foliar carbon constituents varies along light gradients in temperate woody canopies: implications for foliage morphological plasticity	Corylus avellana	1	25			0.48019786			400	280	25	LMA	78.94733439		Deciduous	B	Woody
			46	Stoichiometry of foliar carbon constituents varies along light gradients in temperate woody canopies: implications for foliage morphological plasticity	Corylus avellana	1	25			0.76032136			400	280	25	LMA	84.82622612		Deciduous	B	Woody
			46	Stoichiometry of foliar carbon constituents varies along light gradients in temperate woody canopies: implications for foliage morphological plasticity	Corylus avellana	1	25			0.410332676			400	280	25	LMA	87.24968478		Deciduous	B	Woody
			46	Stoichiometry of foliar carbon constituents varies along light gradients in temperate woody canopies: implications for foliage morphological plasticity	Corylus avellana	1	25			0.673062623			400	280	25	LMA	93.6406841		Deciduous	B	Woody
			47	Stoichiometry of foliar carbon constituents varies along light gradients in temperate woody canopies: implications for foliage morphological plasticity	Tilia cordata	1	25			0.1475			400	280	25	LMA	31.05897436		Deciduous	B	Woody
			47	Stoichiometry of foliar carbon constituents varies along light gradients in temperate woody canopies: implications for foliage morphological plasticity	Tilia cordata	1	25			0.1225			400	280	25	LMA	32.12307692		Deciduous	B	Woody
			47	Stoichiometry of foliar carbon constituents varies along light gradients in temperate woody canopies: implications for foliage morphological plasticity	Tilia cordata	1	25			0.0375			400	280	25	LMA	32.25384615		Deciduous	B	Woody
			47	Stoichiometry of foliar carbon constituents varies along light gradients in temperate woody canopies: implications for foliage morphological plasticity	Tilia cordata	1	25			0.165			400	280	25	LMA	38.72435897		Deciduous	B	Woody
			47	Stoichiometry of foliar carbon constituents varies along light gradients in temperate woody canopies: implications for foliage morphological plasticity	Tilia cordata	1	25			0.23			400	280	25	LMA	60.67564103		Deciduous	B	Woody
			47	Stoichiometry of foliar carbon constituents varies along light gradients in temperate woody canopies: implications for foliage morphological plasticity	Tilia cordata	1	25			0.32			400	280	25	LMA	69.76794872		Deciduous	B	Woody
			47	Stoichiometry of foliar carbon constituents varies along light gradients in temperate woody canopies: implications for foliage morphological plasticity	Tilia cordata	1	25			0.2475			400	280	25	LMA	73.46923077		Deciduous	B	Woody
			47	Stoichiometry of foliar carbon constituents varies along light gradients in temperate woody canopies: implications for foliage morphological plasticity	Tilia cordata	1	25			0.4225			400	280	25	LMA	79.35384615		Deciduous	B	Woody
			47	Stoichiometry of foliar carbon constituents varies along light gradients in temperate woody canopies: implications for foliage morphological plasticity	Tilia cordata	1	25			0.575			400	280	25	LMA	83.22179487		Deciduous	B	Woody
			47	Stoichiometry of foliar carbon constituents varies along light gradients in temperate woody canopies: implications for foliage morphological plasticity	Tilia cordata	1	25			0.375			400	280	25	LMA	83.52948718		Deciduous	B	Woody
			47	Stoichiometry of foliar carbon constituents varies along light gradients in temperate woody canopies: implications for foliage morphological plasticity	Tilia cordata	1	25			0.6425			400	280	25	LMA	83.63076923		Deciduous	B	Woody
			47	Stoichiometry of foliar carbon constituents varies along light gradients in temperate woody canopies: implications for foliage morphological plasticity	Tilia cordata	1	25			0.54			400	280	25	LMA	85.83974359		Deciduous	B	Woody
			47	Stoichiometry of foliar carbon constituents varies along light gradients in temperate woody canopies: implications for foliage morphological plasticity	Tilia cordata	1	25			0.495			400	280	25	LMA	87.4474359		Deciduous	B	Woody
			47	Stoichiometry of foliar carbon constituents varies along light gradients in temperate woody canopies: implications for foliage morphological plasticity	Tilia cordata	1	25			0.58			400	280	25	LMA	87.82948718		Deciduous	B	Woody
			47	Stoichiometry of foliar carbon constituents varies along light gradients in temperate woody canopies: implications for foliage morphological plasticity	Tilia cordata	1	25			0.8725			400	280	25	LMA	88.40512821		Deciduous	B	Woody
			47	Stoichiometry of foliar carbon constituents varies along light gradients in temperate woody canopies: implications for foliage morphological plasticity	Tilia cordata	1	25			0.9775			400	280	25	LMA	90.80769231		Deciduous	B	Woody
			47	Stoichiometry of foliar carbon constituents varies along light gradients in temperate woody canopies: implications for foliage morphological plasticity	Tilia cordata	1	25			0.5425			400	280	25	LMA	90.96410256		Deciduous	B	Woody
			47	Stoichiometry of foliar carbon constituents varies along light gradients in temperate woody canopies: implications for foliage morphological plasticity	Tilia cordata	1	25			0.7275			400	280	25	LMA	91.19230769		Deciduous	B	Woody
			47	Stoichiometry of foliar carbon constituents varies along light gradients in temperate woody canopies: implications for foliage morphological plasticity	Tilia cordata	1	25			0.675			400	280	25	LMA	91.27307692		Deciduous	B	Woody
			47	Stoichiometry of foliar carbon constituents varies along light gradients in temperate woody canopies: implications for foliage morphological plasticity	Tilia cordata	1	25			0.64			400	280	25	LMA	91.32692308		Deciduous	B	Woody
			47	Stoichiometry of foliar carbon constituents varies along light gradients in temperate woody canopies: implications for foliage morphological plasticity	Tilia cordata	1	25			0.78			400	280	25	LMA	92.65		Deciduous	B	Woody
			47	Stoichiometry of foliar carbon constituents varies along light gradients in temperate woody canopies: implications for foliage morphological plasticity	Tilia cordata	1	25			0.8525			400	280	25	LMA	94.58974359		Deciduous	B	Woody
			47	Stoichiometry of foliar carbon constituents varies along light gradients in temperate woody canopies: implications for foliage morphological plasticity	Tilia cordata	1	25			0.9225			400	280	25	LMA	100.1230769		Deciduous	B	Woody
			48	Stoichiometry of foliar carbon constituents varies along light gradients in temperate woody canopies: implications for foliage morphological plasticity	Fagus sylvatica	1	25			0.127831715			400	280	25	LMA	21.22977346		Deciduous	B	Woody
			48	Stoichiometry of foliar carbon constituents varies along light gradients in temperate woody canopies: implications for foliage morphological plasticity	Fagus sylvatica	1	25			0.180812984			400	280	25	LMA	22.26537217		Deciduous	B	Woody
			48	Stoichiometry of foliar carbon constituents varies along light gradients in temperate woody canopies: implications for foliage morphological plasticity	Fagus sylvatica	1	25			0.059576346			400	280	25	LMA	22.78317152		Deciduous	B	Woody
			48	Stoichiometry of foliar carbon constituents varies along light gradients in temperate woody canopies: implications for foliage morphological plasticity	Fagus sylvatica	1	25			0.041850544			400	280	25	LMA	23.81877023		Deciduous	B	Woody
			48	Stoichiometry of foliar carbon constituents varies along light gradients in temperate woody canopies: implications for foliage morphological plasticity	Fagus sylvatica	1	25			0.079704815			400	280	25	LMA	24.33656958		Deciduous	B	Woody
			48	Stoichiometry of foliar carbon constituents varies along light gradients in temperate woody canopies: implications for foliage morphological plasticity	Fagus sylvatica	1	25			0.059355693			400	280	25	LMA	27.4433657		Deciduous	B	Woody
			48	Stoichiometry of foliar carbon constituents varies along light gradients in temperate woody canopies: implications for foliage morphological plasticity	Fagus sylvatica	1	25			0.205820339			400	280	25	LMA	27.4433657		Deciduous	B	Woody
			48	Stoichiometry of foliar carbon constituents varies along light gradients in temperate woody canopies: implications for foliage morphological plasticity	Fagus sylvatica	1	25			0.026478376			400	280	25	LMA	28.4789644		Deciduous	B	Woody
			48	Stoichiometry of foliar carbon constituents varies along light gradients in temperate woody canopies: implications for foliage morphological plasticity	Fagus sylvatica	1	25			0.102186918			400	280	25	LMA	29.51456311		Deciduous	B	Woody
			48	Stoichiometry of foliar carbon constituents varies along light gradients in temperate woody canopies: implications for foliage morphological plasticity	Fagus sylvatica	1	25			0.241002256			400	280	25	LMA	31.06796117		Deciduous	B	Woody
			48	Stoichiometry of foliar carbon constituents varies along light gradients in temperate woody canopies: implications for foliage morphological plasticity	Fagus sylvatica	1	25			0.170295185			400	280	25	LMA	31.06796117		Deciduous	B	Woody
			48	Stoichiometry of foliar carbon constituents varies along light gradients in temperate woody canopies: implications for foliage morphological plasticity	Fagus sylvatica	1	25			0.190448171			400	280	25	LMA	32.10355987		Deciduous	B	Woody
			48	Stoichiometry of foliar carbon constituents varies along light gradients in temperate woody canopies: implications for foliage morphological plasticity	Fagus sylvatica	1	25			0.180052957			400	280	25	LMA	38.3171521		Deciduous	B	Woody
			48	Stoichiometry of foliar carbon constituents varies along light gradients in temperate woody canopies: implications for foliage morphological plasticity	Fagus sylvatica	1	25			0.328895754			400	280	25	LMA	41.42394822		Deciduous	B	Woody
			48	Stoichiometry of foliar carbon constituents varies along light gradients in temperate woody canopies: implications for foliage morphological plasticity	Fagus sylvatica	1	25			0.712121212			400	280	25	LMA	54.36893204		Deciduous	B	Woody
			48	Stoichiometry of foliar carbon constituents varies along light gradients in temperate woody canopies: implications for foliage morphological plasticity	Fagus sylvatica	1	25			0.797783662			400	280	25	LMA	58.51132686		Deciduous	B	Woody
			49	Three-dimensional lamina architecture alters light-harvesting efficiency in Fagus: a leaf-scale analysis	Fagus sylvatica	1	25	77.61629717	3.353024038				400	280	25	LMA	25.73726542		Deciduous	B	Woody
			49	Three-dimensional lamina architecture alters light-harvesting efficiency in Fagus: a leaf-scale analysis	Fagus sylvatica	1	25	83.3436415	3.600445313				400	280	25	LMA	30.56300268		Deciduous	B	Woody
			49	Three-dimensional lamina architecture alters light-harvesting efficiency in Fagus: a leaf-scale analysis	Fagus sylvatica	1	25	61.73330371	2.66687872				400	280	25	LMA	31.52815013		Deciduous	B	Woody
			49	Three-dimensional lamina architecture alters light-harvesting efficiency in Fagus: a leaf-scale analysis	Fagus sylvatica	1	25	100.8938233	4.358613169				400	280	25	LMA	33.78016086		Deciduous	B	Woody
			49	Three-dimensional lamina architecture alters light-harvesting efficiency in Fagus: a leaf-scale analysis	Fagus sylvatica	1	25	32.22354335	1.392057073				400	280	25	LMA	34.10187668		Deciduous	B	Woody
			49	Three-dimensional lamina architecture alters light-harvesting efficiency in Fagus: a leaf-scale analysis	Fagus sylvatica	1	25	53.80232552	2.324260463				400	280	25	LMA	34.10187668		Deciduous	B	Woody
			49	Three-dimensional lamina architecture alters light-harvesting efficiency in Fagus: a leaf-scale analysis	Fagus sylvatica	1	25	75.34955208	3.25510065				400	280	25	LMA	35.06702413		Deciduous	B	Woody
			49	Three-dimensional lamina architecture alters light-harvesting efficiency in Fagus: a leaf-scale analysis	Fagus sylvatica	1	25	93.00491931	4.017812514				400	280	25	LMA	35.06702413		Deciduous	B	Woody
			49	Three-dimensional lamina architecture alters light-harvesting efficiency in Fagus: a leaf-scale analysis	Fagus sylvatica	1	25	67.41857389	2.912482392				400	280	25	LMA	37.64075067		Deciduous	B	Woody
			49	Three-dimensional lamina architecture alters light-harvesting efficiency in Fagus: a leaf-scale analysis	Fagus sylvatica	1	25	108.5933937	4.691234607				400	280	25	LMA	38.28418231		Deciduous	B	Woody
			49	Three-dimensional lamina architecture alters light-harvesting efficiency in Fagus: a leaf-scale analysis	Fagus sylvatica	1	25	84.92668158	3.668832644				400	280	25	LMA	42.14477212		Deciduous	B	Woody
			49	Three-dimensional lamina architecture alters light-harvesting efficiency in Fagus: a leaf-scale analysis	Fagus sylvatica	1	25	100.5572301	4.344072341				400	280	25	LMA	44.07506702		Deciduous	B	Woody
			49	Three-dimensional lamina architecture alters light-harvesting efficiency in Fagus: a leaf-scale analysis	Fagus sylvatica	1	25	98.55344848	4.257508974				400	280	25	LMA	45.36193029		Deciduous	B	Woody
			49	Three-dimensional lamina architecture alters light-harvesting efficiency in Fagus: a leaf-scale analysis	Fagus sylvatica	1	25	104.4385709	4.511746263				400	280	25	LMA	45.36193029		Deciduous	B	Woody
			49	Three-dimensional lamina architecture alters light-harvesting efficiency in Fagus: a leaf-scale analysis	Fagus sylvatica	1	25	133.7695161	5.778843095				400	280	25	LMA	48.25737265		Deciduous	B	Woody
			49	Three-dimensional lamina architecture alters light-harvesting efficiency in Fagus: a leaf-scale analysis	Fagus sylvatica	1	25	110.1553967	4.758713137				400	280	25	LMA	50.50938338		Deciduous	B	Woody
			49	Three-dimensional lamina architecture alters light-harvesting efficiency in Fagus: a leaf-scale analysis	Fagus sylvatica	1	25	116.0089635	5.011587222				400	280	25	LMA	51.47453083		Deciduous	B	Woody
			49	Three-dimensional lamina architecture alters light-harvesting efficiency in Fagus: a leaf-scale analysis	Fagus sylvatica	1	25	131.6184749	5.685918117				400	280	25	LMA	54.04825737		Deciduous	B	Woody
			49	Three-dimensional lamina architecture alters light-harvesting efficiency in Fagus: a leaf-scale analysis	Fagus sylvatica	1	25	202.2189068	8.735856773				400	280	25	LMA	54.69168901		Deciduous	B	Woody
			49	Three-dimensional lamina architecture alters light-harvesting efficiency in Fagus: a leaf-scale analysis	Fagus sylvatica	1	25	227.7105854	9.837097287				400	280	25	LMA	55.01340483		Deciduous	B	Woody
			49	Three-dimensional lamina architecture alters light-harvesting efficiency in Fagus: a leaf-scale analysis	Fagus sylvatica	1	25	127.6109117	5.512791385				400	280	25	LMA	56.62198391		Deciduous	B	Woody
			49	Three-dimensional lamina architecture alters light-harvesting efficiency in Fagus: a leaf-scale analysis	Fagus sylvatica	1	25	88.36624374	3.817421729				400	280	25	LMA	56.94369973		Deciduous	B	Woody
			49	Three-dimensional lamina architecture alters light-harvesting efficiency in Fagus: a leaf-scale analysis	Fagus sylvatica	1	25	141.3323454	6.105557323				400	280	25	LMA	56.94369973		Deciduous	B	Woody
			49	Three-dimensional lamina architecture alters light-harvesting efficiency in Fagus: a leaf-scale analysis	Fagus sylvatica	1	25	207.9778067	8.984641251				400	280	25	LMA	58.55227882		Deciduous	B	Woody
			49	Three-dimensional lamina architecture alters light-harvesting efficiency in Fagus: a leaf-scale analysis	Fagus sylvatica	1	25	245.218693	10.59344754				400	280	25	LMA	59.51742627		Deciduous	B	Woody
			49	Three-dimensional lamina architecture alters light-harvesting efficiency in Fagus: a leaf-scale analysis	Fagus sylvatica	1	25	290.2748536	12.53987368				400	280	25	LMA	61.44772118		Deciduous	B	Woody
			49	Three-dimensional lamina architecture alters light-harvesting efficiency in Fagus: a leaf-scale analysis	Fagus sylvatica	1	25	547.0691985	23.63338938				400	280	25	LMA	67.2386059		Deciduous	B	Woody
			49	Three-dimensional lamina architecture alters light-harvesting efficiency in Fagus: a leaf-scale analysis	Fagus sylvatica	1	25	543.0300797	23.45889944				400	280	25	LMA	70.77747989		Deciduous	B	Woody
			49	Three-dimensional lamina architecture alters light-harvesting efficiency in Fagus: a leaf-scale analysis	Fagus sylvatica	1	25	227.1425843	9.81255964				400	280	25	LMA	72.38605898		Deciduous	B	Woody
			49	Three-dimensional lamina architecture alters light-harvesting efficiency in Fagus: a leaf-scale analysis	Fagus sylvatica	1	25	554.7372132	23.96464761				400	280	25	LMA	72.7077748		Deciduous	B	Woody
			49	Three-dimensional lamina architecture alters light-harvesting efficiency in Fagus: a leaf-scale analysis	Fagus sylvatica	1	25	311.4539313	13.45480983				400	280	25	LMA	73.67292225		Deciduous	B	Woody
			49	Three-dimensional lamina architecture alters light-harvesting efficiency in Fagus: a leaf-scale analysis	Fagus sylvatica	1	25	468.3168992	20.23129004				400	280	25	LMA	75.92493298		Deciduous	B	Woody
			49	Three-dimensional lamina architecture alters light-harvesting efficiency in Fagus: a leaf-scale analysis	Fagus sylvatica	1	25	456.4940617	19.72054346				400	280	25	LMA	77.53351206		Deciduous	B	Woody
			49	Three-dimensional lamina architecture alters light-harvesting efficiency in Fagus: a leaf-scale analysis	Fagus sylvatica	1	25	642.8352342	27.77048212				400	280	25	LMA	78.1769437		Deciduous	B	Woody
			49	Three-dimensional lamina architecture alters light-harvesting efficiency in Fagus: a leaf-scale analysis	Fagus sylvatica	1	25	487.7130846	21.06920525				400	280	25	LMA	82.68096515		Deciduous	B	Woody
			49	Three-dimensional lamina architecture alters light-harvesting efficiency in Fagus: a leaf-scale analysis	Fagus sylvatica	1	25	417.06006	18.01699459				400	280	25	LMA	83.6461126		Deciduous	B	Woody
			49	Three-dimensional lamina architecture alters light-harvesting efficiency in Fagus: a leaf-scale analysis	Fagus sylvatica	1	25	407.1568558	17.58917617				400	280	25	LMA	86.54155496		Deciduous	B	Woody
			49	Three-dimensional lamina architecture alters light-harvesting efficiency in Fagus: a leaf-scale analysis	Fagus sylvatica	1	25	617.017481	26.65515518				400	280	25	LMA	87.82841823		Deciduous	B	Woody
			49	Three-dimensional lamina architecture alters light-harvesting efficiency in Fagus: a leaf-scale analysis	Fagus sylvatica	1	25	530.5550927	22.91998001				400	280	25	LMA	92.33243968		Deciduous	B	Woody
			49	Three-dimensional lamina architecture alters light-harvesting efficiency in Fagus: a leaf-scale analysis	Fagus sylvatica	1	25	569.7366494	24.61262326				400	280	25	LMA	93.94101877		Deciduous	B	Woody
			49	Three-dimensional lamina architecture alters light-harvesting efficiency in Fagus: a leaf-scale analysis	Fagus sylvatica	1	25	756.0041923	32.65938111				400	280	25	LMA	96.83646113		Deciduous	B	Woody
			49	Three-dimensional lamina architecture alters light-harvesting efficiency in Fagus: a leaf-scale analysis	Fagus sylvatica	1	25	832.2793758	35.95446903				400	280	25	LMA	103.9142091		Deciduous	B	Woody
			50	Three-dimensional lamina architecture alters light-harvesting efficiency in Fagus: a leaf-scale analysis	Fagus orientalis	1	25	20.59003953	0.889489708				400	280	25	LMA	29.91957105		Deciduous	B	Woody
			50	Three-dimensional lamina architecture alters light-harvesting efficiency in Fagus: a leaf-scale analysis	Fagus orientalis	1	25	20.56900246	0.888580906				400	280	25	LMA	30.56300268		Deciduous	B	Woody
			50	Three-dimensional lamina architecture alters light-harvesting efficiency in Fagus: a leaf-scale analysis	Fagus orientalis	1	25	12.6485428	0.546417049				400	280	25	LMA	32.8150134		Deciduous	B	Woody
			50	Three-dimensional lamina architecture alters light-harvesting efficiency in Fagus: a leaf-scale analysis	Fagus orientalis	1	25	36.07332852	1.558367792				400	280	25	LMA	36.3538874		Deciduous	B	Woody
			50	Three-dimensional lamina architecture alters light-harvesting efficiency in Fagus: a leaf-scale analysis	Fagus orientalis	1	25	45.73460633	1.975734993				400	280	25	LMA	40.85790885		Deciduous	B	Woody
			50	Three-dimensional lamina architecture alters light-harvesting efficiency in Fagus: a leaf-scale analysis	Fagus orientalis	1	25	88.58713305	3.826964148				400	280	25	LMA	50.18766756		Deciduous	B	Woody
			50	Three-dimensional lamina architecture alters light-harvesting efficiency in Fagus: a leaf-scale analysis	Fagus orientalis	1	25	296.5176064	12.80956059				400	280	25	LMA	50.50938338		Deciduous	B	Woody
			50	Three-dimensional lamina architecture alters light-harvesting efficiency in Fagus: a leaf-scale analysis	Fagus orientalis	1	25	312.0429695	13.48025628				400	280	25	LMA	55.65683646		Deciduous	B	Woody
			50	Three-dimensional lamina architecture alters light-harvesting efficiency in Fagus: a leaf-scale analysis	Fagus orientalis	1	25	280.539946	12.11932567				400	280	25	LMA	59.19571046		Deciduous	B	Woody
			50	Three-dimensional lamina architecture alters light-harvesting efficiency in Fagus: a leaf-scale analysis	Fagus orientalis	1	25	378.5727269	16.3543418				400	280	25	LMA	60.80428954		Deciduous	B	Woody
			50	Three-dimensional lamina architecture alters light-harvesting efficiency in Fagus: a leaf-scale analysis	Fagus orientalis	1	25	327.1475911	14.13277593				400	280	25	LMA	73.67292225		Deciduous	B	Woody
			50	Three-dimensional lamina architecture alters light-harvesting efficiency in Fagus: a leaf-scale analysis	Fagus orientalis	1	25	491.8889444	21.2496024				400	280	25	LMA	74.95978552		Deciduous	B	Woody
			50	Three-dimensional lamina architecture alters light-harvesting efficiency in Fagus: a leaf-scale analysis	Fagus orientalis	1	25	509.4601633	22.00867906				400	280	25	LMA	77.53351206		Deciduous	B	Woody
			50	Three-dimensional lamina architecture alters light-harvesting efficiency in Fagus: a leaf-scale analysis	Fagus orientalis	1	25	428.8618605	18.52683237				400	280	25	LMA	82.68096515		Deciduous	B	Woody
			50	Three-dimensional lamina architecture alters light-harvesting efficiency in Fagus: a leaf-scale analysis	Fagus orientalis	1	25	428.7251194	18.52092516				400	280	25	LMA	86.86327078		Deciduous	B	Woody
			50	Three-dimensional lamina architecture alters light-harvesting efficiency in Fagus: a leaf-scale analysis	Fagus orientalis	1	25	518.8900333	22.41604944				400	280	25	LMA	89.1152815		Deciduous	B	Woody
			51	Variability of the photosynthetic characteristics of mature needles within the crown of a 25-year-old Pinus pinaster	Pinus pinaster	1	25			0.374957411			400	280	25	Jmax	91.08814738		Evergreen	N	Woody
			51	Variability of the photosynthetic characteristics of mature needles within the crown of a 25-year-old Pinus pinaster	Pinus pinaster	1	25			0.541226576			400	280	25	Jmax	97.75117567		Evergreen	N	Woody
			51	Variability of the photosynthetic characteristics of mature needles within the crown of a 25-year-old Pinus pinaster	Pinus pinaster	1	25			0.981431005			400	280	25	Jmax	99.5220802		Evergreen	N	Woody
			51	Variability of the photosynthetic characteristics of mature needles within the crown of a 25-year-old Pinus pinaster	Pinus pinaster	1	25			0.666609881			400	280	25	Jmax	107.3590468		Evergreen	N	Woody
			51	Variability of the photosynthetic characteristics of mature needles within the crown of a 25-year-old Pinus pinaster	Pinus pinaster	1	25			0.8560477			400	280	25	Jmax	115.2734905		Evergreen	N	Woody
			51	Variability of the photosynthetic characteristics of mature needles within the crown of a 25-year-old Pinus pinaster	Pinus pinaster	1	25			0.673424191			400	280	25	Jmax	121.3991778		Evergreen	N	Woody
			51	Variability of the photosynthetic characteristics of mature needles within the crown of a 25-year-old Pinus pinaster	Pinus pinaster	1	25			0.937819421			400	280	25	Jmax	122.1682359		Evergreen	N	Woody
			51	Variability of the photosynthetic characteristics of mature needles within the crown of a 25-year-old Pinus pinaster	Pinus pinaster	1	25			0.881942078			400	280	25	Jmax	123.0211978		Evergreen	N	Woody
			51	Variability of the photosynthetic characteristics of mature needles within the crown of a 25-year-old Pinus pinaster	Pinus pinaster	1	25			1.001873935			400	280	25	Jmax	142.6903773		Evergreen	N	Woody
30	36.91666667	138.7666667	52	Vertical, horizontal and azimuthal variations in leaf photosynthetic characteristics within a Fagus crenata crown in relation to light acclimation	Fagus crenata	1	17.3	40.31493128	2.089926038	0.039808115	14.4	52.5	350	245	24	Amax	5.337310785		Deciduous	B	Woody
30	36.91666667	138.7666667	52	Vertical, horizontal and azimuthal variations in leaf photosynthetic characteristics within a Fagus crenata crown in relation to light acclimation	Fagus crenata	1	17.3	154.993049	8.034839663	0.153044565	14.4	52.5	350	245	24	Amax	8.053332796		Deciduous	B	Woody
30	36.91666667	138.7666667	52	Vertical, horizontal and azimuthal variations in leaf photosynthetic characteristics within a Fagus crenata crown in relation to light acclimation	Fagus crenata	1	17.3	257.4848312	13.34801365	0.254247879	14.4	52.5	350	245	24	Amax	8.300243888		Deciduous	B	Woody
30	36.91666667	138.7666667	52	Vertical, horizontal and azimuthal variations in leaf photosynthetic characteristics within a Fagus crenata crown in relation to light acclimation	Fagus crenata	1	17.3	174.0584392	9.02318949	0.171870276	14.4	52.5	350	245	24	Amax	8.691774333		Deciduous	B	Woody
30	36.91666667	138.7666667	52	Vertical, horizontal and azimuthal variations in leaf photosynthetic characteristics within a Fagus crenata crown in relation to light acclimation	Fagus crenata	1	17.3	151.012587	7.828492508	0.149114143	14.4	52.5	350	245	24	Amax	11.07849757		Deciduous	B	Woody
30	36.91666667	138.7666667	52	Vertical, horizontal and azimuthal variations in leaf photosynthetic characteristics within a Fagus crenata crown in relation to light acclimation	Fagus crenata	1	17.3	221.517788	11.48348213	0.218732993	14.4	52.5	350	245	24	Amax	11.08404047		Deciduous	B	Woody
30	36.91666667	138.7666667	52	Vertical, horizontal and azimuthal variations in leaf photosynthetic characteristics within a Fagus crenata crown in relation to light acclimation	Fagus crenata	1	17.3	362.222001	18.77758853	0.357668353	14.4	52.5	350	245	24	Amax	12.28936972		Deciduous	B	Woody
30	36.91666667	138.7666667	52	Vertical, horizontal and azimuthal variations in leaf photosynthetic characteristics within a Fagus crenata crown in relation to light acclimation	Fagus crenata	1	17.3	464.2851182	24.06854053	0.458448391	14.4	52.5	350	245	24	Amax	14.20822164		Deciduous	B	Woody
30	36.91666667	138.7666667	52	Vertical, horizontal and azimuthal variations in leaf photosynthetic characteristics within a Fagus crenata crown in relation to light acclimation	Fagus crenata	1	17.3	640.1602802	33.18590893	0.632112551	14.4	52.5	350	245	24	Amax	15.73478725		Deciduous	B	Woody
30	36.91666667	138.7666667	52	Vertical, horizontal and azimuthal variations in leaf photosynthetic characteristics within a Fagus crenata crown in relation to light acclimation	Fagus crenata	1	17.3	790.6829644	40.98900488	0.78074295	14.4	52.5	350	245	24	Amax	16.14471006		Deciduous	B	Woody
30	36.91666667	138.7666667	52	Vertical, horizontal and azimuthal variations in leaf photosynthetic characteristics within a Fagus crenata crown in relation to light acclimation	Fagus crenata	1	17.3	841.9186492	43.64506277	0.831334529	14.4	52.5	350	245	24	Amax	16.30797372		Deciduous	B	Woody
30	36.91666667	138.7666667	52	Vertical, horizontal and azimuthal variations in leaf photosynthetic characteristics within a Fagus crenata crown in relation to light acclimation	Fagus crenata	1	17.3	764.881409	39.65145224	0.755265757	14.4	52.5	350	245	24	Amax	16.77962429		Deciduous	B	Woody
30	36.91666667	138.7666667	52	Vertical, horizontal and azimuthal variations in leaf photosynthetic characteristics within a Fagus crenata crown in relation to light acclimation	Fagus crenata	1	17.3	981.888008	50.90107433	0.969544273	14.4	52.5	350	245	24	Amax	20.37948723		Deciduous	B	Woody
30	36.91666667	138.7666667	52	Vertical, horizontal and azimuthal variations in leaf photosynthetic characteristics within a Fagus crenata crown in relation to light acclimation	Fagus crenata	1	17.3	48.22530903	2.50000002	0.047619048	14.4	52.5	350	245	24	Jmax	39.27667269		Deciduous	B	Woody
30	36.91666667	138.7666667	52	Vertical, horizontal and azimuthal variations in leaf photosynthetic characteristics within a Fagus crenata crown in relation to light acclimation	Fagus crenata	1	17.3	257.2016461	13.33333334	0.253968254	14.4	52.5	350	245	24	Jmax	52.83001808		Deciduous	B	Woody
30	36.91666667	138.7666667	52	Vertical, horizontal and azimuthal variations in leaf photosynthetic characteristics within a Fagus crenata crown in relation to light acclimation	Fagus crenata	1	17.3	141.4609057	7.33333335	0.13968254	14.4	52.5	350	245	24	Jmax	68.27486438		Deciduous	B	Woody
30	36.91666667	138.7666667	52	Vertical, horizontal and azimuthal variations in leaf photosynthetic characteristics within a Fagus crenata crown in relation to light acclimation	Fagus crenata	1	17.3	212.1913585	11.00000003	0.20952381	14.4	52.5	350	245	24	Jmax	85.32368897		Deciduous	B	Woody
30	36.91666667	138.7666667	52	Vertical, horizontal and azimuthal variations in leaf photosynthetic characteristics within a Fagus crenata crown in relation to light acclimation	Fagus crenata	1	17.3	170.3960903	8.83333332	0.168253968	14.4	52.5	350	245	24	Jmax	90.47377939		Deciduous	B	Woody
30	36.91666667	138.7666667	52	Vertical, horizontal and azimuthal variations in leaf photosynthetic characteristics within a Fagus crenata crown in relation to light acclimation	Fagus crenata	1	17.3	144.6759261	7.500000008	0.142857143	14.4	52.5	350	245	24	Jmax	90.48824593		Deciduous	B	Woody
30	36.91666667	138.7666667	52	Vertical, horizontal and azimuthal variations in leaf photosynthetic characteristics within a Fagus crenata crown in relation to light acclimation	Fagus crenata	1	17.3	360.082305	18.66666669	0.355555556	14.4	52.5	350	245	24	Jmax	91.50632911		Deciduous	B	Woody
30	36.91666667	138.7666667	52	Vertical, horizontal and azimuthal variations in leaf photosynthetic characteristics within a Fagus crenata crown in relation to light acclimation	Fagus crenata	1	17.3	848.765432	44	0.838095238	14.4	52.5	350	245	24	Jmax	111.7377939		Deciduous	B	Woody
30	36.91666667	138.7666667	52	Vertical, horizontal and azimuthal variations in leaf photosynthetic characteristics within a Fagus crenata crown in relation to light acclimation	Fagus crenata	1	17.3	652.6491765	33.83333331	0.644444444	14.4	52.5	350	245	24	Jmax	115.2658228		Deciduous	B	Woody
30	36.91666667	138.7666667	52	Vertical, horizontal and azimuthal variations in leaf photosynthetic characteristics within a Fagus crenata crown in relation to light acclimation	Fagus crenata	1	17.3	790.8950618	41	0.780952381	14.4	52.5	350	245	24	Jmax	127.7197107		Deciduous	B	Woody
30	36.91666667	138.7666667	52	Vertical, horizontal and azimuthal variations in leaf photosynthetic characteristics within a Fagus crenata crown in relation to light acclimation	Fagus crenata	1	17.3	456.532922	23.66666668	0.450793651	14.4	52.5	350	245	24	Jmax	136.4520796		Deciduous	B	Woody
30	36.91666667	138.7666667	52	Vertical, horizontal and azimuthal variations in leaf photosynthetic characteristics within a Fagus crenata crown in relation to light acclimation	Fagus crenata	1	17.3	768.389918	39.83333335	0.758730159	14.4	52.5	350	245	24	Jmax	139.124774		Deciduous	B	Woody
30	36.91666667	138.7666667	52	Vertical, horizontal and azimuthal variations in leaf photosynthetic characteristics within a Fagus crenata crown in relation to light acclimation	Fagus crenata	1	17.3	990.2263377	51.33333335	0.977777778	14.4	52.5	350	245	24	Jmax	162.3544304		Deciduous	B	Woody
30	36.91666667	138.7666667	52	Vertical, horizontal and azimuthal variations in leaf photosynthetic characteristics within a Fagus crenata crown in relation to light acclimation	Fagus crenata	1	17.3	40.13460127	2.08057773	0.039630052	14.4	52.5	350	245	24	LMA	32.98644744		Deciduous	B	Woody
30	36.91666667	138.7666667	52	Vertical, horizontal and azimuthal variations in leaf photosynthetic characteristics within a Fagus crenata crown in relation to light acclimation	Fagus crenata	1	17.3	145.7004508	7.55311137	0.143868788	14.4	52.5	350	245	24	LMA	49.12864759		Deciduous	B	Woody
30	36.91666667	138.7666667	52	Vertical, horizontal and azimuthal variations in leaf photosynthetic characteristics within a Fagus crenata crown in relation to light acclimation	Fagus crenata	1	17.3	216.4692416	11.22176549	0.213747914	14.4	52.5	350	245	24	LMA	52.60591755		Deciduous	B	Woody
30	36.91666667	138.7666667	52	Vertical, horizontal and azimuthal variations in leaf photosynthetic characteristics within a Fagus crenata crown in relation to light acclimation	Fagus crenata	1	17.3	148.6577371	7.706417093	0.146788897	14.4	52.5	350	245	24	LMA	54.11379268		Deciduous	B	Woody
30	36.91666667	138.7666667	52	Vertical, horizontal and azimuthal variations in leaf photosynthetic characteristics within a Fagus crenata crown in relation to light acclimation	Fagus crenata	1	17.3	361.4380992	18.73695107	0.356894306	14.4	52.5	350	245	24	LMA	55.7278906		Deciduous	B	Woody
30	36.91666667	138.7666667	52	Vertical, horizontal and azimuthal variations in leaf photosynthetic characteristics within a Fagus crenata crown in relation to light acclimation	Fagus crenata	1	17.3	254.4296704	13.18963412	0.251231126	14.4	52.5	350	245	24	LMA	66.42220504		Deciduous	B	Woody
30	36.91666667	138.7666667	52	Vertical, horizontal and azimuthal variations in leaf photosynthetic characteristics within a Fagus crenata crown in relation to light acclimation	Fagus crenata	1	17.3	460.780253	23.88684832	0.454987587	14.4	52.5	350	245	24	LMA	67.65048228		Deciduous	B	Woody
30	36.91666667	138.7666667	52	Vertical, horizontal and azimuthal variations in leaf photosynthetic characteristics within a Fagus crenata crown in relation to light acclimation	Fagus crenata	1	17.3	792.8515709	41.10142544	0.782884294	14.4	52.5	350	245	24	LMA	70.07651296		Deciduous	B	Woody
30	36.91666667	138.7666667	52	Vertical, horizontal and azimuthal variations in leaf photosynthetic characteristics within a Fagus crenata crown in relation to light acclimation	Fagus crenata	1	17.3	173.4906999	8.993757885	0.171309674	14.4	52.5	350	245	24	LMA	72.14236295		Deciduous	B	Woody
30	36.91666667	138.7666667	52	Vertical, horizontal and azimuthal variations in leaf photosynthetic characteristics within a Fagus crenata crown in relation to light acclimation	Fagus crenata	1	17.3	643.9362303	33.38165418	0.635841032	14.4	52.5	350	245	24	LMA	80.37157625		Deciduous	B	Woody
30	36.91666667	138.7666667	52	Vertical, horizontal and azimuthal variations in leaf photosynthetic characteristics within a Fagus crenata crown in relation to light acclimation	Fagus crenata	1	17.3	762.8768468	39.54753574	0.753286395	14.4	52.5	350	245	24	LMA	87.70094827		Deciduous	B	Woody
30	36.91666667	138.7666667	52	Vertical, horizontal and azimuthal variations in leaf photosynthetic characteristics within a Fagus crenata crown in relation to light acclimation	Fagus crenata	1	17.3	991.680136	51.40869825	0.9792133	14.4	52.5	350	245	24	LMA	91.23804485		Deciduous	B	Woody
30	36.91666667	138.7666667	52	Vertical, horizontal and azimuthal variations in leaf photosynthetic characteristics within a Fagus crenata crown in relation to light acclimation	Fagus crenata	1	17.3	846.2578967	43.87000937	0.835619226	14.4	52.5	350	245	24	LMA	96.55040495		Deciduous	B	Woody
30	36.91666667	138.7666667	52	Vertical, horizontal and azimuthal variations in leaf photosynthetic characteristics within a Fagus crenata crown in relation to light acclimation	Fagus crenata	1	17.3	47.35404297	2.454833588	0.046758735	14.4	52.5	350	245	24	Vcmax	13.86538211		Deciduous	B	Woody
30	36.91666667	138.7666667	52	Vertical, horizontal and azimuthal variations in leaf photosynthetic characteristics within a Fagus crenata crown in relation to light acclimation	Fagus crenata	1	17.3	149.2428245	7.736748023	0.147366629	14.4	52.5	350	245	24	Vcmax	29.29105786		Deciduous	B	Woody
30	36.91666667	138.7666667	52	Vertical, horizontal and azimuthal variations in leaf photosynthetic characteristics within a Fagus crenata crown in relation to light acclimation	Fagus crenata	1	17.3	258.0283176	13.37618798	0.254784533	14.4	52.5	350	245	24	Vcmax	37.45906483		Deciduous	B	Woody
30	36.91666667	138.7666667	52	Vertical, horizontal and azimuthal variations in leaf photosynthetic characteristics within a Fagus crenata crown in relation to light acclimation	Fagus crenata	1	17.3	161.4134932	8.367675488	0.159384295	14.4	52.5	350	245	24	Vcmax	40.01281884		Deciduous	B	Woody
30	36.91666667	138.7666667	52	Vertical, horizontal and azimuthal variations in leaf photosynthetic characteristics within a Fagus crenata crown in relation to light acclimation	Fagus crenata	1	17.3	151.5856785	7.858201575	0.14968003	14.4	52.5	350	245	24	Vcmax	42.85499685		Deciduous	B	Woody
30	36.91666667	138.7666667	52	Vertical, horizontal and azimuthal variations in leaf photosynthetic characteristics within a Fagus crenata crown in relation to light acclimation	Fagus crenata	1	17.3	212.4491635	11.01336464	0.209778374	14.4	52.5	350	245	24	Vcmax	46.30606992		Deciduous	B	Woody
30	36.91666667	138.7666667	52	Vertical, horizontal and azimuthal variations in leaf photosynthetic characteristics within a Fagus crenata crown in relation to light acclimation	Fagus crenata	1	17.3	353.6492047	18.33317477	0.349203329	14.4	52.5	350	245	24	Vcmax	50.36303366		Deciduous	B	Woody
30	36.91666667	138.7666667	52	Vertical, horizontal and azimuthal variations in leaf photosynthetic characteristics within a Fagus crenata crown in relation to light acclimation	Fagus crenata	1	17.3	848.0217661	43.96144835	0.837360921	14.4	52.5	350	245	24	Vcmax	61.88096502		Deciduous	B	Woody
30	36.91666667	138.7666667	52	Vertical, horizontal and azimuthal variations in leaf photosynthetic characteristics within a Fagus crenata crown in relation to light acclimation	Fagus crenata	1	17.3	648.645929	33.62580496	0.640491523	14.4	52.5	350	245	24	Vcmax	62.57398376		Deciduous	B	Woody
30	36.91666667	138.7666667	52	Vertical, horizontal and azimuthal variations in leaf photosynthetic characteristics within a Fagus crenata crown in relation to light acclimation	Fagus crenata	1	17.3	458.6110794	23.77439836	0.452845683	14.4	52.5	350	245	24	Vcmax	67.99595405		Deciduous	B	Woody
30	36.91666667	138.7666667	52	Vertical, horizontal and azimuthal variations in leaf photosynthetic characteristics within a Fagus crenata crown in relation to light acclimation	Fagus crenata	1	17.3	780.0181545	40.43614113	0.770212212	14.4	52.5	350	245	24	Vcmax	69.47312549		Deciduous	B	Woody
30	36.91666667	138.7666667	52	Vertical, horizontal and azimuthal variations in leaf photosynthetic characteristics within a Fagus crenata crown in relation to light acclimation	Fagus crenata	1	17.3	767.0158236	39.7621003	0.757373339	14.4	52.5	350	245	24	Vcmax	71.6853775		Deciduous	B	Woody
30	36.91666667	138.7666667	52	Vertical, horizontal and azimuthal variations in leaf photosynthetic characteristics within a Fagus crenata crown in relation to light acclimation	Fagus crenata	1	17.3	984.9316458	51.05885652	0.972549648	14.4	52.5	350	245	24	Vcmax	82.65850801		Deciduous	B	Woody
30	36.91666667	138.7666667	52	Vertical, horizontal and azimuthal variations in leaf photosynthetic characteristics within a Fagus crenata crown in relation to light acclimation	Fagus crenata	1	17.3	40.31493128	2.089926038	0.039808115	14.4	52.5	350	245	24	Vcmax25	27.5136415		Deciduous	B	Woody
30	36.91666667	138.7666667	52	Vertical, horizontal and azimuthal variations in leaf photosynthetic characteristics within a Fagus crenata crown in relation to light acclimation	Fagus crenata	1	17.3	154.993049	8.034839663	0.153044565	14.4	52.5	350	245	24	Vcmax25	41.51463544		Deciduous	B	Woody
30	36.91666667	138.7666667	52	Vertical, horizontal and azimuthal variations in leaf photosynthetic characteristics within a Fagus crenata crown in relation to light acclimation	Fagus crenata	1	17.3	257.4848312	13.34801365	0.254247879	14.4	52.5	350	245	24	Vcmax25	42.78745307		Deciduous	B	Woody
30	36.91666667	138.7666667	52	Vertical, horizontal and azimuthal variations in leaf photosynthetic characteristics within a Fagus crenata crown in relation to light acclimation	Fagus crenata	1	17.3	174.0584392	9.02318949	0.171870276	14.4	52.5	350	245	24	Vcmax25	44.80577816		Deciduous	B	Woody
30	36.91666667	138.7666667	52	Vertical, horizontal and azimuthal variations in leaf photosynthetic characteristics within a Fagus crenata crown in relation to light acclimation	Fagus crenata	1	17.3	151.012587	7.828492508	0.149114143	14.4	52.5	350	245	24	Vcmax25	57.10924898		Deciduous	B	Woody
30	36.91666667	138.7666667	52	Vertical, horizontal and azimuthal variations in leaf photosynthetic characteristics within a Fagus crenata crown in relation to light acclimation	Fagus crenata	1	17.3	221.517788	11.48348213	0.218732993	14.4	52.5	350	245	24	Vcmax25	57.13782243		Deciduous	B	Woody
30	36.91666667	138.7666667	52	Vertical, horizontal and azimuthal variations in leaf photosynthetic characteristics within a Fagus crenata crown in relation to light acclimation	Fagus crenata	1	17.3	362.222001	18.77758853	0.357668353	14.4	52.5	350	245	24	Vcmax25	63.35125054		Deciduous	B	Woody
30	36.91666667	138.7666667	52	Vertical, horizontal and azimuthal variations in leaf photosynthetic characteristics within a Fagus crenata crown in relation to light acclimation	Fagus crenata	1	17.3	464.2851182	24.06854053	0.458448391	14.4	52.5	350	245	24	Vcmax25	73.24286187		Deciduous	B	Woody
30	36.91666667	138.7666667	52	Vertical, horizontal and azimuthal variations in leaf photosynthetic characteristics within a Fagus crenata crown in relation to light acclimation	Fagus crenata	1	17.3	640.1602802	33.18590893	0.632112551	14.4	52.5	350	245	24	Vcmax25	81.11225165		Deciduous	B	Woody
30	36.91666667	138.7666667	52	Vertical, horizontal and azimuthal variations in leaf photosynthetic characteristics within a Fagus crenata crown in relation to light acclimation	Fagus crenata	1	17.3	790.6829644	40.98900488	0.78074295	14.4	52.5	350	245	24	Vcmax25	83.22538871		Deciduous	B	Woody
30	36.91666667	138.7666667	52	Vertical, horizontal and azimuthal variations in leaf photosynthetic characteristics within a Fagus crenata crown in relation to light acclimation	Fagus crenata	1	17.3	841.9186492	43.64506277	0.831334529	14.4	52.5	350	245	24	Vcmax25	84.06700689		Deciduous	B	Woody
30	36.91666667	138.7666667	52	Vertical, horizontal and azimuthal variations in leaf photosynthetic characteristics within a Fagus crenata crown in relation to light acclimation	Fagus crenata	1	17.3	764.881409	39.65145224	0.755265757	14.4	52.5	350	245	24	Vcmax25	86.4983483		Deciduous	B	Woody
30	36.91666667	138.7666667	52	Vertical, horizontal and azimuthal variations in leaf photosynthetic characteristics within a Fagus crenata crown in relation to light acclimation	Fagus crenata	1	17.3	981.888008	50.90107433	0.969544273	14.4	52.5	350	245	24	Vcmax25	105.0555098		Deciduous	B	Woody
			55	Needle longevity, shoot growth and branching frequency in relation to site fertility and within-canopy light conditions in Pinus sylvestris	Pinus sylvestris	1	25	301.3503178	13.01833373				400	280	25	LMA	63.68133844		Evergreen	N	Woody
			55	Needle longevity, shoot growth and branching frequency in relation to site fertility and within-canopy light conditions in Pinus sylvestris	Pinus sylvestris	1	25	325.7932892	14.07427009				400	280	25	LMA	72.51729064		Evergreen	N	Woody
			55	Needle longevity, shoot growth and branching frequency in relation to site fertility and within-canopy light conditions in Pinus sylvestris	Pinus sylvestris	1	25	386.4725198	16.69561285				400	280	25	LMA	73.4304829		Evergreen	N	Woody
			55	Needle longevity, shoot growth and branching frequency in relation to site fertility and within-canopy light conditions in Pinus sylvestris	Pinus sylvestris	1	25	301.7487798	13.03554729				400	280	25	LMA	83.38742331		Evergreen	N	Woody
			55	Needle longevity, shoot growth and branching frequency in relation to site fertility and within-canopy light conditions in Pinus sylvestris	Pinus sylvestris	1	25	364.8782547	15.7627406				400	280	25	LMA	85.47833147		Evergreen	N	Woody
			55	Needle longevity, shoot growth and branching frequency in relation to site fertility and within-canopy light conditions in Pinus sylvestris	Pinus sylvestris	1	25	493.5279769	21.3204086				400	280	25	LMA	87.89665697		Evergreen	N	Woody
			55	Needle longevity, shoot growth and branching frequency in relation to site fertility and within-canopy light conditions in Pinus sylvestris	Pinus sylvestris	1	25	408.6198739	17.65237855				400	280	25	LMA	88.73585662		Evergreen	N	Woody
			55	Needle longevity, shoot growth and branching frequency in relation to site fertility and within-canopy light conditions in Pinus sylvestris	Pinus sylvestris	1	25	532.3750547	22.99860236				400	280	25	LMA	89.09287102		Evergreen	N	Woody
			55	Needle longevity, shoot growth and branching frequency in relation to site fertility and within-canopy light conditions in Pinus sylvestris	Pinus sylvestris	1	25	665.8538992	28.76488845				400	280	25	LMA	90.33718026		Evergreen	N	Woody
			55	Needle longevity, shoot growth and branching frequency in relation to site fertility and within-canopy light conditions in Pinus sylvestris	Pinus sylvestris	1	25	612.5135073	26.46058351				400	280	25	LMA	92.36889432		Evergreen	N	Woody
			55	Needle longevity, shoot growth and branching frequency in relation to site fertility and within-canopy light conditions in Pinus sylvestris	Pinus sylvestris	1	25	797.0311793	34.43174695				400	280	25	LMA	97.75679036		Evergreen	N	Woody
			55	Needle longevity, shoot growth and branching frequency in relation to site fertility and within-canopy light conditions in Pinus sylvestris	Pinus sylvestris	1	25	675.7262429	29.19137369				400	280	25	LMA	98.57749186		Evergreen	N	Woody
			55	Needle longevity, shoot growth and branching frequency in relation to site fertility and within-canopy light conditions in Pinus sylvestris	Pinus sylvestris	1	25	646.7396145	27.93915135				400	280	25	LMA	105.0333481		Evergreen	N	Woody
			55	Needle longevity, shoot growth and branching frequency in relation to site fertility and within-canopy light conditions in Pinus sylvestris	Pinus sylvestris	1	25	692.8898477	29.93284142				400	280	25	LMA	107.4097444		Evergreen	N	Woody
			55	Needle longevity, shoot growth and branching frequency in relation to site fertility and within-canopy light conditions in Pinus sylvestris	Pinus sylvestris	1	25	729.375889	31.5090384				400	280	25	LMA	111.8400526		Evergreen	N	Woody
			55	Needle longevity, shoot growth and branching frequency in relation to site fertility and within-canopy light conditions in Pinus sylvestris	Pinus sylvestris	1	25	802.4133908	34.66425848				400	280	25	LMA	123.9359964		Evergreen	N	Woody
			56	RECONSTRUCTIONS OF TREE STRUCTURE FROM LASER-SCANS AND THEIR USE TO PREDICT PHYSIOLOGICAL PROPERTIES AND PROCESSES IN CANOPIES	Malus ¡Á domestica	1	25			0.077612394			400	280	25	LMA	24.70686513		Deciduous	B	Woody
			56	RECONSTRUCTIONS OF TREE STRUCTURE FROM LASER-SCANS AND THEIR USE TO PREDICT PHYSIOLOGICAL PROPERTIES AND PROCESSES IN CANOPIES	Malus ¡Á domestica	1	25			0.082077764			400	280	25	LMA	31.36998785		Deciduous	B	Woody
			56	RECONSTRUCTIONS OF TREE STRUCTURE FROM LASER-SCANS AND THEIR USE TO PREDICT PHYSIOLOGICAL PROPERTIES AND PROCESSES IN CANOPIES	Malus ¡Á domestica	1	25			0.026609964			400	280	25	LMA	31.73147023		Deciduous	B	Woody
			56	RECONSTRUCTIONS OF TREE STRUCTURE FROM LASER-SCANS AND THEIR USE TO PREDICT PHYSIOLOGICAL PROPERTIES AND PROCESSES IN CANOPIES	Malus ¡Á domestica	1	25			0.063153098			400	280	25	LMA	33.60722965		Deciduous	B	Woody
			56	RECONSTRUCTIONS OF TREE STRUCTURE FROM LASER-SCANS AND THEIR USE TO PREDICT PHYSIOLOGICAL PROPERTIES AND PROCESSES IN CANOPIES	Malus ¡Á domestica	1	25			0.030650061			400	280	25	LMA	33.95048603		Deciduous	B	Woody
			56	RECONSTRUCTIONS OF TREE STRUCTURE FROM LASER-SCANS AND THEIR USE TO PREDICT PHYSIOLOGICAL PROPERTIES AND PROCESSES IN CANOPIES	Malus ¡Á domestica	1	25			0.116828676			400	280	25	LMA	34.51701094		Deciduous	B	Woody
			56	RECONSTRUCTIONS OF TREE STRUCTURE FROM LASER-SCANS AND THEIR USE TO PREDICT PHYSIOLOGICAL PROPERTIES AND PROCESSES IN CANOPIES	Malus ¡Á domestica	1	25			0.051792224			400	280	25	LMA	34.88608748		Deciduous	B	Woody
			56	RECONSTRUCTIONS OF TREE STRUCTURE FROM LASER-SCANS AND THEIR USE TO PREDICT PHYSIOLOGICAL PROPERTIES AND PROCESSES IN CANOPIES	Malus ¡Á domestica	1	25			0.093924666			400	280	25	LMA	35.17010936		Deciduous	B	Woody
			56	RECONSTRUCTIONS OF TREE STRUCTURE FROM LASER-SCANS AND THEIR USE TO PREDICT PHYSIOLOGICAL PROPERTIES AND PROCESSES IN CANOPIES	Malus ¡Á domestica	1	25			0.086391252			400	280	25	LMA	36.44592953		Deciduous	B	Woody
			56	RECONSTRUCTIONS OF TREE STRUCTURE FROM LASER-SCANS AND THEIR USE TO PREDICT PHYSIOLOGICAL PROPERTIES AND PROCESSES IN CANOPIES	Malus ¡Á domestica	1	25			0.065552855			400	280	25	LMA	38.68469016		Deciduous	B	Woody
			56	RECONSTRUCTIONS OF TREE STRUCTURE FROM LASER-SCANS AND THEIR USE TO PREDICT PHYSIOLOGICAL PROPERTIES AND PROCESSES IN CANOPIES	Malus ¡Á domestica	1	25			0.107867558			400	280	25	LMA	40.87332928		Deciduous	B	Woody
			56	RECONSTRUCTIONS OF TREE STRUCTURE FROM LASER-SCANS AND THEIR USE TO PREDICT PHYSIOLOGICAL PROPERTIES AND PROCESSES IN CANOPIES	Malus ¡Á domestica	1	25			0.086968408			400	280	25	LMA	42.4772175		Deciduous	B	Woody
			56	RECONSTRUCTIONS OF TREE STRUCTURE FROM LASER-SCANS AND THEIR USE TO PREDICT PHYSIOLOGICAL PROPERTIES AND PROCESSES IN CANOPIES	Malus ¡Á domestica	1	25			0.100486027			400	280	25	LMA	43.7363305		Deciduous	B	Woody
			56	RECONSTRUCTIONS OF TREE STRUCTURE FROM LASER-SCANS AND THEIR USE TO PREDICT PHYSIOLOGICAL PROPERTIES AND PROCESSES IN CANOPIES	Malus ¡Á domestica	1	25			0.108353584			400	280	25	LMA	45.95230863		Deciduous	B	Woody
			56	RECONSTRUCTIONS OF TREE STRUCTURE FROM LASER-SCANS AND THEIR USE TO PREDICT PHYSIOLOGICAL PROPERTIES AND PROCESSES IN CANOPIES	Malus ¡Á domestica	1	25			0.096871203			400	280	25	LMA	45.96142163		Deciduous	B	Woody
			56	RECONSTRUCTIONS OF TREE STRUCTURE FROM LASER-SCANS AND THEIR USE TO PREDICT PHYSIOLOGICAL PROPERTIES AND PROCESSES IN CANOPIES	Malus ¡Á domestica	1	25			0.145018226			400	280	25	LMA	49.09781288		Deciduous	B	Woody
			56	RECONSTRUCTIONS OF TREE STRUCTURE FROM LASER-SCANS AND THEIR USE TO PREDICT PHYSIOLOGICAL PROPERTIES AND PROCESSES IN CANOPIES	Malus ¡Á domestica	1	25			0.106743621			400	280	25	LMA	49.12818955		Deciduous	B	Woody
			56	RECONSTRUCTIONS OF TREE STRUCTURE FROM LASER-SCANS AND THEIR USE TO PREDICT PHYSIOLOGICAL PROPERTIES AND PROCESSES IN CANOPIES	Malus ¡Á domestica	1	25			0.108869988			400	280	25	LMA	51.34872418		Deciduous	B	Woody
			56	RECONSTRUCTIONS OF TREE STRUCTURE FROM LASER-SCANS AND THEIR USE TO PREDICT PHYSIOLOGICAL PROPERTIES AND PROCESSES IN CANOPIES	Malus ¡Á domestica	1	25			0.124301337			400	280	25	LMA	52.60631835		Deciduous	B	Woody
			56	RECONSTRUCTIONS OF TREE STRUCTURE FROM LASER-SCANS AND THEIR USE TO PREDICT PHYSIOLOGICAL PROPERTIES AND PROCESSES IN CANOPIES	Malus ¡Á domestica	1	25			0.216281896			400	280	25	LMA	53.80315917		Deciduous	B	Woody
			56	RECONSTRUCTIONS OF TREE STRUCTURE FROM LASER-SCANS AND THEIR USE TO PREDICT PHYSIOLOGICAL PROPERTIES AND PROCESSES IN CANOPIES	Malus ¡Á domestica	1	25			0.134052248			400	280	25	LMA	54.50334143		Deciduous	B	Woody
			56	RECONSTRUCTIONS OF TREE STRUCTURE FROM LASER-SCANS AND THEIR USE TO PREDICT PHYSIOLOGICAL PROPERTIES AND PROCESSES IN CANOPIES	Malus ¡Á domestica	1	25			0.185844471			400	280	25	LMA	55.73207776		Deciduous	B	Woody
			56	RECONSTRUCTIONS OF TREE STRUCTURE FROM LASER-SCANS AND THEIR USE TO PREDICT PHYSIOLOGICAL PROPERTIES AND PROCESSES IN CANOPIES	Malus ¡Á domestica	1	25			0.078857837			400	280	25	LMA	57.7217497		Deciduous	B	Woody
			56	RECONSTRUCTIONS OF TREE STRUCTURE FROM LASER-SCANS AND THEIR USE TO PREDICT PHYSIOLOGICAL PROPERTIES AND PROCESSES IN CANOPIES	Malus ¡Á domestica	1	25			0.207108141			400	280	25	LMA	57.93742406		Deciduous	B	Woody
			56	RECONSTRUCTIONS OF TREE STRUCTURE FROM LASER-SCANS AND THEIR USE TO PREDICT PHYSIOLOGICAL PROPERTIES AND PROCESSES IN CANOPIES	Malus ¡Á domestica	1	25			0.134416768			400	280	25	LMA	58.31257594		Deciduous	B	Woody
			56	RECONSTRUCTIONS OF TREE STRUCTURE FROM LASER-SCANS AND THEIR USE TO PREDICT PHYSIOLOGICAL PROPERTIES AND PROCESSES IN CANOPIES	Malus ¡Á domestica	1	25			0.157411908			400	280	25	LMA	58.61178615		Deciduous	B	Woody
			56	RECONSTRUCTIONS OF TREE STRUCTURE FROM LASER-SCANS AND THEIR USE TO PREDICT PHYSIOLOGICAL PROPERTIES AND PROCESSES IN CANOPIES	Malus ¡Á domestica	1	25			0.232108141			400	280	25	LMA	59.18742406		Deciduous	B	Woody
			56	RECONSTRUCTIONS OF TREE STRUCTURE FROM LASER-SCANS AND THEIR USE TO PREDICT PHYSIOLOGICAL PROPERTIES AND PROCESSES IN CANOPIES	Malus ¡Á domestica	1	25			0.268560146			400	280	25	LMA	60.11087485		Deciduous	B	Woody
			56	RECONSTRUCTIONS OF TREE STRUCTURE FROM LASER-SCANS AND THEIR USE TO PREDICT PHYSIOLOGICAL PROPERTIES AND PROCESSES IN CANOPIES	Malus ¡Á domestica	1	25			0.516038882			400	280	25	LMA	66.2636695		Deciduous	B	Woody
			56	RECONSTRUCTIONS OF TREE STRUCTURE FROM LASER-SCANS AND THEIR USE TO PREDICT PHYSIOLOGICAL PROPERTIES AND PROCESSES IN CANOPIES	Malus ¡Á domestica	1	25			0.522205346			400	280	25	LMA	70.70321993		Deciduous	B	Woody
			56	RECONSTRUCTIONS OF TREE STRUCTURE FROM LASER-SCANS AND THEIR USE TO PREDICT PHYSIOLOGICAL PROPERTIES AND PROCESSES IN CANOPIES	Malus ¡Á domestica	1	25			0.562484812			400	280	25	LMA	71.62363305		Deciduous	B	Woody
			56	RECONSTRUCTIONS OF TREE STRUCTURE FROM LASER-SCANS AND THEIR USE TO PREDICT PHYSIOLOGICAL PROPERTIES AND PROCESSES IN CANOPIES	Malus ¡Á domestica	1	25			0.319532199			400	280	25	LMA	72.76883354		Deciduous	B	Woody
			56	RECONSTRUCTIONS OF TREE STRUCTURE FROM LASER-SCANS AND THEIR USE TO PREDICT PHYSIOLOGICAL PROPERTIES AND PROCESSES IN CANOPIES	Malus ¡Á domestica	1	25			0.218104496			400	280	25	LMA	72.84933171		Deciduous	B	Woody
			56	RECONSTRUCTIONS OF TREE STRUCTURE FROM LASER-SCANS AND THEIR USE TO PREDICT PHYSIOLOGICAL PROPERTIES AND PROCESSES IN CANOPIES	Malus ¡Á domestica	1	25			0.455771567			400	280	25	LMA	76.47023086		Deciduous	B	Woody
			56	RECONSTRUCTIONS OF TREE STRUCTURE FROM LASER-SCANS AND THEIR USE TO PREDICT PHYSIOLOGICAL PROPERTIES AND PROCESSES IN CANOPIES	Malus ¡Á domestica	1	25			0.448116646			400	280	25	LMA	76.4763062		Deciduous	B	Woody
			56	RECONSTRUCTIONS OF TREE STRUCTURE FROM LASER-SCANS AND THEIR USE TO PREDICT PHYSIOLOGICAL PROPERTIES AND PROCESSES IN CANOPIES	Malus ¡Á domestica	1	25			0.652946537			400	280	25	LMA	76.94866343		Deciduous	B	Woody
[truncated: 187 more rows]
