# Supplementary material for: The leaf-scale mass-based photosynthetic optimization model better predicts photosynthetic acclimation than the area-based
Source: AoB Plants. 2024 Aug 19;16(5):plae044. doi: 10.1093/aobpla/plae044 (PMC11459265; doi:10.1093/aobpla/plae044)
Supplement: plae044_suppl_Supplementary_Material_S1 [file plae044_suppl_supplementary_material_s1.zip › Supplementary Material 1 Verification dataset and analysis codes/SFig1.R]

##两种最优模型的函数########
optimalAM<-function(I,VPD,Ca,O2,Tleaf,g1){
  #物种参数
  b<-60
  k<-1.5
  beta<-0.015
  g1<-3.6
  VPD<-1
  p<-0.5
  Cch<-(g1-0.89*sqrt(VPD))/(g1+sqrt(VPD))*Ca
  O2<-210
  Kc<-exp(38.05-(9553.420009/Tleaf)) #Rubisco的CO2米氏常数,μmol/mol或ppm
  Ko<-exp(20.30-(4375.593855/Tleaf)) #Rubisco的O2米氏常数，mmol/mol
  K<-Kc*(1+O2/Ko) #Rubisco米氏常数，,μmol/mol或ppm
  Gammastar<-exp(19.02-(4549.992181/Tleaf))  #缺乏暗呼吸的CO2补偿点,μmol/mol或ppm
  alpha<-1/4*0.84*0.5*0.8*(1-0.15)*(Ca-Gammastar)/(Ca+2*Gammastar)
  S<-668.39-1.07*(Tleaf-273.15)
  Ha<-72000
  Hd<-200000
  R<-8.314
  f1<-exp(Ha*(Tleaf-298.15)/(298.15*Tleaf*R))*(1+exp((298.15*S-Hd)/(298.15*R)))/(1+exp((Tleaf*S-Hd)/(Tleaf*R)))
  rjv<-2.59-0.035*(Tleaf-273.15)
  Haj<-50000
  Sj<-659.7-0.75*(Tleaf-273.15)
  fj<-exp(Haj*(Tleaf-298.15)/(298.15*Tleaf*R))*(1+exp((298.15*Sj-Hd)/(298.15*R)))/(1+exp((Tleaf*Sj-Hd)/(Tleaf*R)))
  fv<-min(f1*(Cch-Gammastar)/(Cch+K),rjv*fj*(Cch-Gammastar)/(4*Cch+8*Gammastar))
  frd<-exp(0.1012*(Tleaf-298.15)-0.0005*((Tleaf-273.15)^2-25^2))
  x<-seq(1,1000,0.1)
  Vcmax25<-x
  Amax<-Vcmax25*fv
  A<-alpha*I*Amax/(alpha*I+Amax)
  R<- beta*frd*Vcmax25
  LMA<-k*Vcmax25+b
  betac<-50000
  m<-2.7*10^7
  n<--4/3
  Anday0<-86400*(p*A-R)
  LLp<-m*(Anday0/LMA)^n
  LL<-sqrt(2*m*betac*(86400*(p*A-R)/LMA)^(n-1))
  ga<-(Anday0*(LL-LL^2/(2*LLp))-betac*LMA)/LL
  #A-model
  Vcmax25A<-x[which.max(ga)]
  AmaxA<-Vcmax25A*fv
  AA<-alpha*I*AmaxA/(alpha*I+AmaxA)
  LMAA<-k*Vcmax25A+b
  RA<- beta*frd*Vcmax25A
  LLA<-sqrt(2*m*betac*(86400*(p*AA-RA)/LMAA)^(n-1))
  #M-model
  gm<-(Anday0*(LL-LL^2/(2*LLp))-betac*LMA)/LL/LMA
  Vcmax25M<-x[which.max(gm)]
  AmaxM<-Vcmax25M*fv
  AM<-alpha*I*AmaxM/(alpha*I+AmaxM)
  LMAM<-k*Vcmax25M+b
  RM<- beta*frd*Vcmax25M
  LLM<-sqrt(2*m*betac*(86400*(p*AM-RM)/LMAM)^(n-1))
  #Pmodel
  library(rpmodel)#Here we have modified the code for rpmodel,disable all "stops" to avoid errors.
  ff<-rpmodel(tc             = Tleaf-273.15,           # temperature, deg C
              vpd            = VPD*1000,         # Pa,
              co2            = Ca,          # ppm,
              elv            = 0,            # m.a.s.l.,
              kphio          = alpha,         # quantum yield efficiency,
              beta           = 146,          # unit cost ratio a/b,
              fapar          = 1,            # fraction  ,
              ppfd           = I,          # mol/m2/d,
              method_optci   = "prentice14",
              method_jmaxlim = "wang17",
              do_ftemp_kphio = FALSE )
  #Wang et al(2017)Pmodel
  Vcmax25P<-ff$vcmax25
  AmaxP<-ff$vcmax*ff$mc
  AP<-ff$gpp/12
  LMAP<-k*Vcmax25P+b
  RPmodel<- ff$rd
  LLPmodel<-sqrt(2*768*LMAP/(30*0.0864*Vcmax25P)*13.23*LMAP/(30*0.0864*AP))
  result<-c(Vcmax25A,AmaxA,AA,LMAA,RA,LLA,Vcmax25M,AmaxM,AM,LMAM,RM,LLM,Vcmax25P,AmaxP,AP,LMAP,RPmodel,LLPmodel)
  return(result)
}
##计算标准情况下的值（I=500，Ca=450,Tleaf=25,VPD=1,g1=3.6)###########
Sresult<-optimalAM(I=500,VPD=1,Ca=450,O2=210,Tleaf=298.15,g1=3.6)
resultI<-c()
for (x in seq(50,1000,length.out=10000)){
  resultI<-rbind(resultI,c(x,optimalAM(I=x,VPD=1,Ca=450,O2=210,Tleaf=298.15,g1=3.6)))
}

#Fig.1###########
##Fig.1b Vcmax25与I##########
tiff(filename = "SFig.1b.tiff",width =20, height =20, units = "cm",res=600) 
setwd(dirname(rstudioapi::getActiveDocumentContext()$path))#获取当前程序的位置并设置为工作路径
op=par(mar=c(6.5, 8,1, 2),cex.axis=0.75)
#Vcmax25~I
plot(resultI[,1],resultI[,7]/Sresult[6],xlim = c(0,1000),ylim=c(0,6),xlab='',ylab='',axes = T,col=rgb(144,201,231,maxColorValue = 255),cex.axis=3,mgp = c(0,1.5,0),cex=3)
box(lwd=5)
abline(a=1,b=0,col=rgb(119,136,153,maxColorValue = 255),lwd=10,lty=2)
par(new=T)
plot(resultI[,1],resultI[,19]/Sresult[18],xlim = c(0,1000),ylim=c(0,6),xlab='',ylab='',axes = T,col=rgb(142,182,156,alpha=255,maxColorValue = 255),cex.axis=3,mgp = c(0,1.5,0),cex=1.5)
par(new=T)
plot(resultI[,1],resultI[,13]/Sresult[12],xlim = c(0,1000),ylim=c(0,6),xlab='',ylab='',axes = T,col=rgb(219,049,036,maxColorValue = 255),cex.axis=3,mgp = c(0,1.5,0),cex=2)
mtext(2,text=expression(paste("Relative T")),line=5,cex = 3)
legend("topright",cex=3,bty='n',
       legend=c("M-model","A-model","P-model"),lty=c(1,1,1),lwd=c(10,10,10),pch=c(-1,-1,-1),col = c(rgb(219,049,036,maxColorValue = 255),rgb(144,201,231,maxColorValue = 255),rgb(142,182,156,alpha=255,maxColorValue = 255)))
mtext(1,text=expression(paste("I"," ( μmol m"^'-2',"s"^'-1',")")),line=5.5,cex = 3)
dev.off()
##Fig.5组合####
library('figpatch')
library('ggplot2')
library('patchwork')
jpeg(filename = "SFig.1.jpeg",width =8.4, height =4.2, units = "cm",res=3600)   
path<-paste0(dirname(rstudioapi::getActiveDocumentContext()$path))
setwd(path)#获取当前程序的位置并设置为工作路径
p1<-fig('SFig.1a.tiff')
p2<-fig('SFig.1b.tiff')


p1|p2+plot_layout(tag_level = 'new')+plot_annotation(tag_levels ='a',tag_prefix = '(',tag_suffix = ')') &theme(plot.tag=element_text(face='bold',size=7,hjust = 0, vjust = 1),plot.tag.position = c(0, 1)) 
setwd(dirname(rstudioapi::getActiveDocumentContext()$path))
dev.off()
