# Supplementary material for: The leaf-scale mass-based photosynthetic optimization model better predicts photosynthetic acclimation than the area-based
Source: AoB Plants. 2024 Aug 19;16(5):plae044. doi: 10.1093/aobpla/plae044 (PMC11459265; doi:10.1093/aobpla/plae044)
Supplement: plae044_suppl_Supplementary_Material_S1 [file plae044_suppl_supplementary_material_s1.zip › Supplementary Material 1 Verification dataset and analysis codes/The paired Vcmax and LMA used for calculating k and b.CSV]

kbID	Species	LifeForm	EvgDecid	Ref	Vcmax25	Mes Tem	Ca	Ci	Amax	LMA(g/m2)
1	Acer saccharum	Tree	Deciduous	Canopy photosynthesis of sugar maple (Acer saccharum): comparing big-leaf and multilayer extrapolations of leaf-level measurements	20.31808365	25		200	3.48932	23.6033
1	Acer saccharum	Tree	Deciduous	Canopy photosynthesis of sugar maple (Acer saccharum): comparing big-leaf and multilayer extrapolations of leaf-level measurements	20.87696895	25		200	3.5853	23.8477
1	Acer saccharum	Tree	Deciduous	Canopy photosynthesis of sugar maple (Acer saccharum): comparing big-leaf and multilayer extrapolations of leaf-level measurements	19.45861844	25		200	3.34172	26.9988
1	Acer saccharum	Tree	Deciduous	Canopy photosynthesis of sugar maple (Acer saccharum): comparing big-leaf and multilayer extrapolations of leaf-level measurements	22.54692849	25		200	3.87209	25.7945
1	Acer saccharum	Tree	Deciduous	Canopy photosynthesis of sugar maple (Acer saccharum): comparing big-leaf and multilayer extrapolations of leaf-level measurements	25.07087968	25		200	4.30554	25.3165
1	Acer saccharum	Tree	Deciduous	Canopy photosynthesis of sugar maple (Acer saccharum): comparing big-leaf and multilayer extrapolations of leaf-level measurements	21.97034146	25		200	3.77307	28.7054
1	Acer saccharum	Tree	Deciduous	Canopy photosynthesis of sugar maple (Acer saccharum): comparing big-leaf and multilayer extrapolations of leaf-level measurements	29.18449213	25		200	5.01199	41.1055
1	Acer saccharum	Tree	Deciduous	Canopy photosynthesis of sugar maple (Acer saccharum): comparing big-leaf and multilayer extrapolations of leaf-level measurements	40.3899736	25		200	6.93636	41.1388
1	Acer saccharum	Tree	Deciduous	Canopy photosynthesis of sugar maple (Acer saccharum): comparing big-leaf and multilayer extrapolations of leaf-level measurements	37.83749004	25		200	6.49801	46.7138
1	Acer saccharum	Tree	Deciduous	Canopy photosynthesis of sugar maple (Acer saccharum): comparing big-leaf and multilayer extrapolations of leaf-level measurements	30.84088422	25		200	5.29645	45.4793
1	Acer saccharum	Tree	Deciduous	Canopy photosynthesis of sugar maple (Acer saccharum): comparing big-leaf and multilayer extrapolations of leaf-level measurements	29.98275829	25		200	5.14908	48.6321
1	Acer saccharum	Tree	Deciduous	Canopy photosynthesis of sugar maple (Acer saccharum): comparing big-leaf and multilayer extrapolations of leaf-level measurements	35.86019599	25		200	6.15844	49.6205
1	Acer saccharum	Tree	Deciduous	Canopy photosynthesis of sugar maple (Acer saccharum): comparing big-leaf and multilayer extrapolations of leaf-level measurements	53.78348115	25		200	9.23649	50.6447
1	Acer saccharum	Tree	Deciduous	Canopy photosynthesis of sugar maple (Acer saccharum): comparing big-leaf and multilayer extrapolations of leaf-level measurements	44.21127472	25		200	7.59261	59.1114
1	Acer saccharum	Tree	Deciduous	Canopy photosynthesis of sugar maple (Acer saccharum): comparing big-leaf and multilayer extrapolations of leaf-level measurements	58.77030094	25		200	10.0929	60.611
1	Acer saccharum	Tree	Deciduous	Canopy photosynthesis of sugar maple (Acer saccharum): comparing big-leaf and multilayer extrapolations of leaf-level measurements	58.48323024	25		200	10.0436	61.8238
1	Acer saccharum	Tree	Deciduous	Canopy photosynthesis of sugar maple (Acer saccharum): comparing big-leaf and multilayer extrapolations of leaf-level measurements	60.99524441	25		200	10.475	63.5303
1	Acer saccharum	Tree	Deciduous	Canopy photosynthesis of sugar maple (Acer saccharum): comparing big-leaf and multilayer extrapolations of leaf-level measurements	60.40887485	25		200	10.3743	68.1402
1	Acer saccharum	Tree	Deciduous	Canopy photosynthesis of sugar maple (Acer saccharum): comparing big-leaf and multilayer extrapolations of leaf-level measurements	69.35989058	25		200	11.9115	70.594
1	Acer saccharum	Tree	Deciduous	Canopy photosynthesis of sugar maple (Acer saccharum): comparing big-leaf and multilayer extrapolations of leaf-level measurements	66.82050861	25		200	11.4754	73.7418
1	Acer saccharum	Tree	Deciduous	Canopy photosynthesis of sugar maple (Acer saccharum): comparing big-leaf and multilayer extrapolations of leaf-level measurements	64.00046118	25		200	10.9911	77.1315
1	Acer saccharum	Tree	Deciduous	Canopy photosynthesis of sugar maple (Acer saccharum): comparing big-leaf and multilayer extrapolations of leaf-level measurements	71.28087684	25		200	12.2414	77.6386
1	Acer saccharum	Tree	Deciduous	Canopy photosynthesis of sugar maple (Acer saccharum): comparing big-leaf and multilayer extrapolations of leaf-level measurements	64.78888658	25		200	11.1265	86.3571
1	Acer saccharum	Tree	Deciduous	Canopy photosynthesis of sugar maple (Acer saccharum): comparing big-leaf and multilayer extrapolations of leaf-level measurements	71.20750786	25		200	12.2288	90.7452
2	Acer saccharum	Tree	Deciduous	Canopy structure and vertical patterns of photosynthesis and related leaf traits in a deciduous forest	13.48947519	25	360		2.917621053	37.9095
2	Acer saccharum	Tree	Deciduous	Canopy structure and vertical patterns of photosynthesis and related leaf traits in a deciduous forest	15.44465921	25	360		3.340505263	40.184
2	Acer saccharum	Tree	Deciduous	Canopy structure and vertical patterns of photosynthesis and related leaf traits in a deciduous forest	16.58635937	25	360		3.587442105	48.0898
2	Acer saccharum	Tree	Deciduous	Canopy structure and vertical patterns of photosynthesis and related leaf traits in a deciduous forest	17.08403726	25	360		3.695084211	32.3051
2	Acer saccharum	Tree	Deciduous	Canopy structure and vertical patterns of photosynthesis and related leaf traits in a deciduous forest	19.30475332	25	360		4.1754	31.1988
2	Acer saccharum	Tree	Deciduous	Canopy structure and vertical patterns of photosynthesis and related leaf traits in a deciduous forest	18.48294724	25	360		3.997652632	34.5743
2	Acer saccharum	Tree	Deciduous	Canopy structure and vertical patterns of photosynthesis and related leaf traits in a deciduous forest	20.70575602	25	360		4.478421053	34.0318
2	Acer saccharum	Tree	Deciduous	Canopy structure and vertical patterns of photosynthesis and related leaf traits in a deciduous forest	20.72249778	25	360		4.482042105	38.5433
2	Acer saccharum	Tree	Deciduous	Canopy structure and vertical patterns of photosynthesis and related leaf traits in a deciduous forest	22.95786287	25	360		4.965526316	41.3844
2	Acer saccharum	Tree	Deciduous	Canopy structure and vertical patterns of photosynthesis and related leaf traits in a deciduous forest	24.3504947	25	360		5.266736842	41.9618
2	Acer saccharum	Tree	Deciduous	Canopy structure and vertical patterns of photosynthesis and related leaf traits in a deciduous forest	25.7514974	25	360		5.569757895	44.7948
2	Acer saccharum	Tree	Deciduous	Canopy structure and vertical patterns of photosynthesis and related leaf traits in a deciduous forest	27.12115797	25	360		5.866	39.169
2	Acer saccharum	Tree	Deciduous	Canopy structure and vertical patterns of photosynthesis and related leaf traits in a deciduous forest	27.68784694	25	360		5.988568421	41.994
2	Acer saccharum	Tree	Deciduous	Canopy structure and vertical patterns of photosynthesis and related leaf traits in a deciduous forest	23.81519652	25	360		5.150957895	47.5957
2	Acer saccharum	Tree	Deciduous	Canopy structure and vertical patterns of photosynthesis and related leaf traits in a deciduous forest	22.99339044	25	360		4.973210526	50.9712
2	Acer saccharum	Tree	Deciduous	Canopy structure and vertical patterns of photosynthesis and related leaf traits in a deciduous forest	23.27780562	25	360		5.034726316	52.6657
2	Acer saccharum	Tree	Deciduous	Canopy structure and vertical patterns of photosynthesis and related leaf traits in a deciduous forest	25.50684389	25	360		5.516842105	53.815
2	Acer saccharum	Tree	Deciduous	Canopy structure and vertical patterns of photosynthesis and related leaf traits in a deciduous forest	21.61954442	25	360		4.676063158	55.4692
2	Acer saccharum	Tree	Deciduous	Canopy structure and vertical patterns of photosynthesis and related leaf traits in a deciduous forest	19.67277995	25	360		4.255	55.4504
2	Acer saccharum	Tree	Deciduous	Canopy structure and vertical patterns of photosynthesis and related leaf traits in a deciduous forest	29.13279675	25	360		6.301094737	56.6696
2	Acer saccharum	Tree	Deciduous	Canopy structure and vertical patterns of photosynthesis and related leaf traits in a deciduous forest	28.88186508	25	360		6.246821053	63.998
2	Acer saccharum	Tree	Deciduous	Canopy structure and vertical patterns of photosynthesis and related leaf traits in a deciduous forest	29.44436862	25	360		6.368484211	65.6952
2	Acer saccharum	Tree	Deciduous	Canopy structure and vertical patterns of photosynthesis and related leaf traits in a deciduous forest	31.9180604	25	360		6.903515789	57.8243
2	Acer saccharum	Tree	Deciduous	Canopy structure and vertical patterns of photosynthesis and related leaf traits in a deciduous forest	33.8606881	25	360		7.323684211	56.7152
2	Acer saccharum	Tree	Deciduous	Canopy structure and vertical patterns of photosynthesis and related leaf traits in a deciduous forest	32.20038286	25	360		6.964578947	58.9548
2	Acer saccharum	Tree	Deciduous	Canopy structure and vertical patterns of photosynthesis and related leaf traits in a deciduous forest	33.59929284	25	360		7.267147368	61.224
2	Acer saccharum	Tree	Deciduous	Canopy structure and vertical patterns of photosynthesis and related leaf traits in a deciduous forest	34.15970365	25	360		7.388357895	62.3572
2	Acer saccharum	Tree	Deciduous	Canopy structure and vertical patterns of photosynthesis and related leaf traits in a deciduous forest	31.93689487	25	360		6.907589474	62.8997
2	Acer saccharum	Tree	Deciduous	Canopy structure and vertical patterns of photosynthesis and related leaf traits in a deciduous forest	31.94526575	25	360		6.9094	65.1554
2	Acer saccharum	Tree	Deciduous	Canopy structure and vertical patterns of photosynthesis and related leaf traits in a deciduous forest	32.50567656	25	360		7.030610526	66.2886
2	Acer saccharum	Tree	Deciduous	Canopy structure and vertical patterns of photosynthesis and related leaf traits in a deciduous forest	33.0681801	25	360		7.152273684	67.9858
2	Acer saccharum	Tree	Deciduous	Canopy structure and vertical patterns of photosynthesis and related leaf traits in a deciduous forest	34.44616288	25	360		7.450315789	64.6156
2	Acer saccharum	Tree	Deciduous	Canopy structure and vertical patterns of photosynthesis and related leaf traits in a deciduous forest	36.10856085	25	360		7.809873684	62.94
2	Acer saccharum	Tree	Deciduous	Canopy structure and vertical patterns of photosynthesis and related leaf traits in a deciduous forest	38.60741393	25	360		8.350347368	61.8363
2	Acer saccharum	Tree	Deciduous	Canopy structure and vertical patterns of photosynthesis and related leaf traits in a deciduous forest	38.3502041	25	360		8.294715789	67.4729
2	Acer saccharum	Tree	Deciduous	Canopy structure and vertical patterns of photosynthesis and related leaf traits in a deciduous forest	37.23356791	25	360		8.0532	66.3343
2	Acer saccharum	Tree	Deciduous	Canopy structure and vertical patterns of photosynthesis and related leaf traits in a deciduous forest	36.67943526	25	360		7.933347368	66.8928
2	Acer saccharum	Tree	Deciduous	Canopy structure and vertical patterns of photosynthesis and related leaf traits in a deciduous forest	37.26077327	25	360		8.059084211	73.6654
2	Acer saccharum	Tree	Deciduous	Canopy structure and vertical patterns of photosynthesis and related leaf traits in a deciduous forest	37.82955496	25	360		8.182105263	77.0543
2	Acer saccharum	Tree	Deciduous	Canopy structure and vertical patterns of photosynthesis and related leaf traits in a deciduous forest	34.77866194	25	360		7.522231579	79.2805
2	Acer saccharum	Tree	Deciduous	Canopy structure and vertical patterns of photosynthesis and related leaf traits in a deciduous forest	30.61327412	25	360		6.621305263	80.932
2	Acer saccharum	Tree	Deciduous	Canopy structure and vertical patterns of photosynthesis and related leaf traits in a deciduous forest	28.95710565	25	360		6.263094737	84.2995
2	Acer saccharum	Tree	Deciduous	Canopy structure and vertical patterns of photosynthesis and related leaf traits in a deciduous forest	32.85905415	25	360		7.107042105	86.5928
2	Acer saccharum	Tree	Deciduous	Canopy structure and vertical patterns of photosynthesis and related leaf traits in a deciduous forest	34.78912554	25	360		7.524494737	82.1001
2	Acer saccharum	Tree	Deciduous	Canopy structure and vertical patterns of photosynthesis and related leaf traits in a deciduous forest	35.08186293	25	360		7.587810526	86.0503
2	Acer saccharum	Tree	Deciduous	Canopy structure and vertical patterns of photosynthesis and related leaf traits in a deciduous forest	35.90785445	25	360		7.766463158	83.8027
2	Acer saccharum	Tree	Deciduous	Canopy structure and vertical patterns of photosynthesis and related leaf traits in a deciduous forest	43.37088151	25	360		9.380631579	71.4687
2	Acer saccharum	Tree	Deciduous	Canopy structure and vertical patterns of photosynthesis and related leaf traits in a deciduous forest	43.65943346	25	360		9.443042105	74.2911
2	Acer saccharum	Tree	Deciduous	Canopy structure and vertical patterns of photosynthesis and related leaf traits in a deciduous forest	40.60231095	25	360		8.781821053	74.8255
2	Acer saccharum	Tree	Deciduous	Canopy structure and vertical patterns of photosynthesis and related leaf traits in a deciduous forest	41.45545915	25	360		8.966347368	79.9089
2	Acer saccharum	Tree	Deciduous	Canopy structure and vertical patterns of photosynthesis and related leaf traits in a deciduous forest	39.24102125	25	360		8.487389474	82.707
2	Acer saccharum	Tree	Deciduous	Canopy structure and vertical patterns of photosynthesis and related leaf traits in a deciduous forest	39.24729941	25	360		8.488747368	84.3988
2	Acer saccharum	Tree	Deciduous	Canopy structure and vertical patterns of photosynthesis and related leaf traits in a deciduous forest	41.18569301	25	360		8.908	82.1619
2	Acer saccharum	Tree	Deciduous	Canopy structure and vertical patterns of photosynthesis and related leaf traits in a deciduous forest	42.85227642	25	360		9.268463158	81.6141
2	Acer saccharum	Tree	Deciduous	Canopy structure and vertical patterns of photosynthesis and related leaf traits in a deciduous forest	40.65039483	25	360		8.792221053	87.7958
2	Acer saccharum	Tree	Deciduous	Canopy structure and vertical patterns of photosynthesis and related leaf traits in a deciduous forest	37.87763884	25	360		8.192505263	90.0247
2	Acer saccharum	Tree	Deciduous	Canopy structure and vertical patterns of photosynthesis and related leaf traits in a deciduous forest	36.79025205	25	360		7.957315789	96.7811
2	Acer saccharum	Tree	Deciduous	Canopy structure and vertical patterns of photosynthesis and related leaf traits in a deciduous forest	30.40205546	25	360		6.575621053	98.9751
2	Acer saccharum	Tree	Deciduous	Canopy structure and vertical patterns of photosynthesis and related leaf traits in a deciduous forest	32.11672274	25	360		6.946484211	111.398
2	Acer saccharum	Tree	Deciduous	Canopy structure and vertical patterns of photosynthesis and related leaf traits in a deciduous forest	36.00402221	25	360		7.787263158	109.743
2	Acer saccharum	Tree	Deciduous	Canopy structure and vertical patterns of photosynthesis and related leaf traits in a deciduous forest	37.40921035	25	360		8.091189474	113.704
2	Acer saccharum	Tree	Deciduous	Canopy structure and vertical patterns of photosynthesis and related leaf traits in a deciduous forest	45.09182695	25	360		9.752852632	85.5831
2	Acer saccharum	Tree	Deciduous	Canopy structure and vertical patterns of photosynthesis and related leaf traits in a deciduous forest	44.82206081	25	360		9.694505263	87.8361
2	Acer saccharum	Tree	Deciduous	Canopy structure and vertical patterns of photosynthesis and related leaf traits in a deciduous forest	42.88785265	25	360		9.276157895	91.2009
2	Acer saccharum	Tree	Deciduous	Canopy structure and vertical patterns of photosynthesis and related leaf traits in a deciduous forest	46.49492237	25	360		10.05632632	88.9801
2	Acer saccharum	Tree	Deciduous	Canopy structure and vertical patterns of photosynthesis and related leaf traits in a deciduous forest	48.99981027	25	360		10.59810526	89.5682
2	Acer saccharum	Tree	Deciduous	Canopy structure and vertical patterns of photosynthesis and related leaf traits in a deciduous forest	46.52422044	25	360		10.06266316	96.8751
2	Acer saccharum	Tree	Deciduous	Canopy structure and vertical patterns of photosynthesis and related leaf traits in a deciduous forest	42.64110642	25	360		9.222789474	99.6572
2	Acer saccharum	Tree	Deciduous	Canopy structure and vertical patterns of photosynthesis and related leaf traits in a deciduous forest	41.52865567	25	360		8.982178947	99.6464
2	Acer saccharum	Tree	Deciduous	Canopy structure and vertical patterns of photosynthesis and related leaf traits in a deciduous forest	42.66198494	25	360		9.227305263	105.296
2	Acer saccharum	Tree	Deciduous	Canopy structure and vertical patterns of photosynthesis and related leaf traits in a deciduous forest	41.83185666	25	360		9.047757895	106.416
2	Acer saccharum	Tree	Deciduous	Canopy structure and vertical patterns of photosynthesis and related leaf traits in a deciduous forest	43.51931859	25	360		9.412736842	111.508
2	Acer saccharum	Tree	Deciduous	Canopy structure and vertical patterns of photosynthesis and related leaf traits in a deciduous forest	44.36205186	25	360		9.595010526	113.772
2	Acer saccharum	Tree	Deciduous	Canopy structure and vertical patterns of photosynthesis and related leaf traits in a deciduous forest	41.57673955	25	360		8.992578947	112.617
2	Acer saccharum	Tree	Deciduous	Canopy structure and vertical patterns of photosynthesis and related leaf traits in a deciduous forest	47.93568674	25	360		10.36794737	102.528
2	Acer saccharum	Tree	Deciduous	Canopy structure and vertical patterns of photosynthesis and related leaf traits in a deciduous forest	51.82303487	25	360		11.20873684	100.874
2	Acer saccharum	Tree	Deciduous	Canopy structure and vertical patterns of photosynthesis and related leaf traits in a deciduous forest	47.95447255	25	360		10.37201053	107.603
2	Acer saccharum	Tree	Deciduous	Canopy structure and vertical patterns of photosynthesis and related leaf traits in a deciduous forest	51.29206813	25	360		11.09389474	107.635
2	Acer saccharum	Tree	Deciduous	Canopy structure and vertical patterns of photosynthesis and related leaf traits in a deciduous forest	50.77326837	25	360		10.98168421	117.781
2	Acer saccharum	Tree	Deciduous	Canopy structure and vertical patterns of photosynthesis and related leaf traits in a deciduous forest	53.56680556	25	360		11.58589474	121.191
2	Acer saccharum	Tree	Deciduous	Canopy structure and vertical patterns of photosynthesis and related leaf traits in a deciduous forest	39.42503457	25	360		8.527189474	132.333
3	Dipterocarpus globosus	Tree	Deciduous	Changes in photosynthesis and leaf characteristics with tree height in five dipterocarp species in a tropical rain forest	12.14622788	30	360		2.73655	63.7168
3	Dipterocarpus globosus	Tree	Deciduous	Changes in photosynthesis and leaf characteristics with tree height in five dipterocarp species in a tropical rain forest	13.03344335	30	360		2.93644	57.2693
3	Dipterocarpus globosus	Tree	Deciduous	Changes in photosynthesis and leaf characteristics with tree height in five dipterocarp species in a tropical rain forest	13.36415737	30	360		3.01095	53.0973
3	Dipterocarpus globosus	Tree	Deciduous	Changes in photosynthesis and leaf characteristics with tree height in five dipterocarp species in a tropical rain forest	25.25623567	30	360		5.69024	89.8862
3	Dipterocarpus globosus	Tree	Deciduous	Changes in photosynthesis and leaf characteristics with tree height in five dipterocarp species in a tropical rain forest	22.81314192	30	360		5.13981	104.678
3	Dipterocarpus globosus	Tree	Deciduous	Changes in photosynthesis and leaf characteristics with tree height in five dipterocarp species in a tropical rain forest	23.28664308	30	360		5.24649	128.192
3	Dipterocarpus globosus	Tree	Deciduous	Changes in photosynthesis and leaf characteristics with tree height in five dipterocarp species in a tropical rain forest	32.89013246	30	360		7.41016	117.952
3	Dipterocarpus globosus	Tree	Deciduous	Changes in photosynthesis and leaf characteristics with tree height in five dipterocarp species in a tropical rain forest	29.49874923	30	360		6.64608	84.5765
3	Dipterocarpus globosus	Tree	Deciduous	Changes in photosynthesis and leaf characteristics with tree height in five dipterocarp species in a tropical rain forest	29.6156598	30	360		6.67242	89.1277
3	Dipterocarpus globosus	Tree	Deciduous	Changes in photosynthesis and leaf characteristics with tree height in five dipterocarp species in a tropical rain forest	36.08036204	30	360		8.12892	171.429
3	Dipterocarpus globosus	Tree	Deciduous	Changes in photosynthesis and leaf characteristics with tree height in five dipterocarp species in a tropical rain forest	34.54268168	30	360		7.78248	196.081
3	Dipterocarpus globosus	Tree	Deciduous	Changes in photosynthesis and leaf characteristics with tree height in five dipterocarp species in a tropical rain forest	45.02255655	30	360		10.1436	169.532
3	Dipterocarpus globosus	Tree	Deciduous	Changes in photosynthesis and leaf characteristics with tree height in five dipterocarp species in a tropical rain forest	54.1974182	30	360		12.2107	175.98
4	Dryobalanops aromatica	Tree	Deciduous	Changes in photosynthesis and leaf characteristics with tree height in five dipterocarp species in a tropical rain forest	15.48967512	30	360		3.48983	54.2351
4	Dryobalanops aromatica	Tree	Deciduous	Changes in photosynthesis and leaf characteristics with tree height in five dipterocarp species in a tropical rain forest	19.4010308	30	360		4.37106	52.7181
4	Dryobalanops aromatica	Tree	Deciduous	Changes in photosynthesis and leaf characteristics with tree height in five dipterocarp species in a tropical rain forest	25.09400782	30	360		5.65369	44.7535
4	Dryobalanops aromatica	Tree	Deciduous	Changes in photosynthesis and leaf characteristics with tree height in five dipterocarp species in a tropical rain forest	23.31828971	30	360		5.25362	56.5107
4	Dryobalanops aromatica	Tree	Deciduous	Changes in photosynthesis and leaf characteristics with tree height in five dipterocarp species in a tropical rain forest	18.97670843	30	360		4.27546	73.1985
4	Dryobalanops aromatica	Tree	Deciduous	Changes in photosynthesis and leaf characteristics with tree height in five dipterocarp species in a tropical rain forest	27.37922347	30	360		6.16855	88.7484
4	Dryobalanops aromatica	Tree	Deciduous	Changes in photosynthesis and leaf characteristics with tree height in five dipterocarp species in a tropical rain forest	33.04774426	30	360		7.44567	158.913
4	Dryobalanops aromatica	Tree	Deciduous	Changes in photosynthesis and leaf characteristics with tree height in five dipterocarp species in a tropical rain forest	46.24270529	30	360		10.4185	161.188
4	Dryobalanops aromatica	Tree	Deciduous	Changes in photosynthesis and leaf characteristics with tree height in five dipterocarp species in a tropical rain forest	49.69676041	30	360		11.1967	150.569
4	Dryobalanops aromatica	Tree	Deciduous	Changes in photosynthesis and leaf characteristics with tree height in five dipterocarp species in a tropical rain forest	33.17082437	30	360		7.4734	69.0265
4	Dryobalanops aromatica	Tree	Deciduous	Changes in photosynthesis and leaf characteristics with tree height in five dipterocarp species in a tropical rain forest	32.84858793	30	360		7.4008	80.7838
5	Shorea acuta	Tree	Deciduous	Changes in photosynthesis and leaf characteristics with tree height in five dipterocarp species in a tropical rain forest	16.40147998	30	360		3.69526	69.7851
5	Shorea acuta	Tree	Deciduous	Changes in photosynthesis and leaf characteristics with tree height in five dipterocarp species in a tropical rain forest	17.06885563	30	360		3.84562	66.7509
5	Shorea acuta	Tree	Deciduous	Changes in photosynthesis and leaf characteristics with tree height in five dipterocarp species in a tropical rain forest	18.20045592	30	360		4.10057	78.8875
5	Shorea acuta	Tree	Deciduous	Changes in photosynthesis and leaf characteristics with tree height in five dipterocarp species in a tropical rain forest	25.74287485	30	360		5.79988	125.158
5	Shorea acuta	Tree	Deciduous	Changes in photosynthesis and leaf characteristics with tree height in five dipterocarp species in a tropical rain forest	31.85973039	30	360		7.17801	96.3338
5	Shorea acuta	Tree	Deciduous	Changes in photosynthesis and leaf characteristics with tree height in five dipterocarp species in a tropical rain forest	31.45365033	30	360		7.08652	133.123
5	Shorea acuta	Tree	Deciduous	Changes in photosynthesis and leaf characteristics with tree height in five dipterocarp species in a tropical rain forest	41.18337118	30	360		9.27863	135.777
5	Shorea acuta	Tree	Deciduous	Changes in photosynthesis and leaf characteristics with tree height in five dipterocarp species in a tropical rain forest	24.6947187	30	360		5.56373	87.6106
5	Shorea acuta	Tree	Deciduous	Changes in photosynthesis and leaf characteristics with tree height in five dipterocarp species in a tropical rain forest	49.48548693	30	360		11.1491	161.568
5	Shorea acuta	Tree	Deciduous	Changes in photosynthesis and leaf characteristics with tree height in five dipterocarp species in a tropical rain forest	48.97106263	30	360		11.0332	201.391
5	Shorea acuta	Tree	Deciduous	Changes in photosynthesis and leaf characteristics with tree height in five dipterocarp species in a tropical rain forest	50.4233459	30	360		11.3604	200.253
5	Shorea acuta	Tree	Deciduous	Changes in photosynthesis and leaf characteristics with tree height in five dipterocarp species in a tropical rain forest	45.50324811	30	360		10.2519	199.494
5	Shorea acuta	Tree	Deciduous	Changes in photosynthesis and leaf characteristics with tree height in five dipterocarp species in a tropical rain forest	41.84076016	30	360		9.42674	223.767
5	Shorea acuta	Tree	Deciduous	Changes in photosynthesis and leaf characteristics with tree height in five dipterocarp species in a tropical rain forest	52.59289375	30	360		11.8492	240.834
6	Shorea beccariana	Tree	Deciduous	Changes in photosynthesis and leaf characteristics with tree height in five dipterocarp species in a tropical rain forest	13.14693627	30	360		2.96201	58.7863
6	Shorea beccariana	Tree	Deciduous	Changes in photosynthesis and leaf characteristics with tree height in five dipterocarp species in a tropical rain forest	31.16306052	30	360		7.02105	73.1985
6	Shorea beccariana	Tree	Deciduous	Changes in photosynthesis and leaf characteristics with tree height in five dipterocarp species in a tropical rain forest	36.87725366	30	360		8.30846	84.1972
6	Shorea beccariana	Tree	Deciduous	Changes in photosynthesis and leaf characteristics with tree height in five dipterocarp species in a tropical rain forest	39.45163879	30	360		8.88847	86.8521
6	Shorea beccariana	Tree	Deciduous	Changes in photosynthesis and leaf characteristics with tree height in five dipterocarp species in a tropical rain forest	38.24813449	30	360		8.61732	110.367
6	Shorea beccariana	Tree	Deciduous	Changes in photosynthesis and leaf characteristics with tree height in five dipterocarp species in a tropical rain forest	21.75903816	30	360		4.90232	61.8205
6	Shorea beccariana	Tree	Deciduous	Changes in photosynthesis and leaf characteristics with tree height in five dipterocarp species in a tropical rain forest	22.99560942	30	360		5.18092	67.8887
6	Shorea beccariana	Tree	Deciduous	Changes in photosynthesis and leaf characteristics with tree height in five dipterocarp species in a tropical rain forest	48.61243034	30	360		10.9524	180.531
6	Shorea beccariana	Tree	Deciduous	Changes in photosynthesis and leaf characteristics with tree height in five dipterocarp species in a tropical rain forest	74.89822477	30	360		16.8746	191.909
6	Shorea beccariana	Tree	Deciduous	Changes in photosynthesis and leaf characteristics with tree height in five dipterocarp species in a tropical rain forest	81.52005056	30	360		18.3665	214.665
6	Shorea beccariana	Tree	Deciduous	Changes in photosynthesis and leaf characteristics with tree height in five dipterocarp species in a tropical rain forest	82.31365768	30	360		18.5453	224.526
7	Shorea macroptera	Tree	Deciduous	Changes in photosynthesis and leaf characteristics with tree height in five dipterocarp species in a tropical rain forest	15.96783672	30	360		3.59756	81.9216
7	Shorea macroptera	Tree	Deciduous	Changes in photosynthesis and leaf characteristics with tree height in five dipterocarp species in a tropical rain forest	24.45073333	30	360		5.50876	69.4058
7	Shorea macroptera	Tree	Deciduous	Changes in photosynthesis and leaf characteristics with tree height in five dipterocarp species in a tropical rain forest	24.57314767	30	360		5.53634	78.8875
7	Shorea macroptera	Tree	Deciduous	Changes in photosynthesis and leaf characteristics with tree height in five dipterocarp species in a tropical rain forest	24.2542845	30	360		5.4645	93.6789
7	Shorea macroptera	Tree	Deciduous	Changes in photosynthesis and leaf characteristics with tree height in five dipterocarp species in a tropical rain forest	29.40602857	30	360		6.62519	101.643
7	Shorea macroptera	Tree	Deciduous	Changes in photosynthesis and leaf characteristics with tree height in five dipterocarp species in a tropical rain forest	33.65959404	30	360		7.58352	106.195
7	Shorea macroptera	Tree	Deciduous	Changes in photosynthesis and leaf characteristics with tree height in five dipterocarp species in a tropical rain forest	28.86231005	30	360		6.50269	115.297
7	Shorea macroptera	Tree	Deciduous	Changes in photosynthesis and leaf characteristics with tree height in five dipterocarp species in a tropical rain forest	28.76874608	30	360		6.48161	131.606
7	Shorea macroptera	Tree	Deciduous	Changes in photosynthesis and leaf characteristics with tree height in five dipterocarp species in a tropical rain forest	32.43909021	30	360		7.30854	114.539
7	Shorea macroptera	Tree	Deciduous	Changes in photosynthesis and leaf characteristics with tree height in five dipterocarp species in a tropical rain forest	42.19721758	30	360		9.50705	142.604
8	Pinus sylvestris	Tree	Evergreen	Evaluation of the importance of acclimation of needle structure, photosynthesis, and respiration to available photosynthetically active radiation in a Scots pine canopy	22.40904445	19	360		4.22272	55.8559
8	Pinus sylvestris	Tree	Evergreen	Evaluation of the importance of acclimation of needle structure, photosynthesis, and respiration to available photosynthetically active radiation in a Scots pine canopy	29.99864146	19	360		5.65289	54.955
8	Pinus sylvestris	Tree	Evergreen	Evaluation of the importance of acclimation of needle structure, photosynthesis, and respiration to available photosynthetically active radiation in a Scots pine canopy	26.76537984	19	360		5.04362	61.4414
8	Pinus sylvestris	Tree	Evergreen	Evaluation of the importance of acclimation of needle structure, photosynthesis, and respiration to available photosynthetically active radiation in a Scots pine canopy	45.28105236	19	360		8.53268	64.8649
8	Pinus sylvestris	Tree	Evergreen	Evaluation of the importance of acclimation of needle structure, photosynthesis, and respiration to available photosynthetically active radiation in a Scots pine canopy	30.96399775	19	360		5.8348	70.2703
8	Pinus sylvestris	Tree	Evergreen	Evaluation of the importance of acclimation of needle structure, photosynthesis, and respiration to available photosynthetically active radiation in a Scots pine canopy	32.27769104	19	360		6.08235	70.0901
8	Pinus sylvestris	Tree	Evergreen	Evaluation of the importance of acclimation of needle structure, photosynthesis, and respiration to available photosynthetically active radiation in a Scots pine canopy	33.2950007	19	360		6.27405	71.1712
8	Pinus sylvestris	Tree	Evergreen	Evaluation of the importance of acclimation of needle structure, photosynthesis, and respiration to available photosynthetically active radiation in a Scots pine canopy	34.16510028	19	360		6.43801	72.6126
8	Pinus sylvestris	Tree	Evergreen	Evaluation of the importance of acclimation of needle structure, photosynthesis, and respiration to available photosynthetically active radiation in a Scots pine canopy	34.32016438	19	360		6.46723	70.0901
8	Pinus sylvestris	Tree	Evergreen	Evaluation of the importance of acclimation of needle structure, photosynthesis, and respiration to available photosynthetically active radiation in a Scots pine canopy	36.93831718	19	360		6.96059	72.2523
8	Pinus sylvestris	Tree	Evergreen	Evaluation of the importance of acclimation of needle structure, photosynthesis, and respiration to available photosynthetically active radiation in a Scots pine canopy	48.60299026	19	360		9.15866	74.0541
8	Pinus sylvestris	Tree	Evergreen	Evaluation of the importance of acclimation of needle structure, photosynthesis, and respiration to available photosynthetically active radiation in a Scots pine canopy	30.93051197	19	360		5.82849	79.4595
8	Pinus sylvestris	Tree	Evergreen	Evaluation of the importance of acclimation of needle structure, photosynthesis, and respiration to available photosynthetically active radiation in a Scots pine canopy	37.20710557	19	360		7.01124	78.5586
8	Pinus sylvestris	Tree	Evergreen	Evaluation of the importance of acclimation of needle structure, photosynthesis, and respiration to available photosynthetically active radiation in a Scots pine canopy	29.31258099	19	360		5.52361	83.0631
8	Pinus sylvestris	Tree	Evergreen	Evaluation of the importance of acclimation of needle structure, photosynthesis, and respiration to available photosynthetically active radiation in a Scots pine canopy	35.27899333	19	360		6.64791	87.2072
8	Pinus sylvestris	Tree	Evergreen	Evaluation of the importance of acclimation of needle structure, photosynthesis, and respiration to available photosynthetically active radiation in a Scots pine canopy	41.41363057	19	360		7.80391	85.2252
8	Pinus sylvestris	Tree	Evergreen	Evaluation of the importance of acclimation of needle structure, photosynthesis, and respiration to available photosynthetically active radiation in a Scots pine canopy	42.43550405	19	360		7.99647	85.045
8	Pinus sylvestris	Tree	Evergreen	Evaluation of the importance of acclimation of needle structure, photosynthesis, and respiration to available photosynthetically active radiation in a Scots pine canopy	43.45477722	19	360		8.18854	85.5856
8	Pinus sylvestris	Tree	Evergreen	Evaluation of the importance of acclimation of needle structure, photosynthesis, and respiration to available photosynthetically active radiation in a Scots pine canopy	41.83944657	19	360		7.88415	88.4685
8	Pinus sylvestris	Tree	Evergreen	Evaluation of the importance of acclimation of needle structure, photosynthesis, and respiration to available photosynthetically active radiation in a Scots pine canopy	37.15780558	19	360		7.00195	92.0721
8	Pinus sylvestris	Tree	Evergreen	Evaluation of the importance of acclimation of needle structure, photosynthesis, and respiration to available photosynthetically active radiation in a Scots pine canopy	48.67532167	19	360		9.17229	94.2342
8	Pinus sylvestris	Tree	Evergreen	Evaluation of the importance of acclimation of needle structure, photosynthesis, and respiration to available photosynthetically active radiation in a Scots pine canopy	43.40744074	19	360		8.17962	98.5586
8	Pinus sylvestris	Tree	Evergreen	Evaluation of the importance of acclimation of needle structure, photosynthesis, and respiration to available photosynthetically active radiation in a Scots pine canopy	40.76105588	19	360		7.68094	104.144
8	Pinus sylvestris	Tree	Evergreen	Evaluation of the importance of acclimation of needle structure, photosynthesis, and respiration to available photosynthetically active radiation in a Scots pine canopy	36.09124901	19	360		6.80097	104.505
9	Pinus ponderosa	Tree	Evergreen	Foliage physiology and biochemistry in response to light gradients in conifers with varying shade tolerance	64.76657417	25			15.4371	212.344
9	Pinus ponderosa	Tree	Evergreen	Foliage physiology and biochemistry in response to light gradients in conifers with varying shade tolerance	51.90312725	25			12.3711	223.604
9	Pinus ponderosa	Tree	Evergreen	Foliage physiology and biochemistry in response to light gradients in conifers with varying shade tolerance	46.23037234	25			11.019	230.49
9	Pinus ponderosa	Tree	Evergreen	Foliage physiology and biochemistry in response to light gradients in conifers with varying shade tolerance	47.27127944	25			11.2671	252.104
9	Pinus ponderosa	Tree	Evergreen	Foliage physiology and biochemistry in response to light gradients in conifers with varying shade tolerance	49.19785962	25			11.7263	266.866
9	Pinus ponderosa	Tree	Evergreen	Foliage physiology and biochemistry in response to light gradients in conifers with varying shade tolerance	48.1095432	25			11.4669	266.873
9	Pinus ponderosa	Tree	Evergreen	Foliage physiology and biochemistry in response to light gradients in conifers with varying shade tolerance	65.11018679	25			15.519	254.504
9	Pinus ponderosa	Tree	Evergreen	Foliage physiology and biochemistry in response to light gradients in conifers with varying shade tolerance	70.33192392	25			16.7636	254.829
9	Pinus ponderosa	Tree	Evergreen	Foliage physiology and biochemistry in response to light gradients in conifers with varying shade tolerance	68.99103754	25			16.444	271.054
9	Pinus ponderosa	Tree	Evergreen	Foliage physiology and biochemistry in response to light gradients in conifers with varying shade tolerance	63.32835186	25			15.0943	273.255
9	Pinus ponderosa	Tree	Evergreen	Foliage physiology and biochemistry in response to light gradients in conifers with varying shade tolerance	52.0054978	25			12.3955	276.576
9	Pinus ponderosa	Tree	Evergreen	Foliage physiology and biochemistry in response to light gradients in conifers with varying shade tolerance	91.16978491	25			21.7303	279.19
9	Pinus ponderosa	Tree	Evergreen	Foliage physiology and biochemistry in response to light gradients in conifers with varying shade tolerance	76.36968858	25			18.2027	280.373
9	Pinus ponderosa	Tree	Evergreen	Foliage physiology and biochemistry in response to light gradients in conifers with varying shade tolerance	76.35332608	25			18.1988	287.94
9	Pinus ponderosa	Tree	Evergreen	Foliage physiology and biochemistry in response to light gradients in conifers with varying shade tolerance	76.33570492	25			18.1946	295.869
9	Pinus ponderosa	Tree	Evergreen	Foliage physiology and biochemistry in response to light gradients in conifers with varying shade tolerance	76.54506108	25			18.2445	299.831
9	Pinus ponderosa	Tree	Evergreen	Foliage physiology and biochemistry in response to light gradients in conifers with varying shade tolerance	64.35457466	25			15.3389	301.717
9	Pinus ponderosa	Tree	Evergreen	Foliage physiology and biochemistry in response to light gradients in conifers with varying shade tolerance	62.82572924	25			14.9745	304.25
9	Pinus ponderosa	Tree	Evergreen	Foliage physiology and biochemistry in response to light gradients in conifers with varying shade tolerance	64.97467168	25			15.4867	316.847
10	Pseudotsuga menziesii	Tree	Evergreen	Foliage physiology and biochemistry in response to light gradients in conifers with varying shade tolerance	26.17824727	25			6.23958	145.222
10	Pseudotsuga menziesii	Tree	Evergreen	Foliage physiology and biochemistry in response to light gradients in conifers with varying shade tolerance	24.64789146	25			5.87482	148.476
10	Pseudotsuga menziesii	Tree	Evergreen	Foliage physiology and biochemistry in response to light gradients in conifers with varying shade tolerance	40.75753368	25			9.71455	145.482
10	Pseudotsuga menziesii	Tree	Evergreen	Foliage physiology and biochemistry in response to light gradients in conifers with varying shade tolerance	28.34497868	25			6.75602	149.532
10	Pseudotsuga menziesii	Tree	Evergreen	Foliage physiology and biochemistry in response to light gradients in conifers with varying shade tolerance	19.39460407	25			4.6227	162.566
10	Pseudotsuga menziesii	Tree	Evergreen	Foliage physiology and biochemistry in response to light gradients in conifers with varying shade tolerance	22.86622435	25			5.45016	167.227
10	Pseudotsuga menziesii	Tree	Evergreen	Foliage physiology and biochemistry in response to light gradients in conifers with varying shade tolerance	30.50147305	25			7.27002	158.526
10	Pseudotsuga menziesii	Tree	Evergreen	Foliage physiology and biochemistry in response to light gradients in conifers with varying shade tolerance	34.39969322	25			8.19916	167.148
10	Pseudotsuga menziesii	Tree	Evergreen	Foliage physiology and biochemistry in response to light gradients in conifers with varying shade tolerance	31.78836315	25			7.57675	167.166
10	Pseudotsuga menziesii	Tree	Evergreen	Foliage physiology and biochemistry in response to light gradients in conifers with varying shade tolerance	33.2982868	25			7.93664	173.281
10	Pseudotsuga menziesii	Tree	Evergreen	Foliage physiology and biochemistry in response to light gradients in conifers with varying shade tolerance	50.48126745	25			12.0322	177.127
10	Pseudotsuga menziesii	Tree	Evergreen	Foliage physiology and biochemistry in response to light gradients in conifers with varying shade tolerance	54.3637964	25			12.9576	192.956
10	Pseudotsuga menziesii	Tree	Evergreen	Foliage physiology and biochemistry in response to light gradients in conifers with varying shade tolerance	50.43553634	25			12.0213	198.028
10	Pseudotsuga menziesii	Tree	Evergreen	Foliage physiology and biochemistry in response to light gradients in conifers with varying shade tolerance	48.26897275	25			11.5049	193.719
10	Pseudotsuga menziesii	Tree	Evergreen	Foliage physiology and biochemistry in response to light gradients in conifers with varying shade tolerance	36.2797871	25			8.64728	203.171
10	Pseudotsuga menziesii	Tree	Evergreen	Foliage physiology and biochemistry in response to light gradients in conifers with varying shade tolerance	50.3642126	25			12.0043	230.822
10	Pseudotsuga menziesii	Tree	Evergreen	Foliage physiology and biochemistry in response to light gradients in conifers with varying shade tolerance	49.03591276	25			11.6877	241.281
10	Pseudotsuga menziesii	Tree	Evergreen	Foliage physiology and biochemistry in response to light gradients in conifers with varying shade tolerance	56.41833977	25			13.4473	248.798
11	Tsuga heterophylla	Tree	Evergreen	Foliage physiology and biochemistry in response to light gradients in conifers with varying shade tolerance	10.62383942	25			2.53219	93.0768
11	Tsuga heterophylla	Tree	Evergreen	Foliage physiology and biochemistry in response to light gradients in conifers with varying shade tolerance	15.38935632	25			3.66805	103.134
11	Tsuga heterophylla	Tree	Evergreen	Foliage physiology and biochemistry in response to light gradients in conifers with varying shade tolerance	15.37601458	25			3.66487	109.26
11	Tsuga heterophylla	Tree	Evergreen	Foliage physiology and biochemistry in response to light gradients in conifers with varying shade tolerance	18.18772241	25			4.33504	117.169
11	Tsuga heterophylla	Tree	Evergreen	Foliage physiology and biochemistry in response to light gradients in conifers with varying shade tolerance	19.26638915	25			4.59214	121.486
11	Tsuga heterophylla	Tree	Evergreen	Foliage physiology and biochemistry in response to light gradients in conifers with varying shade tolerance	14.26365787	25			3.39974	120.439
11	Tsuga heterophylla	Tree	Evergreen	Foliage physiology and biochemistry in response to light gradients in conifers with varying shade tolerance	10.34349515	25			2.46537	121.908
11	Tsuga heterophylla	Tree	Evergreen	Foliage physiology and biochemistry in response to light gradients in conifers with varying shade tolerance	11.19669494	25			2.66873	129.83
11	Tsuga heterophylla	Tree	Evergreen	Foliage physiology and biochemistry in response to light gradients in conifers with varying shade tolerance	17.06986958	25			4.0686	130.87
11	Tsuga heterophylla	Tree	Evergreen	Foliage physiology and biochemistry in response to light gradients in conifers with varying shade tolerance	19.24444661	25			4.58691	131.576
11	Tsuga heterophylla	Tree	Evergreen	Foliage physiology and biochemistry in response to light gradients in conifers with varying shade tolerance	24.65573707	25			5.87669	144.872
11	Tsuga heterophylla	Tree	Evergreen	Foliage physiology and biochemistry in response to light gradients in conifers with varying shade tolerance	24.84042361	25			5.92071	160.006
11	Tsuga heterophylla	Tree	Evergreen	Foliage physiology and biochemistry in response to light gradients in conifers with varying shade tolerance	37.00401679	25			8.8199	170.373
11	Tsuga heterophylla	Tree	Evergreen	Foliage physiology and biochemistry in response to light gradients in conifers with varying shade tolerance	36.56327801	25			8.71485	172.899
11	Tsuga heterophylla	Tree	Evergreen	Foliage physiology and biochemistry in response to light gradients in conifers with varying shade tolerance	40.23682839	25			9.59044	184.765
11	Tsuga heterophylla	Tree	Evergreen	Foliage physiology and biochemistry in response to light gradients in conifers with varying shade tolerance	31.96675642	25			7.61927	185.182
12	Pinus densiflora	Tree	Evergreen	Horizontal and vertical variations in photosynthetic capacity in a Pinus densiflora crown in relation to leaf nitrogen allocation and acclimation to irradiance	63.65110513	25	350		13.39855763	256.7051504
12	Pinus densiflora	Tree	Evergreen	Horizontal and vertical variations in photosynthetic capacity in a Pinus densiflora crown in relation to leaf nitrogen allocation and acclimation to irradiance	53.45832063	25	350		11.25297649	246.777893
12	Pinus densiflora	Tree	Evergreen	Horizontal and vertical variations in photosynthetic capacity in a Pinus densiflora crown in relation to leaf nitrogen allocation and acclimation to irradiance	49.95240053	25	350		10.51498031	244.6335087
12	Pinus densiflora	Tree	Evergreen	Horizontal and vertical variations in photosynthetic capacity in a Pinus densiflora crown in relation to leaf nitrogen allocation and acclimation to irradiance	53.75624826	25	350		11.31569026	234.4852244
12	Pinus densiflora	Tree	Evergreen	Horizontal and vertical variations in photosynthetic capacity in a Pinus densiflora crown in relation to leaf nitrogen allocation and acclimation to irradiance	49.42257461	25	350		10.40345196	234.3730092
12	Pinus densiflora	Tree	Evergreen	Horizontal and vertical variations in photosynthetic capacity in a Pinus densiflora crown in relation to leaf nitrogen allocation and acclimation to irradiance	50.41062834	25	350		10.61143727	230.5007564
12	Pinus densiflora	Tree	Evergreen	Horizontal and vertical variations in photosynthetic capacity in a Pinus densiflora crown in relation to leaf nitrogen allocation and acclimation to irradiance	41.90596783	25	350		8.821206228	229.0245784
12	Pinus densiflora	Tree	Evergreen	Horizontal and vertical variations in photosynthetic capacity in a Pinus densiflora crown in relation to leaf nitrogen allocation and acclimation to irradiance	52.37042733	25	350		11.02397495	218.3603216
12	Pinus densiflora	Tree	Evergreen	Horizontal and vertical variations in photosynthetic capacity in a Pinus densiflora crown in relation to leaf nitrogen allocation and acclimation to irradiance	37.69878416	25	350		7.935594066	216.9458275
12	Pinus densiflora	Tree	Evergreen	Horizontal and vertical variations in photosynthetic capacity in a Pinus densiflora crown in relation to leaf nitrogen allocation and acclimation to irradiance	43.18200501	25	350		9.089812055	212.3087923
12	Pinus densiflora	Tree	Evergreen	Horizontal and vertical variations in photosynthetic capacity in a Pinus densiflora crown in relation to leaf nitrogen allocation and acclimation to irradiance	42.008194	25	350		8.842724837	210.3940303
13	Abies balsamea	Tree	Evergreen	Importance of needle age and shoot structure on canopy net photosynthesis of balsam fir (Abies balsamea): a spatially inexplicit modeling analysis	11.39404248				2.715767747	98.78515357
13	Abies balsamea	Tree	Evergreen	Importance of needle age and shoot structure on canopy net photosynthesis of balsam fir (Abies balsamea): a spatially inexplicit modeling analysis	14.01421564				3.340285494	108.224253
13	Abies balsamea	Tree	Evergreen	Importance of needle age and shoot structure on canopy net photosynthesis of balsam fir (Abies balsamea): a spatially inexplicit modeling analysis	13.23524524				3.154618056	122.6064467
13	Abies balsamea	Tree	Evergreen	Importance of needle age and shoot structure on canopy net photosynthesis of balsam fir (Abies balsamea): a spatially inexplicit modeling analysis	15.64297192				3.728499228	122.6633793
13	Abies balsamea	Tree	Evergreen	Importance of needle age and shoot structure on canopy net photosynthesis of balsam fir (Abies balsamea): a spatially inexplicit modeling analysis	11.96056641				2.850798611	141.3305925
13	Abies balsamea	Tree	Evergreen	Importance of needle age and shoot structure on canopy net photosynthesis of balsam fir (Abies balsamea): a spatially inexplicit modeling analysis	17.69662115				4.217986111	131.0843889
13	Abies balsamea	Tree	Evergreen	Importance of needle age and shoot structure on canopy net photosynthesis of balsam fir (Abies balsamea): a spatially inexplicit modeling analysis	20.88331822				4.977534722	138.1925985
13	Abies balsamea	Tree	Evergreen	Importance of needle age and shoot structure on canopy net photosynthesis of balsam fir (Abies balsamea): a spatially inexplicit modeling analysis	20.88331822				4.977534722	144.890558
13	Abies balsamea	Tree	Evergreen	Importance of needle age and shoot structure on canopy net photosynthesis of balsam fir (Abies balsamea): a spatially inexplicit modeling analysis	19.60863939				4.673715278	140.8416415
13	Abies balsamea	Tree	Evergreen	Importance of needle age and shoot structure on canopy net photosynthesis of balsam fir (Abies balsamea): a spatially inexplicit modeling analysis	17.90906762				4.268622685	144.8202294
13	Abies balsamea	Tree	Evergreen	Importance of needle age and shoot structure on canopy net photosynthesis of balsam fir (Abies balsamea): a spatially inexplicit modeling analysis	16.63438879				3.964803241	155.1719259
13	Abies balsamea	Tree	Evergreen	Importance of needle age and shoot structure on canopy net photosynthesis of balsam fir (Abies balsamea): a spatially inexplicit modeling analysis	15.57215643				3.71162037	156.4864005
13	Abies balsamea	Tree	Evergreen	Importance of needle age and shoot structure on canopy net photosynthesis of balsam fir (Abies balsamea): a spatially inexplicit modeling analysis	14.43910858				3.441558642	155.4549147
13	Abies balsamea	Tree	Evergreen	Importance of needle age and shoot structure on canopy net photosynthesis of balsam fir (Abies balsamea): a spatially inexplicit modeling analysis	13.5185072				3.222133488	181.5551885
13	Abies balsamea	Tree	Evergreen	Importance of needle age and shoot structure on canopy net photosynthesis of balsam fir (Abies balsamea): a spatially inexplicit modeling analysis	16.70520428				3.981682099	172.5882952
13	Abies balsamea	Tree	Evergreen	Importance of needle age and shoot structure on canopy net photosynthesis of balsam fir (Abies balsamea): a spatially inexplicit modeling analysis	18.75885351				4.471168981	183.3535906
13	Abies balsamea	Tree	Evergreen	Importance of needle age and shoot structure on canopy net photosynthesis of balsam fir (Abies balsamea): a spatially inexplicit modeling analysis	18.75885351				4.471168981	184.6931825
13	Abies balsamea	Tree	Evergreen	Importance of needle age and shoot structure on canopy net photosynthesis of balsam fir (Abies balsamea): a spatially inexplicit modeling analysis	22.51207451				5.365748457	179.7584609
13	Abies balsamea	Tree	Evergreen	Importance of needle age and shoot structure on canopy net photosynthesis of balsam fir (Abies balsamea): a spatially inexplicit modeling analysis	25.55714061				6.091539352	187.5331174
13	Abies balsamea	Tree	Evergreen	Importance of needle age and shoot structure on canopy net photosynthesis of balsam fir (Abies balsamea): a spatially inexplicit modeling analysis	22.51207451				5.365748457	208.5596869
13	Abies balsamea	Tree	Evergreen	Importance of needle age and shoot structure on canopy net photosynthesis of balsam fir (Abies balsamea): a spatially inexplicit modeling analysis	19.89190136				4.74123071	208.8326287
13	Abies balsamea	Tree	Evergreen	Importance of needle age and shoot structure on canopy net photosynthesis of balsam fir (Abies balsamea): a spatially inexplicit modeling analysis	17.97988311				4.285501543	199.0753762
13	Abies balsamea	Tree	Evergreen	Importance of needle age and shoot structure on canopy net photosynthesis of balsam fir (Abies balsamea): a spatially inexplicit modeling analysis	15.57215643				3.71162037	192.6553819
13	Abies balsamea	Tree	Evergreen	Importance of needle age and shoot structure on canopy net photosynthesis of balsam fir (Abies balsamea): a spatially inexplicit modeling analysis	14.2974776				3.407800926	190.2809553
13	Abies balsamea	Tree	Evergreen	Importance of needle age and shoot structure on canopy net photosynthesis of balsam fir (Abies balsamea): a spatially inexplicit modeling analysis	17.83825213				4.251743827	216.151824
14	Quercus ilex	Tree	Evergreen	Monoterpene emissions in relation to foliar photosynthetic and structural variables in Mediterranean evergreen Quercus species	47.01937407	25	350		9.897578242	102.7462121
14	Quercus ilex	Tree	Evergreen	Monoterpene emissions in relation to foliar photosynthetic and structural variables in Mediterranean evergreen Quercus species	42.76577248	25	350		9.002195107	109.375
14	Quercus ilex	Tree	Evergreen	Monoterpene emissions in relation to foliar photosynthetic and structural variables in Mediterranean evergreen Quercus species	49.71373572	25	350		10.46474137	157.1969697
14	Quercus ilex	Tree	Evergreen	Monoterpene emissions in relation to foliar photosynthetic and structural variables in Mediterranean evergreen Quercus species	70.37195728	25	350		14.81329701	159.0909091
14	Quercus ilex	Tree	Evergreen	Monoterpene emissions in relation to foliar photosynthetic and structural variables in Mediterranean evergreen Quercus species	62.51614506	25	350		13.15964854	169.0340909
14	Quercus ilex	Tree	Evergreen	Monoterpene emissions in relation to foliar photosynthetic and structural variables in Mediterranean evergreen Quercus species	36.61140089	25	350		7.706699887	166.6666667
14	Quercus ilex	Tree	Evergreen	Monoterpene emissions in relation to foliar photosynthetic and structural variables in Mediterranean evergreen Quercus species	66.45864382	25	350		13.98954452	175.1893939
14	Quercus ilex	Tree	Evergreen	Monoterpene emissions in relation to foliar photosynthetic and structural variables in Mediterranean evergreen Quercus species	67.81544958	25	350		14.27515214	209.7537879
14	Quercus ilex	Tree	Evergreen	Monoterpene emissions in relation to foliar photosynthetic and structural variables in Mediterranean evergreen Quercus species	97.0274466	25	350		20.42427751	233.9015152
14	Quercus ilex	Tree	Evergreen	Monoterpene emissions in relation to foliar photosynthetic and structural variables in Mediterranean evergreen Quercus species	122.5956284	25	350		25.80637978	229.6401515
15	Quercus coccifera	Shrub	Evergreen	Monoterpene emissions in relation to foliar photosynthetic and structural variables in Mediterranean evergreen Quercus species	59.48584203	25	350		12.52176975	108.4280303
15	Quercus coccifera	Shrub	Evergreen	Monoterpene emissions in relation to foliar photosynthetic and structural variables in Mediterranean evergreen Quercus species	49.7311227	25	350		10.46840133	170.4545455
15	Quercus coccifera	Shrub	Evergreen	Monoterpene emissions in relation to foliar photosynthetic and structural variables in Mediterranean evergreen Quercus species	73.98720815	25	350		15.57430732	165.719697
15	Quercus coccifera	Shrub	Evergreen	Monoterpene emissions in relation to foliar photosynthetic and structural variables in Mediterranean evergreen Quercus species	81.57103825	25	350		17.17070355	198.3901515
15	Quercus coccifera	Shrub	Evergreen	Monoterpene emissions in relation to foliar photosynthetic and structural variables in Mediterranean evergreen Quercus species	72.06346249	25	350		15.16935885	198.8636364
17	Populus tremula	Tree	Deciduous	Photosynthetic Acclimation to Simultaneous and Interacting Environmental Stresses Along Natural Light Gradients: Optimality and Constraints	32.47009778	25			7.737624301	76.5060241
17	Populus tremula	Tree	Deciduous	Photosynthetic Acclimation to Simultaneous and Interacting Environmental Stresses Along Natural Light Gradients: Optimality and Constraints	37.34994325	25			8.900491476	82.8313253
17	Populus tremula	Tree	Deciduous	Photosynthetic Acclimation to Simultaneous and Interacting Environmental Stresses Along Natural Light Gradients: Optimality and Constraints	41.14337786	25			9.804466944	88.85542169
17	Populus tremula	Tree	Deciduous	Photosynthetic Acclimation to Simultaneous and Interacting Environmental Stresses Along Natural Light Gradients: Optimality and Constraints	32.99229527	25			7.862063963	88.25301205
17	Populus tremula	Tree	Deciduous	Photosynthetic Acclimation to Simultaneous and Interacting Environmental Stresses Along Natural Light Gradients: Optimality and Constraints	41.65247948	25			9.92578586	107.8313253
17	Populus tremula	Tree	Deciduous	Photosynthetic Acclimation to Simultaneous and Interacting Environmental Stresses Along Natural Light Gradients: Optimality and Constraints	43.26763576	25			10.3106776	116.2650602
17	Populus tremula	Tree	Deciduous	Photosynthetic Acclimation to Simultaneous and Interacting Environmental Stresses Along Natural Light Gradients: Optimality and Constraints	45.17908591	25			10.76617617	111.1445783
17	Populus tremula	Tree	Deciduous	Photosynthetic Acclimation to Simultaneous and Interacting Environmental Stresses Along Natural Light Gradients: Optimality and Constraints	46.26822507	25			11.02571803	109.939759
17	Populus tremula	Tree	Deciduous	Photosynthetic Acclimation to Simultaneous and Interacting Environmental Stresses Along Natural Light Gradients: Optimality and Constraints	50.06384233	25			11.93021363	114.7590361
17	Populus tremula	Tree	Deciduous	Photosynthetic Acclimation to Simultaneous and Interacting Environmental Stresses Along Natural Light Gradients: Optimality and Constraints	54.13338135	25			12.89998478	118.373494
17	Populus tremula	Tree	Deciduous	Photosynthetic Acclimation to Simultaneous and Interacting Environmental Stresses Along Natural Light Gradients: Optimality and Constraints	48.14202462	25			11.47224447	125.6024096
17	Populus tremula	Tree	Deciduous	Photosynthetic Acclimation to Simultaneous and Interacting Environmental Stresses Along Natural Light Gradients: Optimality and Constraints	56.81857866	25			13.53986729	136.1445783
17	Populus tremula	Tree	Deciduous	Photosynthetic Acclimation to Simultaneous and Interacting Environmental Stresses Along Natural Light Gradients: Optimality and Constraints	72.57999389	25			17.29581254	135.8433735
17	Populus tremula	Tree	Deciduous	Photosynthetic Acclimation to Simultaneous and Interacting Environmental Stresses Along Natural Light Gradients: Optimality and Constraints	74.19624149	25			17.68096435	143.6746988
18	Corylus avellana	Shrub	Deciduous	Photosynthetic Acclimation to Simultaneous and Interacting Environmental Stresses Along Natural Light Gradients: Optimality and Constraints	5.656320936	25			1.347901279	27.71084337
18	Corylus avellana	Shrub	Deciduous	Photosynthetic Acclimation to Simultaneous and Interacting Environmental Stresses Along Natural Light Gradients: Optimality and Constraints	7.550309935	25			1.799238858	32.22891566
18	Corylus avellana	Shrub	Deciduous	Photosynthetic Acclimation to Simultaneous and Interacting Environmental Stresses Along Natural Light Gradients: Optimality and Constraints	8.635629474	25			2.057870504	33.13253012
18	Corylus avellana	Shrub	Deciduous	Photosynthetic Acclimation to Simultaneous and Interacting Environmental Stresses Along Natural Light Gradients: Optimality and Constraints	10.80954252	25			2.575913983	33.13253012
18	Corylus avellana	Shrub	Deciduous	Photosynthetic Acclimation to Simultaneous and Interacting Environmental Stresses Along Natural Light Gradients: Optimality and Constraints	10.79426401	25			2.572273114	41.56626506
18	Corylus avellana	Shrub	Deciduous	Photosynthetic Acclimation to Simultaneous and Interacting Environmental Stresses Along Natural Light Gradients: Optimality and Constraints	9.702942204	25			2.312211127	43.97590361
18	Corylus avellana	Shrub	Deciduous	Photosynthetic Acclimation to Simultaneous and Interacting Environmental Stresses Along Natural Light Gradients: Optimality and Constraints	11.87849223	25			2.830644698	43.07228916
18	Corylus avellana	Shrub	Deciduous	Photosynthetic Acclimation to Simultaneous and Interacting Environmental Stresses Along Natural Light Gradients: Optimality and Constraints	14.3214161	25			3.412793457	44.57831325
18	Corylus avellana	Shrub	Deciduous	Photosynthetic Acclimation to Simultaneous and Interacting Environmental Stresses Along Natural Light Gradients: Optimality and Constraints	12.41869653	25			2.959375383	44.87951807
18	Corylus avellana	Shrub	Deciduous	Photosynthetic Acclimation to Simultaneous and Interacting Environmental Stresses Along Natural Light Gradients: Optimality and Constraints	13.76320499	25			3.279771749	52.71084337
18	Corylus avellana	Shrub	Deciduous	Photosynthetic Acclimation to Simultaneous and Interacting Environmental Stresses Along Natural Light Gradients: Optimality and Constraints	30.27544962	25			7.214639644	87.95180723
18	Corylus avellana	Shrub	Deciduous	Photosynthetic Acclimation to Simultaneous and Interacting Environmental Stresses Along Natural Light Gradients: Optimality and Constraints	27.55805832	25			6.567085298	87.95180723
18	Corylus avellana	Shrub	Deciduous	Photosynthetic Acclimation to Simultaneous and Interacting Environmental Stresses Along Natural Light Gradients: Optimality and Constraints	30.26508207	25			7.212169057	93.6746988
18	Corylus avellana	Shrub	Deciduous	Photosynthetic Acclimation to Simultaneous and Interacting Environmental Stresses Along Natural Light Gradients: Optimality and Constraints	35.67039899	25			8.500256079	109.939759
18	Corylus avellana	Shrub	Deciduous	Photosynthetic Acclimation to Simultaneous and Interacting Environmental Stresses Along Natural Light Gradients: Optimality and Constraints	40.00622053	25			9.533482352	116.5662651
19	Tilia cordata	Tree	Deciduous	Photosynthetic capacity in relation to nitrogen in the canopy of a Quercus robur, Fraxinus angustifolia and Tilia cordata flood plain forest	25.9505596	20		280	5.46442231	15.6578533
19	Tilia cordata	Tree	Deciduous	Photosynthetic capacity in relation to nitrogen in the canopy of a Quercus robur, Fraxinus angustifolia and Tilia cordata flood plain forest	24.17716536	20		280	5.090997798	17.38035799
19	Tilia cordata	Tree	Deciduous	Photosynthetic capacity in relation to nitrogen in the canopy of a Quercus robur, Fraxinus angustifolia and Tilia cordata flood plain forest	30.14273038	20		280	6.347169807	17.12353781
19	Tilia cordata	Tree	Deciduous	Photosynthetic capacity in relation to nitrogen in the canopy of a Quercus robur, Fraxinus angustifolia and Tilia cordata flood plain forest	25.69869165	20		280	5.411386351	24.41545315
19	Tilia cordata	Tree	Deciduous	Photosynthetic capacity in relation to nitrogen in the canopy of a Quercus robur, Fraxinus angustifolia and Tilia cordata flood plain forest	25.46933704	20		280	5.363091036	26.80365859
19	Tilia cordata	Tree	Deciduous	Photosynthetic capacity in relation to nitrogen in the canopy of a Quercus robur, Fraxinus angustifolia and Tilia cordata flood plain forest	28.78677091	20		280	6.061644744	25.74685467
19	Tilia cordata	Tree	Deciduous	Photosynthetic capacity in relation to nitrogen in the canopy of a Quercus robur, Fraxinus angustifolia and Tilia cordata flood plain forest	33.1965706	20		280	6.99021847	28.14172664
19	Tilia cordata	Tree	Deciduous	Photosynthetic capacity in relation to nitrogen in the canopy of a Quercus robur, Fraxinus angustifolia and Tilia cordata flood plain forest	37.39108652	20		280	7.873459784	28.94393257
19	Tilia cordata	Tree	Deciduous	Photosynthetic capacity in relation to nitrogen in the canopy of a Quercus robur, Fraxinus angustifolia and Tilia cordata flood plain forest	30.09535857	20		280	6.337194701	30.52580519
19	Tilia cordata	Tree	Deciduous	Photosynthetic capacity in relation to nitrogen in the canopy of a Quercus robur, Fraxinus angustifolia and Tilia cordata flood plain forest	30.0925444	20		280	6.336602121	31.32197949
19	Tilia cordata	Tree	Deciduous	Photosynthetic capacity in relation to nitrogen in the canopy of a Quercus robur, Fraxinus angustifolia and Tilia cordata flood plain forest	67.24470814	20		280	14.15975182	20.36156726
19	Tilia cordata	Tree	Deciduous	Photosynthetic capacity in relation to nitrogen in the canopy of a Quercus robur, Fraxinus angustifolia and Tilia cordata flood plain forest	77.38649699	20		280	16.29531337	26.08208595
19	Tilia cordata	Tree	Deciduous	Photosynthetic capacity in relation to nitrogen in the canopy of a Quercus robur, Fraxinus angustifolia and Tilia cordata flood plain forest	82.88960057	20		280	17.45410464	31.6632424
19	Tilia cordata	Tree	Deciduous	Photosynthetic capacity in relation to nitrogen in the canopy of a Quercus robur, Fraxinus angustifolia and Tilia cordata flood plain forest	97.49137509	20		280	20.5288076	25.58019139
19	Tilia cordata	Tree	Deciduous	Photosynthetic capacity in relation to nitrogen in the canopy of a Quercus robur, Fraxinus angustifolia and Tilia cordata flood plain forest	95.70484807	20		280	20.15261771	31.01817614
19	Tilia cordata	Tree	Deciduous	Photosynthetic capacity in relation to nitrogen in the canopy of a Quercus robur, Fraxinus angustifolia and Tilia cordata flood plain forest	117.3711198	20		280	24.71489539	26.27224082
19	Tilia cordata	Tree	Deciduous	Photosynthetic capacity in relation to nitrogen in the canopy of a Quercus robur, Fraxinus angustifolia and Tilia cordata flood plain forest	114.9204494	20		280	24.19885649	32.10736036
19	Tilia cordata	Tree	Deciduous	Photosynthetic capacity in relation to nitrogen in the canopy of a Quercus robur, Fraxinus angustifolia and Tilia cordata flood plain forest	120.8728816	20		280	25.45226312	35.56602025
19	Tilia cordata	Tree	Deciduous	Photosynthetic capacity in relation to nitrogen in the canopy of a Quercus robur, Fraxinus angustifolia and Tilia cordata flood plain forest	124.3952807	20		280	26.19397645	39.02118814
20	Quercus robur	Tree	Deciduous	Photosynthetic capacity in relation to nitrogen in the canopy of a Quercus robur, Fraxinus angustifolia and Tilia cordata flood plain forest	13.23858293	20		225	2.339547528	26.65032837
20	Quercus robur	Tree	Deciduous	Photosynthetic capacity in relation to nitrogen in the canopy of a Quercus robur, Fraxinus angustifolia and Tilia cordata flood plain forest	39.95784846	20		225	7.0614269	57.46811493
20	Quercus robur	Tree	Deciduous	Photosynthetic capacity in relation to nitrogen in the canopy of a Quercus robur, Fraxinus angustifolia and Tilia cordata flood plain forest	70.48018034	20		225	12.45539138	60.29154963
20	Quercus robur	Tree	Deciduous	Photosynthetic capacity in relation to nitrogen in the canopy of a Quercus robur, Fraxinus angustifolia and Tilia cordata flood plain forest	73.37341686	20		225	12.96668964	60.82582449
20	Quercus robur	Tree	Deciduous	Photosynthetic capacity in relation to nitrogen in the canopy of a Quercus robur, Fraxinus angustifolia and Tilia cordata flood plain forest	36.51748455	20		225	6.453439253	61.84294668
20	Quercus robur	Tree	Deciduous	Photosynthetic capacity in relation to nitrogen in the canopy of a Quercus robur, Fraxinus angustifolia and Tilia cordata flood plain forest	42.80693476	20		225	7.564922843	68.48535141
20	Quercus robur	Tree	Deciduous	Photosynthetic capacity in relation to nitrogen in the canopy of a Quercus robur, Fraxinus angustifolia and Tilia cordata flood plain forest	42.52191435	20		225	7.514553496	73.6601669
20	Quercus robur	Tree	Deciduous	Photosynthetic capacity in relation to nitrogen in the canopy of a Quercus robur, Fraxinus angustifolia and Tilia cordata flood plain forest	65.95618004	20		225	11.65590145	71.96337598
20	Quercus robur	Tree	Deciduous	Photosynthetic capacity in relation to nitrogen in the canopy of a Quercus robur, Fraxinus angustifolia and Tilia cordata flood plain forest	56.99647987	20		225	10.07252622	74.34110545
20	Quercus robur	Tree	Deciduous	Photosynthetic capacity in relation to nitrogen in the canopy of a Quercus robur, Fraxinus angustifolia and Tilia cordata flood plain forest	78.57811294	20		225	13.88647342	75.03061525
20	Quercus robur	Tree	Deciduous	Photosynthetic capacity in relation to nitrogen in the canopy of a Quercus robur, Fraxinus angustifolia and Tilia cordata flood plain forest	64.08845811	20		225	11.32583409	77.93246105
20	Quercus robur	Tree	Deciduous	Photosynthetic capacity in relation to nitrogen in the canopy of a Quercus robur, Fraxinus angustifolia and Tilia cordata flood plain forest	79.61424593	20		225	14.06958081	79.01275657
20	Quercus robur	Tree	Deciduous	Photosynthetic capacity in relation to nitrogen in the canopy of a Quercus robur, Fraxinus angustifolia and Tilia cordata flood plain forest	78.02763236	20		225	13.78919144	80.73589616
20	Quercus robur	Tree	Deciduous	Photosynthetic capacity in relation to nitrogen in the canopy of a Quercus robur, Fraxinus angustifolia and Tilia cordata flood plain forest	61.70211082	20		225	10.90411426	82.04317119
20	Quercus robur	Tree	Deciduous	Photosynthetic capacity in relation to nitrogen in the canopy of a Quercus robur, Fraxinus angustifolia and Tilia cordata flood plain forest	54.05629882	20		225	9.552931835	84.95327079
20	Quercus robur	Tree	Deciduous	Photosynthetic capacity in relation to nitrogen in the canopy of a Quercus robur, Fraxinus angustifolia and Tilia cordata flood plain forest	60.34630789	20		225	10.66451419	91.4629798
20	Quercus robur	Tree	Deciduous	Photosynthetic capacity in relation to nitrogen in the canopy of a Quercus robur, Fraxinus angustifolia and Tilia cordata flood plain forest	72.71451675	20		225	12.85024756	92.27407443
20	Quercus robur	Tree	Deciduous	Photosynthetic capacity in relation to nitrogen in the canopy of a Quercus robur, Fraxinus angustifolia and Tilia cordata flood plain forest	80.09263312	20		225	14.1541223	90.42522311
21	Fraxinus angustifolia	Tree	Deciduous	Photosynthetic capacity in relation to nitrogen in the canopy of a Quercus robur, Fraxinus angustifolia and Tilia cordata flood plain forest	17.24492488	20		250	3.324021353	16.43942472
21	Fraxinus angustifolia	Tree	Deciduous	Photosynthetic capacity in relation to nitrogen in the canopy of a Quercus robur, Fraxinus angustifolia and Tilia cordata flood plain forest	27.61758088	20		250	5.323388139	17.64733669
21	Fraxinus angustifolia	Tree	Deciduous	Photosynthetic capacity in relation to nitrogen in the canopy of a Quercus robur, Fraxinus angustifolia and Tilia cordata flood plain forest	55.97176176	20		250	10.78875858	49.53176824
21	Fraxinus angustifolia	Tree	Deciduous	Photosynthetic capacity in relation to nitrogen in the canopy of a Quercus robur, Fraxinus angustifolia and Tilia cordata flood plain forest	71.6475688	20		250	13.81032682	52.33901279
21	Fraxinus angustifolia	Tree	Deciduous	Photosynthetic capacity in relation to nitrogen in the canopy of a Quercus robur, Fraxinus angustifolia and Tilia cordata flood plain forest	84.61287641	20		250	16.30943653	69.60659847
21	Fraxinus angustifolia	Tree	Deciduous	Photosynthetic capacity in relation to nitrogen in the canopy of a Quercus robur, Fraxinus angustifolia and Tilia cordata flood plain forest	86.77820166	20		250	16.72681077	71.33449987
21	Fraxinus angustifolia	Tree	Deciduous	Photosynthetic capacity in relation to nitrogen in the canopy of a Quercus robur, Fraxinus angustifolia and Tilia cordata flood plain forest	97.15956815	20		250	18.72785653	70.28658465
21	Fraxinus angustifolia	Tree	Deciduous	Photosynthetic capacity in relation to nitrogen in the canopy of a Quercus robur, Fraxinus angustifolia and Tilia cordata flood plain forest	99.55034136	20		250	19.18868668	76.12837073
21	Fraxinus angustifolia	Tree	Deciduous	Photosynthetic capacity in relation to nitrogen in the canopy of a Quercus robur, Fraxinus angustifolia and Tilia cordata flood plain forest	98.33189757	20		250	18.95382725	79.17878494
21	Fraxinus angustifolia	Tree	Deciduous	Photosynthetic capacity in relation to nitrogen in the canopy of a Quercus robur, Fraxinus angustifolia and Tilia cordata flood plain forest	83.60450914	20		250	16.11507011	80.75176885
21	Fraxinus angustifolia	Tree	Deciduous	Photosynthetic capacity in relation to nitrogen in the canopy of a Quercus robur, Fraxinus angustifolia and Tilia cordata flood plain forest	103.1375259	20		250	19.88012942	84.6256584
23	Prunus persica	Tree	Deciduous	Seasonal relationships between leaf nitrogen content (photosynthetic capacity) and leaf canopy light exposure in peach (Prunus persica)	28.48751266	27.5			7.046779385	39.88925337
23	Prunus persica	Tree	Deciduous	Seasonal relationships between leaf nitrogen content (photosynthetic capacity) and leaf canopy light exposure in peach (Prunus persica)	26.81066615	27.5			6.63198826	47.54653635
23	Prunus persica	Tree	Deciduous	Seasonal relationships between leaf nitrogen content (photosynthetic capacity) and leaf canopy light exposure in peach (Prunus persica)	35.44044445	27.5			8.766683013	46.23623246
23	Prunus persica	Tree	Deciduous	Seasonal relationships between leaf nitrogen content (photosynthetic capacity) and leaf canopy light exposure in peach (Prunus persica)	37.02704766	27.5			9.159151212	46.25803625
23	Prunus persica	Tree	Deciduous	Seasonal relationships between leaf nitrogen content (photosynthetic capacity) and leaf canopy light exposure in peach (Prunus persica)	39.31251181	27.5			9.724492308	44.6819338
23	Prunus persica	Tree	Deciduous	Seasonal relationships between leaf nitrogen content (photosynthetic capacity) and leaf canopy light exposure in peach (Prunus persica)	42.20659359	27.5			10.44038337	49.18701189
23	Prunus persica	Tree	Deciduous	Seasonal relationships between leaf nitrogen content (photosynthetic capacity) and leaf canopy light exposure in peach (Prunus persica)	42.83829672	27.5			10.59664386	53.30377487
23	Prunus persica	Tree	Deciduous	Seasonal relationships between leaf nitrogen content (photosynthetic capacity) and leaf canopy light exposure in peach (Prunus persica)	48.49214466	27.5			11.99520117	54.45314603
23	Prunus persica	Tree	Deciduous	Seasonal relationships between leaf nitrogen content (photosynthetic capacity) and leaf canopy light exposure in peach (Prunus persica)	55.49964217	27.5			13.72860238	56.15695638
23	Prunus persica	Tree	Deciduous	Seasonal relationships between leaf nitrogen content (photosynthetic capacity) and leaf canopy light exposure in peach (Prunus persica)	63.21649402	27.5			15.63747218	55.36994343
23	Prunus persica	Tree	Deciduous	Seasonal relationships between leaf nitrogen content (photosynthetic capacity) and leaf canopy light exposure in peach (Prunus persica)	62.74009332	27.5			15.5196279	57.32813132
23	Prunus persica	Tree	Deciduous	Seasonal relationships between leaf nitrogen content (photosynthetic capacity) and leaf canopy light exposure in peach (Prunus persica)	51.843739	27.5			12.82426429	58.60728693
23	Prunus persica	Tree	Deciduous	Seasonal relationships between leaf nitrogen content (photosynthetic capacity) and leaf canopy light exposure in peach (Prunus persica)	52.70000105	27.5			13.03607252	62.90574816
23	Prunus persica	Tree	Deciduous	Seasonal relationships between leaf nitrogen content (photosynthetic capacity) and leaf canopy light exposure in peach (Prunus persica)	45.83311521	27.5			11.33745354	68.52697257
23	Prunus persica	Tree	Deciduous	Seasonal relationships between leaf nitrogen content (photosynthetic capacity) and leaf canopy light exposure in peach (Prunus persica)	50.33268833	27.5			12.45048505	71.44660373
23	Prunus persica	Tree	Deciduous	Seasonal relationships between leaf nitrogen content (photosynthetic capacity) and leaf canopy light exposure in peach (Prunus persica)	54.13759788	27.5			13.39168193	75.60697429
23	Prunus persica	Tree	Deciduous	Seasonal relationships between leaf nitrogen content (photosynthetic capacity) and leaf canopy light exposure in peach (Prunus persica)	59.59836712	27.5			14.74247857	73.895896
23	Prunus persica	Tree	Deciduous	Seasonal relationships between leaf nitrogen content (photosynthetic capacity) and leaf canopy light exposure in peach (Prunus persica)	62.742192	27.5			15.52014703	76.43967137
23	Prunus persica	Tree	Deciduous	Seasonal relationships between leaf nitrogen content (photosynthetic capacity) and leaf canopy light exposure in peach (Prunus persica)	64.96049834	27.5			16.06887572	80.57823814
23	Prunus persica	Tree	Deciduous	Seasonal relationships between leaf nitrogen content (photosynthetic capacity) and leaf canopy light exposure in peach (Prunus persica)	62.84712607	27.5			15.54610392	86.80062416
23	Prunus persica	Tree	Deciduous	Seasonal relationships between leaf nitrogen content (photosynthetic capacity) and leaf canopy light exposure in peach (Prunus persica)	75.40983349	27.5			18.65366297	98.04722609
23	Prunus persica	Tree	Deciduous	Seasonal relationships between leaf nitrogen content (photosynthetic capacity) and leaf canopy light exposure in peach (Prunus persica)	78.88315136	27.5			19.51283608	111.1336525
23	Prunus persica	Tree	Deciduous	Seasonal relationships between leaf nitrogen content (photosynthetic capacity) and leaf canopy light exposure in peach (Prunus persica)	65.29209001	27.5			16.1508995	110.2324292
24	Eucalyptus globulus	Tree	Evergreen	Within-canopy nitrogen and photosynthetic gradients are unaffected by soil fertility in field-grown Eucalyptus globulus	67.96483163	20	360		13.18517734	305.8992056
24	Eucalyptus globulus	Tree	Evergreen	Within-canopy nitrogen and photosynthetic gradients are unaffected by soil fertility in field-grown Eucalyptus globulus	65.57919156	20	360		12.72236316	280.762565
24	Eucalyptus globulus	Tree	Evergreen	Within-canopy nitrogen and photosynthetic gradients are unaffected by soil fertility in field-grown Eucalyptus globulus	90.17909893	20	360		17.49474519	257.6646739
24	Eucalyptus globulus	Tree	Evergreen	Within-canopy nitrogen and photosynthetic gradients are unaffected by soil fertility in field-grown Eucalyptus globulus	72.4740123	20	360		14.05995839	250.7873806
24	Eucalyptus globulus	Tree	Evergreen	Within-canopy nitrogen and photosynthetic gradients are unaffected by soil fertility in field-grown Eucalyptus globulus	77.06877647	20	360		14.95134264	233.6383529
24	Eucalyptus globulus	Tree	Evergreen	Within-canopy nitrogen and photosynthetic gradients are unaffected by soil fertility in field-grown Eucalyptus globulus	71.42026545	20	360		13.8555315	217.4194743
24	Eucalyptus globulus	Tree	Evergreen	Within-canopy nitrogen and photosynthetic gradients are unaffected by soil fertility in field-grown Eucalyptus globulus	69.96534595	20	360		13.57327711	204.4119567
24	Eucalyptus globulus	Tree	Evergreen	Within-canopy nitrogen and photosynthetic gradients are unaffected by soil fertility in field-grown Eucalyptus globulus	79.26720264	20	360		15.37783731	203.3062143
24	Eucalyptus globulus	Tree	Evergreen	Within-canopy nitrogen and photosynthetic gradients are unaffected by soil fertility in field-grown Eucalyptus globulus	108.1088422	20	360		20.97311539	201.1302338
24	Eucalyptus globulus	Tree	Evergreen	Within-canopy nitrogen and photosynthetic gradients are unaffected by soil fertility in field-grown Eucalyptus globulus	73.52241018	20	360		14.26334757	174.9199494
24	Eucalyptus globulus	Tree	Evergreen	Within-canopy nitrogen and photosynthetic gradients are unaffected by soil fertility in field-grown Eucalyptus globulus	59.60974241	20	360		11.56429003	182.5671317
24	Eucalyptus globulus	Tree	Evergreen	Within-canopy nitrogen and photosynthetic gradients are unaffected by soil fertility in field-grown Eucalyptus globulus	59.18717388	20	360		11.48231173	189.9486516
24	Eucalyptus globulus	Tree	Evergreen	Within-canopy nitrogen and photosynthetic gradients are unaffected by soil fertility in field-grown Eucalyptus globulus	52.25491035	20	360		10.13745261	199.0003389
24	Eucalyptus globulus	Tree	Evergreen	Within-canopy nitrogen and photosynthetic gradients are unaffected by soil fertility in field-grown Eucalyptus globulus	52.22816551	20	360		10.13226411	193.8678661
24	Eucalyptus globulus	Tree	Evergreen	Within-canopy nitrogen and photosynthetic gradients are unaffected by soil fertility in field-grown Eucalyptus globulus	40.04321465	20	360		7.768383642	179.087409
24	Eucalyptus globulus	Tree	Evergreen	Within-canopy nitrogen and photosynthetic gradients are unaffected by soil fertility in field-grown Eucalyptus globulus	38.50806061	20	360		7.470563758	159.3460638
24	Eucalyptus globulus	Tree	Evergreen	Within-canopy nitrogen and photosynthetic gradients are unaffected by soil fertility in field-grown Eucalyptus globulus	39.72762549	20	360		7.707159345	139.7881457
25	Fagus sylvatica	Tree	Evergreen	Acclimation of photosynthetic capacity to irradiance in tree canopies in relation to leaf nitrogen concentration and leaf mass per unit area	24.99549721	25			5.956426985	44.97663551
25	Fagus sylvatica	Tree	Evergreen	Acclimation of photosynthetic capacity to irradiance in tree canopies in relation to leaf nitrogen concentration and leaf mass per unit area	36.58868498	25			8.719083631	53.73831776
25	Fagus sylvatica	Tree	Evergreen	Acclimation of photosynthetic capacity to irradiance in tree canopies in relation to leaf nitrogen concentration and leaf mass per unit area	31.02923813	25			7.394267446	56.07476636
25	Fagus sylvatica	Tree	Evergreen	Acclimation of photosynthetic capacity to irradiance in tree canopies in relation to leaf nitrogen concentration and leaf mass per unit area	39.1762893	25			9.33570974	58.9953271
25	Fagus sylvatica	Tree	Evergreen	Acclimation of photosynthetic capacity to irradiance in tree canopies in relation to leaf nitrogen concentration and leaf mass per unit area	41.74588245	25			9.948043788	58.9953271
25	Fagus sylvatica	Tree	Evergreen	Acclimation of photosynthetic capacity to irradiance in tree canopies in relation to leaf nitrogen concentration and leaf mass per unit area	41.34363305	25			9.852187756	66.58878505
25	Fagus sylvatica	Tree	Evergreen	Acclimation of photosynthetic capacity to irradiance in tree canopies in relation to leaf nitrogen concentration and leaf mass per unit area	48.16986532	25			11.47887891	58.9953271
25	Fagus sylvatica	Tree	Evergreen	Acclimation of photosynthetic capacity to irradiance in tree canopies in relation to leaf nitrogen concentration and leaf mass per unit area	50.33720907	25			11.99535692	66.58878505
25	Fagus sylvatica	Tree	Evergreen	Acclimation of photosynthetic capacity to irradiance in tree canopies in relation to leaf nitrogen concentration and leaf mass per unit area	41.80591967	25			9.962350657	76.51869159
25	Fagus sylvatica	Tree	Evergreen	Acclimation of photosynthetic capacity to irradiance in tree canopies in relation to leaf nitrogen concentration and leaf mass per unit area	41.82793332	25			9.96759651	82.94392523
25	Fagus sylvatica	Tree	Evergreen	Acclimation of photosynthetic capacity to irradiance in tree canopies in relation to leaf nitrogen concentration and leaf mass per unit area	106.9062819	25			25.47576698	77.68691589
25	Fagus sylvatica	Tree	Evergreen	Acclimation of photosynthetic capacity to irradiance in tree canopies in relation to leaf nitrogen concentration and leaf mass per unit area	94.08833477	25			22.42125018	86.44859813
25	Fagus sylvatica	Tree	Evergreen	Acclimation of photosynthetic capacity to irradiance in tree canopies in relation to leaf nitrogen concentration and leaf mass per unit area	84.28625748	25			20.08541516	100.4672897
25	Fagus sylvatica	Tree	Evergreen	Acclimation of photosynthetic capacity to irradiance in tree canopies in relation to leaf nitrogen concentration and leaf mass per unit area	72.73509576	25			17.33277332	103.9719626
25	Fagus sylvatica	Tree	Evergreen	Acclimation of photosynthetic capacity to irradiance in tree canopies in relation to leaf nitrogen concentration and leaf mass per unit area	83.035482	25			19.78735536	110.3971963
25	Fagus sylvatica	Tree	Evergreen	Acclimation of photosynthetic capacity to irradiance in tree canopies in relation to leaf nitrogen concentration and leaf mass per unit area	93.28783846	25			22.23049191	102.8037383
25	Fagus sylvatica	Tree	Evergreen	Acclimation of photosynthetic capacity to irradiance in tree canopies in relation to leaf nitrogen concentration and leaf mass per unit area	99.34759551	25			23.67453201	121.4953271
25	Fagus sylvatica	Tree	Evergreen	Acclimation of photosynthetic capacity to irradiance in tree canopies in relation to leaf nitrogen concentration and leaf mass per unit area	110.464488	25			26.32368749	116.2383178
25	Fagus sylvatica	Tree	Evergreen	Acclimation of photosynthetic capacity to irradiance in tree canopies in relation to leaf nitrogen concentration and leaf mass per unit area	119.8523084	25			28.56080509	106.3084112
25	Fagus sylvatica	Tree	Evergreen	Acclimation of photosynthetic capacity to irradiance in tree canopies in relation to leaf nitrogen concentration and leaf mass per unit area	133.0925174	25			31.7159469	95.79439252
25	Fagus sylvatica	Tree	Evergreen	Acclimation of photosynthetic capacity to irradiance in tree canopies in relation to leaf nitrogen concentration and leaf mass per unit area	144.6636915	25			34.47335768	98.13084112
25	Fagus sylvatica	Tree	Evergreen	Acclimation of photosynthetic capacity to irradiance in tree canopies in relation to leaf nitrogen concentration and leaf mass per unit area	169.9153475	25			40.49082731	93.45794393
25	Fagus sylvatica	Tree	Evergreen	Acclimation of photosynthetic capacity to irradiance in tree canopies in relation to leaf nitrogen concentration and leaf mass per unit area	134.4093338	25			32.02974424	105.1401869
25	Fagus sylvatica	Tree	Evergreen	Acclimation of photosynthetic capacity to irradiance in tree canopies in relation to leaf nitrogen concentration and leaf mass per unit area	120.7448618	25			28.77350057	116.8224299
25	Fagus sylvatica	Tree	Evergreen	Acclimation of photosynthetic capacity to irradiance in tree canopies in relation to leaf nitrogen concentration and leaf mass per unit area	120.330605	25			28.67478317	120.911215
25	Fagus sylvatica	Tree	Evergreen	Acclimation of photosynthetic capacity to irradiance in tree canopies in relation to leaf nitrogen concentration and leaf mass per unit area	120.3406112	25			28.67716765	123.8317757
25	Fagus sylvatica	Tree	Evergreen	Acclimation of photosynthetic capacity to irradiance in tree canopies in relation to leaf nitrogen concentration and leaf mass per unit area	137.8674778	25			32.85381996	114.4859813
25	Fagus sylvatica	Tree	Evergreen	Acclimation of photosynthetic capacity to irradiance in tree canopies in relation to leaf nitrogen concentration and leaf mass per unit area	134.4813785	25			32.0469125	126.1682243
25	Fagus sylvatica	Tree	Evergreen	Acclimation of photosynthetic capacity to irradiance in tree canopies in relation to leaf nitrogen concentration and leaf mass per unit area	143.8872101	25			34.28832217	121.4953271
25	Fagus sylvatica	Tree	Evergreen	Acclimation of photosynthetic capacity to irradiance in tree canopies in relation to leaf nitrogen concentration and leaf mass per unit area	146.0525526	25			34.80432328	128.5046729
26	Quercus petraea	Tree	Deciduous	Acclimation of photosynthetic capacity to irradiance in tree canopies in relation to leaf nitrogen concentration and leaf mass per unit area	48.05040236	25			11.45041088	114.4048546
26	Quercus petraea	Tree	Deciduous	Acclimation of photosynthetic capacity to irradiance in tree canopies in relation to leaf nitrogen concentration and leaf mass per unit area	64.25628334	25			15.31227232	156.9963655
26	Quercus petraea	Tree	Deciduous	Acclimation of photosynthetic capacity to irradiance in tree canopies in relation to leaf nitrogen concentration and leaf mass per unit area	20.30681245	25			4.839113407	89.66121495
26	Quercus petraea	Tree	Deciduous	Acclimation of photosynthetic capacity to irradiance in tree canopies in relation to leaf nitrogen concentration and leaf mass per unit area	23.87708157	25			5.689908538	90.06684839
26	Quercus petraea	Tree	Deciduous	Acclimation of photosynthetic capacity to irradiance in tree canopies in relation to leaf nitrogen concentration and leaf mass per unit area	37.89549521	25			9.030496509	101.8302181
26	Quercus petraea	Tree	Deciduous	Acclimation of photosynthetic capacity to irradiance in tree canopies in relation to leaf nitrogen concentration and leaf mass per unit area	32.22114378	25			7.678298563	94.93444964
27	Betula pendula	Tree	Deciduous	Acclimation of photosynthetic capacity to irradiance in tree canopies in relation to leaf nitrogen concentration and leaf mass per unit area	26.04092315	25			6.205551987	27.19366563
27	Betula pendula	Tree	Deciduous	Acclimation of photosynthetic capacity to irradiance in tree canopies in relation to leaf nitrogen concentration and leaf mass per unit area	31.3859037	25			7.479260852	24.75986501
27	Betula pendula	Tree	Deciduous	Acclimation of photosynthetic capacity to irradiance in tree canopies in relation to leaf nitrogen concentration and leaf mass per unit area	26.06176941	25			6.21051965	33.27816719
27	Betula pendula	Tree	Deciduous	Acclimation of photosynthetic capacity to irradiance in tree canopies in relation to leaf nitrogen concentration and leaf mass per unit area	28.45491983	25			6.780807395	37.33450156
27	Betula pendula	Tree	Deciduous	Acclimation of photosynthetic capacity to irradiance in tree canopies in relation to leaf nitrogen concentration and leaf mass per unit area	27.55158198	25			6.565541986	34.08943406
27	Betula pendula	Tree	Deciduous	Acclimation of photosynthetic capacity to irradiance in tree canopies in relation to leaf nitrogen concentration and leaf mass per unit area	39.15877844	25			9.331536902	36.52323468
27	Betula pendula	Tree	Deciduous	Acclimation of photosynthetic capacity to irradiance in tree canopies in relation to leaf nitrogen concentration and leaf mass per unit area	43.91033552	25			10.46383295	34.4950675
27	Betula pendula	Tree	Deciduous	Acclimation of photosynthetic capacity to irradiance in tree canopies in relation to leaf nitrogen concentration and leaf mass per unit area	52.24050022	25			12.4489112	35.30633437
27	Betula pendula	Tree	Deciduous	Acclimation of photosynthetic capacity to irradiance in tree canopies in relation to leaf nitrogen concentration and leaf mass per unit area	43.03896193	25			10.25618463	40.57956906
27	Betula pendula	Tree	Deciduous	Acclimation of photosynthetic capacity to irradiance in tree canopies in relation to leaf nitrogen concentration and leaf mass per unit area	47.52785616	25			11.32588812	48.6922378
27	Betula pendula	Tree	Deciduous	Acclimation of photosynthetic capacity to irradiance in tree canopies in relation to leaf nitrogen concentration and leaf mass per unit area	68.34770891	25			16.28725903	49.09787124
27	Betula pendula	Tree	Deciduous	Acclimation of photosynthetic capacity to irradiance in tree canopies in relation to leaf nitrogen concentration and leaf mass per unit area	77.86472057	25			18.55516291	49.09787124
27	Betula pendula	Tree	Deciduous	Acclimation of photosynthetic capacity to irradiance in tree canopies in relation to leaf nitrogen concentration and leaf mass per unit area	76.13309141	25			18.14251568	64.51194185
27	Betula pendula	Tree	Deciduous	Acclimation of photosynthetic capacity to irradiance in tree canopies in relation to leaf nitrogen concentration and leaf mass per unit area	57.98989818	25			13.81899274	64.10630841
27	Betula pendula	Tree	Deciduous	Acclimation of photosynthetic capacity to irradiance in tree canopies in relation to leaf nitrogen concentration and leaf mass per unit area	52.34334176	25			12.47341834	65.32320872
27	Betula pendula	Tree	Deciduous	Acclimation of photosynthetic capacity to irradiance in tree canopies in relation to leaf nitrogen concentration and leaf mass per unit area	81.91167413	25			19.51955195	101.8302181
27	Betula pendula	Tree	Deciduous	Acclimation of photosynthetic capacity to irradiance in tree canopies in relation to leaf nitrogen concentration and leaf mass per unit area	94.43054694	25			22.50279934	109.9428868
27	Betula pendula	Tree	Deciduous	Acclimation of photosynthetic capacity to irradiance in tree canopies in relation to leaf nitrogen concentration and leaf mass per unit area	105.1357953	25			25.05386002	109.5372534
27	Betula pendula	Tree	Deciduous	Acclimation of photosynthetic capacity to irradiance in tree canopies in relation to leaf nitrogen concentration and leaf mass per unit area	134.5526449	25			32.06389528	101.8302181
28	Tropical	Tree	Evergreen	Acclimation of photosynthetic capacity to irradiance in tree canopies in relation to leaf nitrogen concentration and leaf mass per unit area	27.00679977	25			6.435720385	48.6922378
28	Tropical	Tree	Evergreen	Acclimation of photosynthetic capacity to irradiance in tree canopies in relation to leaf nitrogen concentration and leaf mass per unit area	27.03042553	25			6.441350404	55.58800623
28	Tropical	Tree	Evergreen	Acclimation of photosynthetic capacity to irradiance in tree canopies in relation to leaf nitrogen concentration and leaf mass per unit area	24.05496964	25			5.732299265	55.18237279
28	Tropical	Tree	Evergreen	Acclimation of photosynthetic capacity to irradiance in tree canopies in relation to leaf nitrogen concentration and leaf mass per unit area	20.50554677	25			4.886471795	60.86124091
28	Tropical	Tree	Evergreen	Acclimation of photosynthetic capacity to irradiance in tree canopies in relation to leaf nitrogen concentration and leaf mass per unit area	20.21091966	25			4.816262155	61.67250779
28	Tropical	Tree	Evergreen	Acclimation of photosynthetic capacity to irradiance in tree canopies in relation to leaf nitrogen concentration and leaf mass per unit area	22.60962908	25			5.38787461	67.35137591
28	Tropical	Tree	Evergreen	Acclimation of photosynthetic capacity to irradiance in tree canopies in relation to leaf nitrogen concentration and leaf mass per unit area	16.93249815	25			4.035014309	59.6443406
28	Tropical	Tree	Evergreen	Acclimation of photosynthetic capacity to irradiance in tree canopies in relation to leaf nitrogen concentration and leaf mass per unit area	15.45241383	25			3.682310216	61.67250779
28	Tropical	Tree	Evergreen	Acclimation of photosynthetic capacity to irradiance in tree canopies in relation to leaf nitrogen concentration and leaf mass per unit area	16.06390406	25			3.828028337	66.54010903
28	Tropical	Tree	Evergreen	Acclimation of photosynthetic capacity to irradiance in tree canopies in relation to leaf nitrogen concentration and leaf mass per unit area	10.99409412	25			2.619892629	62.48377466
28	Tropical	Tree	Evergreen	Acclimation of photosynthetic capacity to irradiance in tree canopies in relation to leaf nitrogen concentration and leaf mass per unit area	16.71013806	25			3.9820259	81.54854621
28	Tropical	Tree	Evergreen	Acclimation of photosynthetic capacity to irradiance in tree canopies in relation to leaf nitrogen concentration and leaf mass per unit area	27.41677618	25			6.533417764	81.54854621
28	Tropical	Tree	Evergreen	Acclimation of photosynthetic capacity to irradiance in tree canopies in relation to leaf nitrogen concentration and leaf mass per unit area	27.71835204	25			6.605283291	82.76544652
28	Tropical	Tree	Evergreen	Acclimation of photosynthetic capacity to irradiance in tree canopies in relation to leaf nitrogen concentration and leaf mass per unit area	36.04017824	25			8.588374475	81.14291277
28	Tropical	Tree	Evergreen	Acclimation of photosynthetic capacity to irradiance in tree canopies in relation to leaf nitrogen concentration and leaf mass per unit area	39.62573462	25			9.44281256	86.01051402
28	Tropical	Tree	Evergreen	Acclimation of photosynthetic capacity to irradiance in tree canopies in relation to leaf nitrogen concentration and leaf mass per unit area	39.94398749	25			9.518652219	92.09501558
28	Tropical	Tree	Evergreen	Acclimation of photosynthetic capacity to irradiance in tree canopies in relation to leaf nitrogen concentration and leaf mass per unit area	35.48149853	25			8.4552411	91.68938214
28	Tropical	Tree	Evergreen	Acclimation of photosynthetic capacity to irradiance in tree canopies in relation to leaf nitrogen concentration and leaf mass per unit area	29.8210446	25			7.106354928	88.84994808
28	Tropical	Tree	Evergreen	Acclimation of photosynthetic capacity to irradiance in tree canopies in relation to leaf nitrogen concentration and leaf mass per unit area	25.06531828	25			5.973065346	89.66121495
28	Tropical	Tree	Evergreen	Acclimation of photosynthetic capacity to irradiance in tree canopies in relation to leaf nitrogen concentration and leaf mass per unit area	27.17773909	25			6.476455225	98.58515057
28	Tropical	Tree	Evergreen	Acclimation of photosynthetic capacity to irradiance in tree canopies in relation to leaf nitrogen concentration and leaf mass per unit area	22.72219887	25			5.414699991	100.2076843
28	Tropical	Tree	Evergreen	Acclimation of photosynthetic capacity to irradiance in tree canopies in relation to leaf nitrogen concentration and leaf mass per unit area	18.85730264	25			4.493695219	100.6133178
28	Tropical	Tree	Evergreen	Acclimation of photosynthetic capacity to irradiance in tree canopies in relation to leaf nitrogen concentration and leaf mass per unit area	19.16721701	25			4.567547813	104.2640187
28	Tropical	Tree	Evergreen	Acclimation of photosynthetic capacity to irradiance in tree canopies in relation to leaf nitrogen concentration and leaf mass per unit area	19.19501202	25			4.574171364	112.3766874
28	Tropical	Tree	Evergreen	Acclimation of photosynthetic capacity to irradiance in tree canopies in relation to leaf nitrogen concentration and leaf mass per unit area	18.01928307	25			4.293995156	116.4330218
28	Tropical	Tree	Evergreen	Acclimation of photosynthetic capacity to irradiance in tree canopies in relation to leaf nitrogen concentration and leaf mass per unit area	25.1181288	25			5.985650093	105.0752856
28	Tropical	Tree	Evergreen	Acclimation of photosynthetic capacity to irradiance in tree canopies in relation to leaf nitrogen concentration and leaf mass per unit area	26.31331425	25			6.270462786	106.6978193
28	Tropical	Tree	Evergreen	Acclimation of photosynthetic capacity to irradiance in tree canopies in relation to leaf nitrogen concentration and leaf mass per unit area	26.34388877	25			6.277748694	115.6217549
28	Tropical	Tree	Evergreen	Acclimation of photosynthetic capacity to irradiance in tree canopies in relation to leaf nitrogen concentration and leaf mass per unit area	29.37493468	25			7.000046934	132.2527259
28	Tropical	Tree	Evergreen	Acclimation of photosynthetic capacity to irradiance in tree canopies in relation to leaf nitrogen concentration and leaf mass per unit area	30.44365284	25			7.254722472	96.96261682
28	Tropical	Tree	Evergreen	Acclimation of photosynthetic capacity to irradiance in tree canopies in relation to leaf nitrogen concentration and leaf mass per unit area	31.06904058	25			7.40375237	105.8865524
28	Tropical	Tree	Evergreen	Acclimation of photosynthetic capacity to irradiance in tree canopies in relation to leaf nitrogen concentration and leaf mass per unit area	32.86459827	25			7.831633768	109.1316199
28	Tropical	Tree	Evergreen	Acclimation of photosynthetic capacity to irradiance in tree canopies in relation to leaf nitrogen concentration and leaf mass per unit area	67.88492198	25			16.17697691	87.63304777
28	Tropical	Tree	Evergreen	Acclimation of photosynthetic capacity to irradiance in tree canopies in relation to leaf nitrogen concentration and leaf mass per unit area	62.3245301	25			14.85193552	113.9992212
28	Tropical	Tree	Evergreen	Acclimation of photosynthetic capacity to irradiance in tree canopies in relation to leaf nitrogen concentration and leaf mass per unit area	49.28311108	25			11.74416537	126.9794912
28	Tropical	Tree	Evergreen	Acclimation of photosynthetic capacity to irradiance in tree canopies in relation to leaf nitrogen concentration and leaf mass per unit area	62.39401762	25			14.8684944	134.280893
28	Tropical	Tree	Evergreen	Acclimation of photosynthetic capacity to irradiance in tree canopies in relation to leaf nitrogen concentration and leaf mass per unit area	50.82017518	25			12.11044775	141.5822949
29	Picea sitchensis	Tree	Evergreen	Acclimation of photosynthetic capacity to irradiance in tree canopies in relation to leaf nitrogen concentration and leaf mass per unit area	15.15361747	25			3.611107043	148.0724299
29	Picea sitchensis	Tree	Evergreen	Acclimation of photosynthetic capacity to irradiance in tree canopies in relation to leaf nitrogen concentration and leaf mass per unit area	20.50415702	25			4.886140618	147.261163
29	Picea sitchensis	Tree	Evergreen	Acclimation of photosynthetic capacity to irradiance in tree canopies in relation to leaf nitrogen concentration and leaf mass per unit area	21.45196689	25			5.11200371	163.4865005
29	Picea sitchensis	Tree	Evergreen	Acclimation of photosynthetic capacity to irradiance in tree canopies in relation to leaf nitrogen concentration and leaf mass per unit area	13.4275473	25			3.199784522	165.1090343
29	Picea sitchensis	Tree	Evergreen	Acclimation of photosynthetic capacity to irradiance in tree canopies in relation to leaf nitrogen concentration and leaf mass per unit area	13.44839356	25			3.204752185	171.1935358
29	Picea sitchensis	Tree	Evergreen	Acclimation of photosynthetic capacity to irradiance in tree canopies in relation to leaf nitrogen concentration and leaf mass per unit area	39.64519113	25			9.447449046	178.4949377
29	Picea sitchensis	Tree	Evergreen	Acclimation of photosynthetic capacity to irradiance in tree canopies in relation to leaf nitrogen concentration and leaf mass per unit area	33.12865087	25			7.894557502	186.201973
29	Picea sitchensis	Tree	Evergreen	Acclimation of photosynthetic capacity to irradiance in tree canopies in relation to leaf nitrogen concentration and leaf mass per unit area	38.21652758	25			9.106998522	195.5315421
29	Picea sitchensis	Tree	Evergreen	Acclimation of photosynthetic capacity to irradiance in tree canopies in relation to leaf nitrogen concentration and leaf mass per unit area	45.07077722	25			10.74036621	199.5878764
29	Picea sitchensis	Tree	Evergreen	Acclimation of photosynthetic capacity to irradiance in tree canopies in relation to leaf nitrogen concentration and leaf mass per unit area	35.85256192	25			8.543665506	199.9935099
29	Picea sitchensis	Tree	Evergreen	Acclimation of photosynthetic capacity to irradiance in tree canopies in relation to leaf nitrogen concentration and leaf mass per unit area	31.69164882	25			7.552119914	200.8047767
29	Picea sitchensis	Tree	Evergreen	Acclimation of photosynthetic capacity to irradiance in tree canopies in relation to leaf nitrogen concentration and leaf mass per unit area	37.40908252	25			8.914584365	220.2751817
29	Picea sitchensis	Tree	Evergreen	Acclimation of photosynthetic capacity to irradiance in tree canopies in relation to leaf nitrogen concentration and leaf mass per unit area	40.70696054	25			9.700468697	227.982217
29	Picea sitchensis	Tree	Evergreen	Acclimation of photosynthetic capacity to irradiance in tree canopies in relation to leaf nitrogen concentration and leaf mass per unit area	37.43131853	25			8.919883206	226.7653167
29	Picea sitchensis	Tree	Evergreen	Acclimation of photosynthetic capacity to irradiance in tree canopies in relation to leaf nitrogen concentration and leaf mass per unit area	33.87077766	25			8.071406316	229.1991173
29	Picea sitchensis	Tree	Evergreen	Acclimation of photosynthetic capacity to irradiance in tree canopies in relation to leaf nitrogen concentration and leaf mass per unit area	41.62558564	25			9.919377058	235.6892523
29	Picea sitchensis	Tree	Evergreen	Acclimation of photosynthetic capacity to irradiance in tree canopies in relation to leaf nitrogen concentration and leaf mass per unit area	52.08484816	25			12.41181932	250.2920561
29	Picea sitchensis	Tree	Evergreen	Acclimation of photosynthetic capacity to irradiance in tree canopies in relation to leaf nitrogen concentration and leaf mass per unit area	53.65804577	25			12.78671231	275.4413292
29	Picea sitchensis	Tree	Evergreen	Acclimation of photosynthetic capacity to irradiance in tree canopies in relation to leaf nitrogen concentration and leaf mass per unit area	55.73850232	25			13.2824851	275.0356957
29	Picea sitchensis	Tree	Evergreen	Acclimation of photosynthetic capacity to irradiance in tree canopies in relation to leaf nitrogen concentration and leaf mass per unit area	35.51624229	25			8.463520538	275.4413292
29	Picea sitchensis	Tree	Evergreen	Acclimation of photosynthetic capacity to irradiance in tree canopies in relation to leaf nitrogen concentration and leaf mass per unit area	55.19788936	25			13.15365703	290.8553998
29	Picea sitchensis	Tree	Evergreen	Acclimation of photosynthetic capacity to irradiance in tree canopies in relation to leaf nitrogen concentration and leaf mass per unit area	65.59322335	25			15.63086512	286.7990654
30	Fagus crenata	Tree	Deciduous	Vertical, horizontal and azimuthal variations in leaf photosynthetic characteristics within a Fagus crenata crown in relation to light acclimation	14.83038104	24			3.534079802	33.65853659
30	Fagus crenata	Tree	Deciduous	Vertical, horizontal and azimuthal variations in leaf photosynthetic characteristics within a Fagus crenata crown in relation to light acclimation	32.33509309	24			7.705452683	49.26829268
30	Fagus crenata	Tree	Deciduous	Vertical, horizontal and azimuthal variations in leaf photosynthetic characteristics within a Fagus crenata crown in relation to light acclimation	50.81228914	24			12.1085685	52.28381375
30	Fagus crenata	Tree	Deciduous	Vertical, horizontal and azimuthal variations in leaf photosynthetic characteristics within a Fagus crenata crown in relation to light acclimation	53.72974115	24			12.80379732	55.4767184
30	Fagus crenata	Tree	Deciduous	Vertical, horizontal and azimuthal variations in leaf photosynthetic characteristics within a Fagus crenata crown in relation to light acclimation	46.19299013	24			11.00778955	55.654102
30	Fagus crenata	Tree	Deciduous	Vertical, horizontal and azimuthal variations in leaf photosynthetic characteristics within a Fagus crenata crown in relation to light acclimation	40.84432812	24			9.733203391	67.18403548
30	Fagus crenata	Tree	Deciduous	Vertical, horizontal and azimuthal variations in leaf photosynthetic characteristics within a Fagus crenata crown in relation to light acclimation	43.51865912	24			10.37049647	72.68292683
30	Fagus crenata	Tree	Deciduous	Vertical, horizontal and azimuthal variations in leaf photosynthetic characteristics within a Fagus crenata crown in relation to light acclimation	75.12438921	24			17.90214195	67.89356984
30	Fagus crenata	Tree	Deciduous	Vertical, horizontal and azimuthal variations in leaf photosynthetic characteristics within a Fagus crenata crown in relation to light acclimation	77.31247822	24			18.42356356	70.73170732
30	Fagus crenata	Tree	Deciduous	Vertical, horizontal and azimuthal variations in leaf photosynthetic characteristics within a Fagus crenata crown in relation to light acclimation	69.2894852	24			16.51168432	80.66518847
30	Fagus crenata	Tree	Deciduous	Vertical, horizontal and azimuthal variations in leaf photosynthetic characteristics within a Fagus crenata crown in relation to light acclimation	78.28496222	24			18.6553065	87.76053215
30	Fagus crenata	Tree	Deciduous	Vertical, horizontal and azimuthal variations in leaf photosynthetic characteristics within a Fagus crenata crown in relation to light acclimation	92.38598026	24			22.0155791	91.30820399
30	Fagus crenata	Tree	Deciduous	Vertical, horizontal and azimuthal variations in leaf photosynthetic characteristics within a Fagus crenata crown in relation to light acclimation	68.07388019	24			16.22200565	95.5654102
33	Alocasia macrorrhiza	Grass	Evergreen	Photosynthetic characteristics of a tropical forest understory herb, Alocasia macrorrhiza, and a related crop species, Colocasia esculenta grown in contrasting light environments	23.055462	25	340	250	3.241751798	13.79408368
33	Alocasia macrorrhiza	Grass	Evergreen	Photosynthetic characteristics of a tropical forest understory herb, Alocasia macrorrhiza, and a related crop species, Colocasia esculenta grown in contrasting light environments	25.29749148	25	340	250	3.973946108	15.72091081
33	Alocasia macrorrhiza	Grass	Evergreen	Photosynthetic characteristics of a tropical forest understory herb, Alocasia macrorrhiza, and a related crop species, Colocasia esculenta grown in contrasting light environments	27.49806095	25	340	250	4.204612564	16.3279278
33	Alocasia macrorrhiza	Grass	Evergreen	Photosynthetic characteristics of a tropical forest understory herb, Alocasia macrorrhiza, and a related crop species, Colocasia esculenta grown in contrasting light environments	32.42861225	25	340	250	4.472848162	17.03381095
33	Alocasia macrorrhiza	Grass	Evergreen	Photosynthetic characteristics of a tropical forest understory herb, Alocasia macrorrhiza, and a related crop species, Colocasia esculenta grown in contrasting light environments	28.08169024	25	340	250	4.667359368	17.54568255
33	Alocasia macrorrhiza	Grass	Evergreen	Photosynthetic characteristics of a tropical forest understory herb, Alocasia macrorrhiza, and a related crop species, Colocasia esculenta grown in contrasting light environments	23.16708509	25	340	250	4.592019098	17.34741868
33	Alocasia macrorrhiza	Grass	Evergreen	Photosynthetic characteristics of a tropical forest understory herb, Alocasia macrorrhiza, and a related crop species, Colocasia esculenta grown in contrasting light environments	18.81378462	25	340	250	4.709372172	17.65624256
33	Alocasia macrorrhiza	Grass	Evergreen	Photosynthetic characteristics of a tropical forest understory herb, Alocasia macrorrhiza, and a related crop species, Colocasia esculenta grown in contrasting light environments	35.77092646	25	340	250	5.3203757	19.26414658
33	Alocasia macrorrhiza	Grass	Evergreen	Photosynthetic characteristics of a tropical forest understory herb, Alocasia macrorrhiza, and a related crop species, Colocasia esculenta grown in contrasting light environments	34.14441859	25	340	250	5.436718851	19.57031277
33	Alocasia macrorrhiza	Grass	Evergreen	Photosynthetic characteristics of a tropical forest understory herb, Alocasia macrorrhiza, and a related crop species, Colocasia esculenta grown in contrasting light environments	35.80919723	25	340	250	5.783324489	20.48243286
33	Alocasia macrorrhiza	Grass	Evergreen	Photosynthetic characteristics of a tropical forest understory herb, Alocasia macrorrhiza, and a related crop species, Colocasia esculenta grown in contrasting light environments	41.25640398	25	340	250	5.704146511	20.27406977
33	Alocasia macrorrhiza	Grass	Evergreen	Photosynthetic characteristics of a tropical forest understory herb, Alocasia macrorrhiza, and a related crop species, Colocasia esculenta grown in contrasting light environments	42.98496724	25	340	250	6.822333463	23.21666701
33	Alocasia macrorrhiza	Grass	Evergreen	Photosynthetic characteristics of a tropical forest understory herb, Alocasia macrorrhiza, and a related crop species, Colocasia esculenta grown in contrasting light environments	62.20008471	25	340	250	8.358426629	27.25901744
33	Alocasia macrorrhiza	Grass	Evergreen	Photosynthetic characteristics of a tropical forest understory herb, Alocasia macrorrhiza, and a related crop species, Colocasia esculenta grown in contrasting light environments	73.11044435	25	340	250	8.392966002	27.34991053
33	Alocasia macrorrhiza	Grass	Evergreen	Photosynthetic characteristics of a tropical forest understory herb, Alocasia macrorrhiza, and a related crop species, Colocasia esculenta grown in contrasting light environments	56.84536566	25	340	250	9.556397513	30.4115724
33	Alocasia macrorrhiza	Grass	Evergreen	Photosynthetic characteristics of a tropical forest understory herb, Alocasia macrorrhiza, and a related crop species, Colocasia esculenta grown in contrasting light environments	56.38292715	25	340	250	10.55965521	33.05172423
33	Alocasia macrorrhiza	Grass	Evergreen	Photosynthetic characteristics of a tropical forest understory herb, Alocasia macrorrhiza, and a related crop species, Colocasia esculenta grown in contrasting light environments	62.91447248	25	340	250	10.40291513	32.63925034
33	Alocasia macrorrhiza	Grass	Evergreen	Photosynthetic characteristics of a tropical forest understory herb, Alocasia macrorrhiza, and a related crop species, Colocasia esculenta grown in contrasting light environments	62.95274325	25	340	250	10.86586392	33.85753662
33	Alocasia macrorrhiza	Grass	Evergreen	Photosynthetic characteristics of a tropical forest understory herb, Alocasia macrorrhiza, and a related crop species, Colocasia esculenta grown in contrasting light environments	73.75785827	25	340	250	9.62729412	30.59814242
33	Alocasia macrorrhiza	Grass	Evergreen	Photosynthetic characteristics of a tropical forest understory herb, Alocasia macrorrhiza, and a related crop species, Colocasia esculenta grown in contrasting light environments	75.96799543	25	340	250	9.973697773	31.50973098
33	Alocasia macrorrhiza	Grass	Evergreen	Photosynthetic characteristics of a tropical forest understory herb, Alocasia macrorrhiza, and a related crop species, Colocasia esculenta grown in contrasting light environments	86.81775968	25	340	250	9.275234898	29.67167078
33	Alocasia macrorrhiza	Grass	Evergreen	Photosynthetic characteristics of a tropical forest understory herb, Alocasia macrorrhiza, and a related crop species, Colocasia esculenta grown in contrasting light environments	86.34575347	25	340	250	10.16275539	32.00725104
33	Alocasia macrorrhiza	Grass	Evergreen	Photosynthetic characteristics of a tropical forest understory herb, Alocasia macrorrhiza, and a related crop species, Colocasia esculenta grown in contrasting light environments	71.25431184	25	340	250	12.32883864	37.70747011
34	Colocasia esculenta	Grass	Evergreen	Photosynthetic characteristics of a tropical forest understory herb, Alocasia macrorrhiza, and a related crop species, Colocasia esculenta grown in contrasting light environments	44.44882432	25	340	250	7.959752847	17.73278411
34	Colocasia esculenta	Grass	Evergreen	Photosynthetic characteristics of a tropical forest understory herb, Alocasia macrorrhiza, and a related crop species, Colocasia esculenta grown in contrasting light environments	45.010129	25	340	250	8.187942334	18.23987185
34	Colocasia esculenta	Grass	Evergreen	Photosynthetic characteristics of a tropical forest understory herb, Alocasia macrorrhiza, and a related crop species, Colocasia esculenta grown in contrasting light environments	40.72380238	25	340	250	9.286313529	20.68069673
34	Colocasia esculenta	Grass	Evergreen	Photosynthetic characteristics of a tropical forest understory herb, Alocasia macrorrhiza, and a related crop species, Colocasia esculenta grown in contrasting light environments	66.39711285	25	340	250	9.868986054	21.97552456
34	Colocasia esculenta	Grass	Evergreen	Photosynthetic characteristics of a tropical forest understory herb, Alocasia macrorrhiza, and a related crop species, Colocasia esculenta grown in contrasting light environments	51.71070357	25	340	250	10.42367308	23.20816239
34	Colocasia esculenta	Grass	Evergreen	Photosynthetic characteristics of a tropical forest understory herb, Alocasia macrorrhiza, and a related crop species, Colocasia esculenta grown in contrasting light environments	48.99347866	25	340	250	10.56192624	23.51539165
34	Colocasia esculenta	Grass	Evergreen	Photosynthetic characteristics of a tropical forest understory herb, Alocasia macrorrhiza, and a related crop species, Colocasia esculenta grown in contrasting light environments	51.26740044	25	340	250	11.88585581	26.45745736
34	Colocasia esculenta	Grass	Evergreen	Photosynthetic characteristics of a tropical forest understory herb, Alocasia macrorrhiza, and a related crop species, Colocasia esculenta grown in contrasting light environments	83.08954851	25	340	250	14.6131268	32.51805955
34	Colocasia esculenta	Grass	Evergreen	Photosynthetic characteristics of a tropical forest understory herb, Alocasia macrorrhiza, and a related crop species, Colocasia esculenta grown in contrasting light environments	73.86310289	25	340	250	15.25679337	33.94842971
34	Colocasia esculenta	Grass	Evergreen	Photosynthetic characteristics of a tropical forest understory herb, Alocasia macrorrhiza, and a related crop species, Colocasia esculenta grown in contrasting light environments	68.46054538	25	340	250	15.99015706	35.57812681
34	Colocasia esculenta	Grass	Evergreen	Photosynthetic characteristics of a tropical forest understory herb, Alocasia macrorrhiza, and a related crop species, Colocasia esculenta grown in contrasting light environments	65.86451126	25	340	250	17.86446819	39.74326264
34	Colocasia esculenta	Grass	Evergreen	Photosynthetic characteristics of a tropical forest understory herb, Alocasia macrorrhiza, and a related crop species, Colocasia esculenta grown in contrasting light environments	87.07927663	25	340	250	17.07848218	37.99662707
34	Colocasia esculenta	Grass	Evergreen	Photosynthetic characteristics of a tropical forest understory herb, Alocasia macrorrhiza, and a related crop species, Colocasia esculenta grown in contrasting light environments	115.2401874	25	340	250	14.23352857	31.67450792
34	Colocasia esculenta	Grass	Evergreen	Photosynthetic characteristics of a tropical forest understory herb, Alocasia macrorrhiza, and a related crop species, Colocasia esculenta grown in contrasting light environments	112.0381993	25	340	250	15.24004991	33.91122201
34	Colocasia esculenta	Grass	Evergreen	Photosynthetic characteristics of a tropical forest understory herb, Alocasia macrorrhiza, and a related crop species, Colocasia esculenta grown in contrasting light environments	119.4117017	25	340	250	19.30297088	42.9399353
34	Colocasia esculenta	Grass	Evergreen	Photosynthetic characteristics of a tropical forest understory herb, Alocasia macrorrhiza, and a related crop species, Colocasia esculenta grown in contrasting light environments	150.6725451	25	340	250	21.80205239	48.49344974
