# Supplementary material for: The leaf-scale mass-based photosynthetic optimization model better predicts photosynthetic acclimation than the area-based
Source: AoB Plants. 2024 Aug 19;16(5):plae044. doi: 10.1093/aobpla/plae044 (PMC11459265; doi:10.1093/aobpla/plae044)
Supplement: plae044_suppl_Supplementary_Material_S2 [file plae044_suppl_supplementary_material_s2.zip › Supplementary Material 2 LMA=kVcmax+b/Supplementary Material 2 The paired Vcmax and LMA used for calculating k and b.xlsx]

## Sheet: Sheet1
kbID	Species	LifeForm	EvgDecid	Ref	Vcmax25	Mes Tem	Ca	Ci	Amax	LMA(g/m2)
1	Acer saccharum	Tree	Deciduous	Canopy photosynthesis of sugar maple (Acer saccharum): comparing big-leaf and multilayer extrapolations of leaf-level measurements	20.3181	25		200	3.48932	23.6033
1	Acer saccharum	Tree	Deciduous	Canopy photosynthesis of sugar maple (Acer saccharum): comparing big-leaf and multilayer extrapolations of leaf-level measurements	20.877	25		200	3.5853	23.8477
1	Acer saccharum	Tree	Deciduous	Canopy photosynthesis of sugar maple (Acer saccharum): comparing big-leaf and multilayer extrapolations of leaf-level measurements	19.4586	25		200	3.34172	26.9988
1	Acer saccharum	Tree	Deciduous	Canopy photosynthesis of sugar maple (Acer saccharum): comparing big-leaf and multilayer extrapolations of leaf-level measurements	22.5469	25		200	3.87209	25.7945
1	Acer saccharum	Tree	Deciduous	Canopy photosynthesis of sugar maple (Acer saccharum): comparing big-leaf and multilayer extrapolations of leaf-level measurements	25.0709	25		200	4.30554	25.3165
1	Acer saccharum	Tree	Deciduous	Canopy photosynthesis of sugar maple (Acer saccharum): comparing big-leaf and multilayer extrapolations of leaf-level measurements	21.9703	25		200	3.77307	28.7054
1	Acer saccharum	Tree	Deciduous	Canopy photosynthesis of sugar maple (Acer saccharum): comparing big-leaf and multilayer extrapolations of leaf-level measurements	29.1845	25		200	5.01199	41.1055
1	Acer saccharum	Tree	Deciduous	Canopy photosynthesis of sugar maple (Acer saccharum): comparing big-leaf and multilayer extrapolations of leaf-level measurements	40.39	25		200	6.93636	41.1388
1	Acer saccharum	Tree	Deciduous	Canopy photosynthesis of sugar maple (Acer saccharum): comparing big-leaf and multilayer extrapolations of leaf-level measurements	37.8375	25		200	6.49801	46.7138
1	Acer saccharum	Tree	Deciduous	Canopy photosynthesis of sugar maple (Acer saccharum): comparing big-leaf and multilayer extrapolations of leaf-level measurements	30.8409	25		200	5.29645	45.4793
1	Acer saccharum	Tree	Deciduous	Canopy photosynthesis of sugar maple (Acer saccharum): comparing big-leaf and multilayer extrapolations of leaf-level measurements	29.9828	25		200	5.14908	48.6321
1	Acer saccharum	Tree	Deciduous	Canopy photosynthesis of sugar maple (Acer saccharum): comparing big-leaf and multilayer extrapolations of leaf-level measurements	35.8602	25		200	6.15844	49.6205
1	Acer saccharum	Tree	Deciduous	Canopy photosynthesis of sugar maple (Acer saccharum): comparing big-leaf and multilayer extrapolations of leaf-level measurements	53.7835	25		200	9.23649	50.6447
1	Acer saccharum	Tree	Deciduous	Canopy photosynthesis of sugar maple (Acer saccharum): comparing big-leaf and multilayer extrapolations of leaf-level measurements	44.2113	25		200	7.59261	59.1114
1	Acer saccharum	Tree	Deciduous	Canopy photosynthesis of sugar maple (Acer saccharum): comparing big-leaf and multilayer extrapolations of leaf-level measurements	58.7703	25		200	10.0929	60.611
1	Acer saccharum	Tree	Deciduous	Canopy photosynthesis of sugar maple (Acer saccharum): comparing big-leaf and multilayer extrapolations of leaf-level measurements	58.4832	25		200	10.0436	61.8238
1	Acer saccharum	Tree	Deciduous	Canopy photosynthesis of sugar maple (Acer saccharum): comparing big-leaf and multilayer extrapolations of leaf-level measurements	60.9952	25		200	10.475	63.5303
1	Acer saccharum	Tree	Deciduous	Canopy photosynthesis of sugar maple (Acer saccharum): comparing big-leaf and multilayer extrapolations of leaf-level measurements	60.4089	25		200	10.3743	68.1402
1	Acer saccharum	Tree	Deciduous	Canopy photosynthesis of sugar maple (Acer saccharum): comparing big-leaf and multilayer extrapolations of leaf-level measurements	69.3599	25		200	11.9115	70.594
1	Acer saccharum	Tree	Deciduous	Canopy photosynthesis of sugar maple (Acer saccharum): comparing big-leaf and multilayer extrapolations of leaf-level measurements	66.8205	25		200	11.4754	73.7418
1	Acer saccharum	Tree	Deciduous	Canopy photosynthesis of sugar maple (Acer saccharum): comparing big-leaf and multilayer extrapolations of leaf-level measurements	64.0005	25		200	10.9911	77.1315
1	Acer saccharum	Tree	Deciduous	Canopy photosynthesis of sugar maple (Acer saccharum): comparing big-leaf and multilayer extrapolations of leaf-level measurements	71.2809	25		200	12.2414	77.6386
1	Acer saccharum	Tree	Deciduous	Canopy photosynthesis of sugar maple (Acer saccharum): comparing big-leaf and multilayer extrapolations of leaf-level measurements	64.7889	25		200	11.1265	86.3571
1	Acer saccharum	Tree	Deciduous	Canopy photosynthesis of sugar maple (Acer saccharum): comparing big-leaf and multilayer extrapolations of leaf-level measurements	71.2075	25		200	12.2288	90.7452
2	Acer saccharum	Tree	Deciduous	Canopy structure and vertical patterns of photosynthesis and related leaf traits in a deciduous forest	13.4895	25	360		2.91762	37.9095
2	Acer saccharum	Tree	Deciduous	Canopy structure and vertical patterns of photosynthesis and related leaf traits in a deciduous forest	15.4447	25	360		3.34051	40.184
2	Acer saccharum	Tree	Deciduous	Canopy structure and vertical patterns of photosynthesis and related leaf traits in a deciduous forest	16.5864	25	360		3.58744	48.0898
2	Acer saccharum	Tree	Deciduous	Canopy structure and vertical patterns of photosynthesis and related leaf traits in a deciduous forest	17.084	25	360		3.69508	32.3051
2	Acer saccharum	Tree	Deciduous	Canopy structure and vertical patterns of photosynthesis and related leaf traits in a deciduous forest	19.3048	25	360		4.1754	31.1988
2	Acer saccharum	Tree	Deciduous	Canopy structure and vertical patterns of photosynthesis and related leaf traits in a deciduous forest	18.4829	25	360		3.99765	34.5743
2	Acer saccharum	Tree	Deciduous	Canopy structure and vertical patterns of photosynthesis and related leaf traits in a deciduous forest	20.7058	25	360		4.47842	34.0318
2	Acer saccharum	Tree	Deciduous	Canopy structure and vertical patterns of photosynthesis and related leaf traits in a deciduous forest	20.7225	25	360		4.48204	38.5433
2	Acer saccharum	Tree	Deciduous	Canopy structure and vertical patterns of photosynthesis and related leaf traits in a deciduous forest	22.9579	25	360		4.96553	41.3844
2	Acer saccharum	Tree	Deciduous	Canopy structure and vertical patterns of photosynthesis and related leaf traits in a deciduous forest	24.3505	25	360		5.26674	41.9618
2	Acer saccharum	Tree	Deciduous	Canopy structure and vertical patterns of photosynthesis and related leaf traits in a deciduous forest	25.7515	25	360		5.56976	44.7948
2	Acer saccharum	Tree	Deciduous	Canopy structure and vertical patterns of photosynthesis and related leaf traits in a deciduous forest	27.1212	25	360		5.866	39.169
2	Acer saccharum	Tree	Deciduous	Canopy structure and vertical patterns of photosynthesis and related leaf traits in a deciduous forest	27.6878	25	360		5.98857	41.994
2	Acer saccharum	Tree	Deciduous	Canopy structure and vertical patterns of photosynthesis and related leaf traits in a deciduous forest	23.8152	25	360		5.15096	47.5957
2	Acer saccharum	Tree	Deciduous	Canopy structure and vertical patterns of photosynthesis and related leaf traits in a deciduous forest	22.9934	25	360		4.97321	50.9712
2	Acer saccharum	Tree	Deciduous	Canopy structure and vertical patterns of photosynthesis and related leaf traits in a deciduous forest	23.2778	25	360		5.03473	52.6657
2	Acer saccharum	Tree	Deciduous	Canopy structure and vertical patterns of photosynthesis and related leaf traits in a deciduous forest	25.5068	25	360		5.51684	53.815
2	Acer saccharum	Tree	Deciduous	Canopy structure and vertical patterns of photosynthesis and related leaf traits in a deciduous forest	21.6195	25	360		4.67606	55.4692
2	Acer saccharum	Tree	Deciduous	Canopy structure and vertical patterns of photosynthesis and related leaf traits in a deciduous forest	19.6728	25	360		4.255	55.4504
2	Acer saccharum	Tree	Deciduous	Canopy structure and vertical patterns of photosynthesis and related leaf traits in a deciduous forest	29.1328	25	360		6.30109	56.6696
2	Acer saccharum	Tree	Deciduous	Canopy structure and vertical patterns of photosynthesis and related leaf traits in a deciduous forest	28.8819	25	360		6.24682	63.998
2	Acer saccharum	Tree	Deciduous	Canopy structure and vertical patterns of photosynthesis and related leaf traits in a deciduous forest	29.4444	25	360		6.36848	65.6952
2	Acer saccharum	Tree	Deciduous	Canopy structure and vertical patterns of photosynthesis and related leaf traits in a deciduous forest	31.9181	25	360		6.90352	57.8243
2	Acer saccharum	Tree	Deciduous	Canopy structure and vertical patterns of photosynthesis and related leaf traits in a deciduous forest	33.8607	25	360		7.32368	56.7152
2	Acer saccharum	Tree	Deciduous	Canopy structure and vertical patterns of photosynthesis and related leaf traits in a deciduous forest	32.2004	25	360		6.96458	58.9548
2	Acer saccharum	Tree	Deciduous	Canopy structure and vertical patterns of photosynthesis and related leaf traits in a deciduous forest	33.5993	25	360		7.26715	61.224
2	Acer saccharum	Tree	Deciduous	Canopy structure and vertical patterns of photosynthesis and related leaf traits in a deciduous forest	34.1597	25	360		7.38836	62.3572
2	Acer saccharum	Tree	Deciduous	Canopy structure and vertical patterns of photosynthesis and related leaf traits in a deciduous forest	31.9369	25	360		6.90759	62.8997
2	Acer saccharum	Tree	Deciduous	Canopy structure and vertical patterns of photosynthesis and related leaf traits in a deciduous forest	31.9453	25	360		6.9094	65.1554
2	Acer saccharum	Tree	Deciduous	Canopy structure and vertical patterns of photosynthesis and related leaf traits in a deciduous forest	32.5057	25	360		7.03061	66.2886
2	Acer saccharum	Tree	Deciduous	Canopy structure and vertical patterns of photosynthesis and related leaf traits in a deciduous forest	33.0682	25	360		7.15227	67.9858
2	Acer saccharum	Tree	Deciduous	Canopy structure and vertical patterns of photosynthesis and related leaf traits in a deciduous forest	34.4462	25	360		7.45032	64.6156
2	Acer saccharum	Tree	Deciduous	Canopy structure and vertical patterns of photosynthesis and related leaf traits in a deciduous forest	36.1086	25	360		7.80987	62.94
2	Acer saccharum	Tree	Deciduous	Canopy structure and vertical patterns of photosynthesis and related leaf traits in a deciduous forest	38.6074	25	360		8.35035	61.8363
2	Acer saccharum	Tree	Deciduous	Canopy structure and vertical patterns of photosynthesis and related leaf traits in a deciduous forest	38.3502	25	360		8.29472	67.4729
2	Acer saccharum	Tree	Deciduous	Canopy structure and vertical patterns of photosynthesis and related leaf traits in a deciduous forest	37.2336	25	360		8.0532	66.3343
2	Acer saccharum	Tree	Deciduous	Canopy structure and vertical patterns of photosynthesis and related leaf traits in a deciduous forest	36.6794	25	360		7.93335	66.8928
2	Acer saccharum	Tree	Deciduous	Canopy structure and vertical patterns of photosynthesis and related leaf traits in a deciduous forest	37.2608	25	360		8.05908	73.6654
2	Acer saccharum	Tree	Deciduous	Canopy structure and vertical patterns of photosynthesis and related leaf traits in a deciduous forest	37.8296	25	360		8.18211	77.0543
2	Acer saccharum	Tree	Deciduous	Canopy structure and vertical patterns of photosynthesis and related leaf traits in a deciduous forest	34.7787	25	360		7.52223	79.2805
2	Acer saccharum	Tree	Deciduous	Canopy structure and vertical patterns of photosynthesis and related leaf traits in a deciduous forest	30.6133	25	360		6.62131	80.932
2	Acer saccharum	Tree	Deciduous	Canopy structure and vertical patterns of photosynthesis and related leaf traits in a deciduous forest	28.9571	25	360		6.26309	84.2995
2	Acer saccharum	Tree	Deciduous	Canopy structure and vertical patterns of photosynthesis and related leaf traits in a deciduous forest	32.8591	25	360		7.10704	86.5928
2	Acer saccharum	Tree	Deciduous	Canopy structure and vertical patterns of photosynthesis and related leaf traits in a deciduous forest	34.7891	25	360		7.52449	82.1001
2	Acer saccharum	Tree	Deciduous	Canopy structure and vertical patterns of photosynthesis and related leaf traits in a deciduous forest	35.0819	25	360		7.58781	86.0503
2	Acer saccharum	Tree	Deciduous	Canopy structure and vertical patterns of photosynthesis and related leaf traits in a deciduous forest	35.9079	25	360		7.76646	83.8027
2	Acer saccharum	Tree	Deciduous	Canopy structure and vertical patterns of photosynthesis and related leaf traits in a deciduous forest	43.3709	25	360		9.38063	71.4687
2	Acer saccharum	Tree	Deciduous	Canopy structure and vertical patterns of photosynthesis and related leaf traits in a deciduous forest	43.6594	25	360		9.44304	74.2911
2	Acer saccharum	Tree	Deciduous	Canopy structure and vertical patterns of photosynthesis and related leaf traits in a deciduous forest	40.6023	25	360		8.78182	74.8255
2	Acer saccharum	Tree	Deciduous	Canopy structure and vertical patterns of photosynthesis and related leaf traits in a deciduous forest	41.4555	25	360		8.96635	79.9089
2	Acer saccharum	Tree	Deciduous	Canopy structure and vertical patterns of photosynthesis and related leaf traits in a deciduous forest	39.241	25	360		8.48739	82.707
2	Acer saccharum	Tree	Deciduous	Canopy structure and vertical patterns of photosynthesis and related leaf traits in a deciduous forest	39.2473	25	360		8.48875	84.3988
2	Acer saccharum	Tree	Deciduous	Canopy structure and vertical patterns of photosynthesis and related leaf traits in a deciduous forest	41.1857	25	360		8.908	82.1619
2	Acer saccharum	Tree	Deciduous	Canopy structure and vertical patterns of photosynthesis and related leaf traits in a deciduous forest	42.8523	25	360		9.26846	81.6141
2	Acer saccharum	Tree	Deciduous	Canopy structure and vertical patterns of photosynthesis and related leaf traits in a deciduous forest	40.6504	25	360		8.79222	87.7958
2	Acer saccharum	Tree	Deciduous	Canopy structure and vertical patterns of photosynthesis and related leaf traits in a deciduous forest	37.8776	25	360		8.19251	90.0247
2	Acer saccharum	Tree	Deciduous	Canopy structure and vertical patterns of photosynthesis and related leaf traits in a deciduous forest	36.7903	25	360		7.95732	96.7811
2	Acer saccharum	Tree	Deciduous	Canopy structure and vertical patterns of photosynthesis and related leaf traits in a deciduous forest	30.4021	25	360		6.57562	98.9751
2	Acer saccharum	Tree	Deciduous	Canopy structure and vertical patterns of photosynthesis and related leaf traits in a deciduous forest	32.1167	25	360		6.94648	111.398
2	Acer saccharum	Tree	Deciduous	Canopy structure and vertical patterns of photosynthesis and related leaf traits in a deciduous forest	36.004	25	360		7.78726	109.743
2	Acer saccharum	Tree	Deciduous	Canopy structure and vertical patterns of photosynthesis and related leaf traits in a deciduous forest	37.4092	25	360		8.09119	113.704
2	Acer saccharum	Tree	Deciduous	Canopy structure and vertical patterns of photosynthesis and related leaf traits in a deciduous forest	45.0918	25	360		9.75285	85.5831
2	Acer saccharum	Tree	Deciduous	Canopy structure and vertical patterns of photosynthesis and related leaf traits in a deciduous forest	44.8221	25	360		9.69451	87.8361
2	Acer saccharum	Tree	Deciduous	Canopy structure and vertical patterns of photosynthesis and related leaf traits in a deciduous forest	42.8879	25	360		9.27616	91.2009
2	Acer saccharum	Tree	Deciduous	Canopy structure and vertical patterns of photosynthesis and related leaf traits in a deciduous forest	46.4949	25	360		10.0563	88.9801
2	Acer saccharum	Tree	Deciduous	Canopy structure and vertical patterns of photosynthesis and related leaf traits in a deciduous forest	48.9998	25	360		10.5981	89.5682
2	Acer saccharum	Tree	Deciduous	Canopy structure and vertical patterns of photosynthesis and related leaf traits in a deciduous forest	46.5242	25	360		10.0627	96.8751
2	Acer saccharum	Tree	Deciduous	Canopy structure and vertical patterns of photosynthesis and related leaf traits in a deciduous forest	42.6411	25	360		9.22279	99.6572
2	Acer saccharum	Tree	Deciduous	Canopy structure and vertical patterns of photosynthesis and related leaf traits in a deciduous forest	41.5287	25	360		8.98218	99.6464
2	Acer saccharum	Tree	Deciduous	Canopy structure and vertical patterns of photosynthesis and related leaf traits in a deciduous forest	42.662	25	360		9.22731	105.296
2	Acer saccharum	Tree	Deciduous	Canopy structure and vertical patterns of photosynthesis and related leaf traits in a deciduous forest	41.8319	25	360		9.04776	106.416
2	Acer saccharum	Tree	Deciduous	Canopy structure and vertical patterns of photosynthesis and related leaf traits in a deciduous forest	43.5193	25	360		9.41274	111.508
2	Acer saccharum	Tree	Deciduous	Canopy structure and vertical patterns of photosynthesis and related leaf traits in a deciduous forest	44.3621	25	360		9.59501	113.772
2	Acer saccharum	Tree	Deciduous	Canopy structure and vertical patterns of photosynthesis and related leaf traits in a deciduous forest	41.5767	25	360		8.99258	112.617
2	Acer saccharum	Tree	Deciduous	Canopy structure and vertical patterns of photosynthesis and related leaf traits in a deciduous forest	47.9357	25	360		10.3679	102.528
2	Acer saccharum	Tree	Deciduous	Canopy structure and vertical patterns of photosynthesis and related leaf traits in a deciduous forest	51.823	25	360		11.2087	100.874
2	Acer saccharum	Tree	Deciduous	Canopy structure and vertical patterns of photosynthesis and related leaf traits in a deciduous forest	47.9545	25	360		10.372	107.603
2	Acer saccharum	Tree	Deciduous	Canopy structure and vertical patterns of photosynthesis and related leaf traits in a deciduous forest	51.2921	25	360		11.0939	107.635
2	Acer saccharum	Tree	Deciduous	Canopy structure and vertical patterns of photosynthesis and related leaf traits in a deciduous forest	50.7733	25	360		10.9817	117.781
2	Acer saccharum	Tree	Deciduous	Canopy structure and vertical patterns of photosynthesis and related leaf traits in a deciduous forest	53.5668	25	360		11.5859	121.191
2	Acer saccharum	Tree	Deciduous	Canopy structure and vertical patterns of photosynthesis and related leaf traits in a deciduous forest	39.425	25	360		8.52719	132.333
3	Dipterocarpus globosus	Tree	Deciduous	Changes in photosynthesis and leaf characteristics with tree height in five dipterocarp species in a tropical rain forest	12.1462	30	360		2.73655	63.7168
3	Dipterocarpus globosus	Tree	Deciduous	Changes in photosynthesis and leaf characteristics with tree height in five dipterocarp species in a tropical rain forest	13.0334	30	360		2.93644	57.2693
3	Dipterocarpus globosus	Tree	Deciduous	Changes in photosynthesis and leaf characteristics with tree height in five dipterocarp species in a tropical rain forest	13.3642	30	360		3.01095	53.0973
3	Dipterocarpus globosus	Tree	Deciduous	Changes in photosynthesis and leaf characteristics with tree height in five dipterocarp species in a tropical rain forest	25.2562	30	360		5.69024	89.8862
3	Dipterocarpus globosus	Tree	Deciduous	Changes in photosynthesis and leaf characteristics with tree height in five dipterocarp species in a tropical rain forest	22.8131	30	360		5.13981	104.678
3	Dipterocarpus globosus	Tree	Deciduous	Changes in photosynthesis and leaf characteristics with tree height in five dipterocarp species in a tropical rain forest	23.2866	30	360		5.24649	128.192
3	Dipterocarpus globosus	Tree	Deciduous	Changes in photosynthesis and leaf characteristics with tree height in five dipterocarp species in a tropical rain forest	32.8901	30	360		7.41016	117.952
3	Dipterocarpus globosus	Tree	Deciduous	Changes in photosynthesis and leaf characteristics with tree height in five dipterocarp species in a tropical rain forest	29.4987	30	360		6.64608	84.5765
3	Dipterocarpus globosus	Tree	Deciduous	Changes in photosynthesis and leaf characteristics with tree height in five dipterocarp species in a tropical rain forest	29.6157	30	360		6.67242	89.1277
3	Dipterocarpus globosus	Tree	Deciduous	Changes in photosynthesis and leaf characteristics with tree height in five dipterocarp species in a tropical rain forest	36.0804	30	360		8.12892	171.429
3	Dipterocarpus globosus	Tree	Deciduous	Changes in photosynthesis and leaf characteristics with tree height in five dipterocarp species in a tropical rain forest	34.5427	30	360		7.78248	196.081
3	Dipterocarpus globosus	Tree	Deciduous	Changes in photosynthesis and leaf characteristics with tree height in five dipterocarp species in a tropical rain forest	45.0226	30	360		10.1436	169.532
3	Dipterocarpus globosus	Tree	Deciduous	Changes in photosynthesis and leaf characteristics with tree height in five dipterocarp species in a tropical rain forest	54.1974	30	360		12.2107	175.98
4	Dryobalanops aromatica	Tree	Deciduous	Changes in photosynthesis and leaf characteristics with tree height in five dipterocarp species in a tropical rain forest	15.4897	30	360		3.48983	54.2351
4	Dryobalanops aromatica	Tree	Deciduous	Changes in photosynthesis and leaf characteristics with tree height in five dipterocarp species in a tropical rain forest	19.401	30	360		4.37106	52.7181
4	Dryobalanops aromatica	Tree	Deciduous	Changes in photosynthesis and leaf characteristics with tree height in five dipterocarp species in a tropical rain forest	25.094	30	360		5.65369	44.7535
4	Dryobalanops aromatica	Tree	Deciduous	Changes in photosynthesis and leaf characteristics with tree height in five dipterocarp species in a tropical rain forest	23.3183	30	360		5.25362	56.5107
4	Dryobalanops aromatica	Tree	Deciduous	Changes in photosynthesis and leaf characteristics with tree height in five dipterocarp species in a tropical rain forest	18.9767	30	360		4.27546	73.1985
4	Dryobalanops aromatica	Tree	Deciduous	Changes in photosynthesis and leaf characteristics with tree height in five dipterocarp species in a tropical rain forest	27.3792	30	360		6.16855	88.7484
4	Dryobalanops aromatica	Tree	Deciduous	Changes in photosynthesis and leaf characteristics with tree height in five dipterocarp species in a tropical rain forest	33.0477	30	360		7.44567	158.913
4	Dryobalanops aromatica	Tree	Deciduous	Changes in photosynthesis and leaf characteristics with tree height in five dipterocarp species in a tropical rain forest	46.2427	30	360		10.4185	161.188
4	Dryobalanops aromatica	Tree	Deciduous	Changes in photosynthesis and leaf characteristics with tree height in five dipterocarp species in a tropical rain forest	49.6968	30	360		11.1967	150.569
4	Dryobalanops aromatica	Tree	Deciduous	Changes in photosynthesis and leaf characteristics with tree height in five dipterocarp species in a tropical rain forest	33.1708	30	360		7.4734	69.0265
4	Dryobalanops aromatica	Tree	Deciduous	Changes in photosynthesis and leaf characteristics with tree height in five dipterocarp species in a tropical rain forest	32.8486	30	360		7.4008	80.7838
5	Shorea acuta	Tree	Deciduous	Changes in photosynthesis and leaf characteristics with tree height in five dipterocarp species in a tropical rain forest	16.4015	30	360		3.69526	69.7851
5	Shorea acuta	Tree	Deciduous	Changes in photosynthesis and leaf characteristics with tree height in five dipterocarp species in a tropical rain forest	17.0689	30	360		3.84562	66.7509
5	Shorea acuta	Tree	Deciduous	Changes in photosynthesis and leaf characteristics with tree height in five dipterocarp species in a tropical rain forest	18.2005	30	360		4.10057	78.8875
5	Shorea acuta	Tree	Deciduous	Changes in photosynthesis and leaf characteristics with tree height in five dipterocarp species in a tropical rain forest	25.7429	30	360		5.79988	125.158
5	Shorea acuta	Tree	Deciduous	Changes in photosynthesis and leaf characteristics with tree height in five dipterocarp species in a tropical rain forest	31.8597	30	360		7.17801	96.3338
5	Shorea acuta	Tree	Deciduous	Changes in photosynthesis and leaf characteristics with tree height in five dipterocarp species in a tropical rain forest	31.4537	30	360		7.08652	133.123
5	Shorea acuta	Tree	Deciduous	Changes in photosynthesis and leaf characteristics with tree height in five dipterocarp species in a tropical rain forest	41.1834	30	360		9.27863	135.777
5	Shorea acuta	Tree	Deciduous	Changes in photosynthesis and leaf characteristics with tree height in five dipterocarp species in a tropical rain forest	24.6947	30	360		5.56373	87.6106
5	Shorea acuta	Tree	Deciduous	Changes in photosynthesis and leaf characteristics with tree height in five dipterocarp species in a tropical rain forest	49.4855	30	360		11.1491	161.568
5	Shorea acuta	Tree	Deciduous	Changes in photosynthesis and leaf characteristics with tree height in five dipterocarp species in a tropical rain forest	48.9711	30	360		11.0332	201.391
5	Shorea acuta	Tree	Deciduous	Changes in photosynthesis and leaf characteristics with tree height in five dipterocarp species in a tropical rain forest	50.4233	30	360		11.3604	200.253
5	Shorea acuta	Tree	Deciduous	Changes in photosynthesis and leaf characteristics with tree height in five dipterocarp species in a tropical rain forest	45.5032	30	360		10.2519	199.494
5	Shorea acuta	Tree	Deciduous	Changes in photosynthesis and leaf characteristics with tree height in five dipterocarp species in a tropical rain forest	41.8408	30	360		9.42674	223.767
5	Shorea acuta	Tree	Deciduous	Changes in photosynthesis and leaf characteristics with tree height in five dipterocarp species in a tropical rain forest	52.5929	30	360		11.8492	240.834
6	Shorea beccariana	Tree	Deciduous	Changes in photosynthesis and leaf characteristics with tree height in five dipterocarp species in a tropical rain forest	13.1469	30	360		2.96201	58.7863
6	Shorea beccariana	Tree	Deciduous	Changes in photosynthesis and leaf characteristics with tree height in five dipterocarp species in a tropical rain forest	31.1631	30	360		7.02105	73.1985
6	Shorea beccariana	Tree	Deciduous	Changes in photosynthesis and leaf characteristics with tree height in five dipterocarp species in a tropical rain forest	36.8773	30	360		8.30846	84.1972
6	Shorea beccariana	Tree	Deciduous	Changes in photosynthesis and leaf characteristics with tree height in five dipterocarp species in a tropical rain forest	39.4516	30	360		8.88847	86.8521
6	Shorea beccariana	Tree	Deciduous	Changes in photosynthesis and leaf characteristics with tree height in five dipterocarp species in a tropical rain forest	38.2481	30	360		8.61732	110.367
6	Shorea beccariana	Tree	Deciduous	Changes in photosynthesis and leaf characteristics with tree height in five dipterocarp species in a tropical rain forest	21.759	30	360		4.90232	61.8205
6	Shorea beccariana	Tree	Deciduous	Changes in photosynthesis and leaf characteristics with tree height in five dipterocarp species in a tropical rain forest	22.9956	30	360		5.18092	67.8887
6	Shorea beccariana	Tree	Deciduous	Changes in photosynthesis and leaf characteristics with tree height in five dipterocarp species in a tropical rain forest	48.6124	30	360		10.9524	180.531
6	Shorea beccariana	Tree	Deciduous	Changes in photosynthesis and leaf characteristics with tree height in five dipterocarp species in a tropical rain forest	74.8982	30	360		16.8746	191.909
6	Shorea beccariana	Tree	Deciduous	Changes in photosynthesis and leaf characteristics with tree height in five dipterocarp species in a tropical rain forest	81.5201	30	360		18.3665	214.665
6	Shorea beccariana	Tree	Deciduous	Changes in photosynthesis and leaf characteristics with tree height in five dipterocarp species in a tropical rain forest	82.3137	30	360		18.5453	224.526
7	Shorea macroptera	Tree	Deciduous	Changes in photosynthesis and leaf characteristics with tree height in five dipterocarp species in a tropical rain forest	15.9678	30	360		3.59756	81.9216
7	Shorea macroptera	Tree	Deciduous	Changes in photosynthesis and leaf characteristics with tree height in five dipterocarp species in a tropical rain forest	24.4507	30	360		5.50876	69.4058
7	Shorea macroptera	Tree	Deciduous	Changes in photosynthesis and leaf characteristics with tree height in five dipterocarp species in a tropical rain forest	24.5731	30	360		5.53634	78.8875
7	Shorea macroptera	Tree	Deciduous	Changes in photosynthesis and leaf characteristics with tree height in five dipterocarp species in a tropical rain forest	24.2543	30	360		5.4645	93.6789
7	Shorea macroptera	Tree	Deciduous	Changes in photosynthesis and leaf characteristics with tree height in five dipterocarp species in a tropical rain forest	29.406	30	360		6.62519	101.643
7	Shorea macroptera	Tree	Deciduous	Changes in photosynthesis and leaf characteristics with tree height in five dipterocarp species in a tropical rain forest	33.6596	30	360		7.58352	106.195
7	Shorea macroptera	Tree	Deciduous	Changes in photosynthesis and leaf characteristics with tree height in five dipterocarp species in a tropical rain forest	28.8623	30	360		6.50269	115.297
7	Shorea macroptera	Tree	Deciduous	Changes in photosynthesis and leaf characteristics with tree height in five dipterocarp species in a tropical rain forest	28.7687	30	360		6.48161	131.606
7	Shorea macroptera	Tree	Deciduous	Changes in photosynthesis and leaf characteristics with tree height in five dipterocarp species in a tropical rain forest	32.4391	30	360		7.30854	114.539
7	Shorea macroptera	Tree	Deciduous	Changes in photosynthesis and leaf characteristics with tree height in five dipterocarp species in a tropical rain forest	42.1972	30	360		9.50705	142.604
8	Pinus sylvestris	Tree	Evergreen	Evaluation of the importance of acclimation of needle structure, photosynthesis, and respiration to available photosynthetically active radiation in a Scots pine canopy	22.409	19	360		4.22272	55.8559
8	Pinus sylvestris	Tree	Evergreen	Evaluation of the importance of acclimation of needle structure, photosynthesis, and respiration to available photosynthetically active radiation in a Scots pine canopy	29.9986	19	360		5.65289	54.955
8	Pinus sylvestris	Tree	Evergreen	Evaluation of the importance of acclimation of needle structure, photosynthesis, and respiration to available photosynthetically active radiation in a Scots pine canopy	26.7654	19	360		5.04362	61.4414
8	Pinus sylvestris	Tree	Evergreen	Evaluation of the importance of acclimation of needle structure, photosynthesis, and respiration to available photosynthetically active radiation in a Scots pine canopy	45.2811	19	360		8.53268	64.8649
8	Pinus sylvestris	Tree	Evergreen	Evaluation of the importance of acclimation of needle structure, photosynthesis, and respiration to available photosynthetically active radiation in a Scots pine canopy	30.964	19	360		5.8348	70.2703
8	Pinus sylvestris	Tree	Evergreen	Evaluation of the importance of acclimation of needle structure, photosynthesis, and respiration to available photosynthetically active radiation in a Scots pine canopy	32.2777	19	360		6.08235	70.0901
8	Pinus sylvestris	Tree	Evergreen	Evaluation of the importance of acclimation of needle structure, photosynthesis, and respiration to available photosynthetically active radiation in a Scots pine canopy	33.295	19	360		6.27405	71.1712
8	Pinus sylvestris	Tree	Evergreen	Evaluation of the importance of acclimation of needle structure, photosynthesis, and respiration to available photosynthetically active radiation in a Scots pine canopy	34.1651	19	360		6.43801	72.6126
8	Pinus sylvestris	Tree	Evergreen	Evaluation of the importance of acclimation of needle structure, photosynthesis, and respiration to available photosynthetically active radiation in a Scots pine canopy	34.3202	19	360		6.46723	70.0901
8	Pinus sylvestris	Tree	Evergreen	Evaluation of the importance of acclimation of needle structure, photosynthesis, and respiration to available photosynthetically active radiation in a Scots pine canopy	36.9383	19	360		6.96059	72.2523
8	Pinus sylvestris	Tree	Evergreen	Evaluation of the importance of acclimation of needle structure, photosynthesis, and respiration to available photosynthetically active radiation in a Scots pine canopy	48.603	19	360		9.15866	74.0541
8	Pinus sylvestris	Tree	Evergreen	Evaluation of the importance of acclimation of needle structure, photosynthesis, and respiration to available photosynthetically active radiation in a Scots pine canopy	30.9305	19	360		5.82849	79.4595
8	Pinus sylvestris	Tree	Evergreen	Evaluation of the importance of acclimation of needle structure, photosynthesis, and respiration to available photosynthetically active radiation in a Scots pine canopy	37.2071	19	360		7.01124	78.5586
8	Pinus sylvestris	Tree	Evergreen	Evaluation of the importance of acclimation of needle structure, photosynthesis, and respiration to available photosynthetically active radiation in a Scots pine canopy	29.3126	19	360		5.52361	83.0631
8	Pinus sylvestris	Tree	Evergreen	Evaluation of the importance of acclimation of needle structure, photosynthesis, and respiration to available photosynthetically active radiation in a Scots pine canopy	35.279	19	360		6.64791	87.2072
8	Pinus sylvestris	Tree	Evergreen	Evaluation of the importance of acclimation of needle structure, photosynthesis, and respiration to available photosynthetically active radiation in a Scots pine canopy	41.4136	19	360		7.80391	85.2252
8	Pinus sylvestris	Tree	Evergreen	Evaluation of the importance of acclimation of needle structure, photosynthesis, and respiration to available photosynthetically active radiation in a Scots pine canopy	42.4355	19	360		7.99647	85.045
8	Pinus sylvestris	Tree	Evergreen	Evaluation of the importance of acclimation of needle structure, photosynthesis, and respiration to available photosynthetically active radiation in a Scots pine canopy	43.4548	19	360		8.18854	85.5856
8	Pinus sylvestris	Tree	Evergreen	Evaluation of the importance of acclimation of needle structure, photosynthesis, and respiration to available photosynthetically active radiation in a Scots pine canopy	41.8394	19	360		7.88415	88.4685
8	Pinus sylvestris	Tree	Evergreen	Evaluation of the importance of acclimation of needle structure, photosynthesis, and respiration to available photosynthetically active radiation in a Scots pine canopy	37.1578	19	360		7.00195	92.0721
8	Pinus sylvestris	Tree	Evergreen	Evaluation of the importance of acclimation of needle structure, photosynthesis, and respiration to available photosynthetically active radiation in a Scots pine canopy	48.6753	19	360		9.17229	94.2342
8	Pinus sylvestris	Tree	Evergreen	Evaluation of the importance of acclimation of needle structure, photosynthesis, and respiration to available photosynthetically active radiation in a Scots pine canopy	43.4074	19	360		8.17962	98.5586
8	Pinus sylvestris	Tree	Evergreen	Evaluation of the importance of acclimation of needle structure, photosynthesis, and respiration to available photosynthetically active radiation in a Scots pine canopy	40.7611	19	360		7.68094	104.144
8	Pinus sylvestris	Tree	Evergreen	Evaluation of the importance of acclimation of needle structure, photosynthesis, and respiration to available photosynthetically active radiation in a Scots pine canopy	36.0912	19	360		6.80097	104.505
9	Pinus ponderosa	Tree	Evergreen	Foliage physiology and biochemistry in response to light gradients in conifers with varying shade tolerance	64.7666	25			15.4371	212.344
9	Pinus ponderosa	Tree	Evergreen	Foliage physiology and biochemistry in response to light gradients in conifers with varying shade tolerance	51.9031	25			12.3711	223.604
9	Pinus ponderosa	Tree	Evergreen	Foliage physiology and biochemistry in response to light gradients in conifers with varying shade tolerance	46.2304	25			11.019	230.49
9	Pinus ponderosa	Tree	Evergreen	Foliage physiology and biochemistry in response to light gradients in conifers with varying shade tolerance	47.2713	25			11.2671	252.104
9	Pinus ponderosa	Tree	Evergreen	Foliage physiology and biochemistry in response to light gradients in conifers with varying shade tolerance	49.1979	25			11.7263	266.866
9	Pinus ponderosa	Tree	Evergreen	Foliage physiology and biochemistry in response to light gradients in conifers with varying shade tolerance	48.1095	25			11.4669	266.873
9	Pinus ponderosa	Tree	Evergreen	Foliage physiology and biochemistry in response to light gradients in conifers with varying shade tolerance	65.1102	25			15.519	254.504
9	Pinus ponderosa	Tree	Evergreen	Foliage physiology and biochemistry in response to light gradients in conifers with varying shade tolerance	70.3319	25			16.7636	254.829
9	Pinus ponderosa	Tree	Evergreen	Foliage physiology and biochemistry in response to light gradients in conifers with varying shade tolerance	68.991	25			16.444	271.054
9	Pinus ponderosa	Tree	Evergreen	Foliage physiology and biochemistry in response to light gradients in conifers with varying shade tolerance	63.3284	25			15.0943	273.255
9	Pinus ponderosa	Tree	Evergreen	Foliage physiology and biochemistry in response to light gradients in conifers with varying shade tolerance	52.0055	25			12.3955	276.576
9	Pinus ponderosa	Tree	Evergreen	Foliage physiology and biochemistry in response to light gradients in conifers with varying shade tolerance	91.1698	25			21.7303	279.19
9	Pinus ponderosa	Tree	Evergreen	Foliage physiology and biochemistry in response to light gradients in conifers with varying shade tolerance	76.3697	25			18.2027	280.373
9	Pinus ponderosa	Tree	Evergreen	Foliage physiology and biochemistry in response to light gradients in conifers with varying shade tolerance	76.3533	25			18.1988	287.94
9	Pinus ponderosa	Tree	Evergreen	Foliage physiology and biochemistry in response to light gradients in conifers with varying shade tolerance	76.3357	25			18.1946	295.869
9	Pinus ponderosa	Tree	Evergreen	Foliage physiology and biochemistry in response to light gradients in conifers with varying shade tolerance	76.5451	25			18.2445	299.831
9	Pinus ponderosa	Tree	Evergreen	Foliage physiology and biochemistry in response to light gradients in conifers with varying shade tolerance	64.3546	25			15.3389	301.717
9	Pinus ponderosa	Tree	Evergreen	Foliage physiology and biochemistry in response to light gradients in conifers with varying shade tolerance	62.8257	25			14.9745	304.25
9	Pinus ponderosa	Tree	Evergreen	Foliage physiology and biochemistry in response to light gradients in conifers with varying shade tolerance	64.9747	25			15.4867	316.847
10	Pseudotsuga menziesii	Tree	Evergreen	Foliage physiology and biochemistry in response to light gradients in conifers with varying shade tolerance	26.1782	25			6.23958	145.222
10	Pseudotsuga menziesii	Tree	Evergreen	Foliage physiology and biochemistry in response to light gradients in conifers with varying shade tolerance	24.6479	25			5.87482	148.476
10	Pseudotsuga menziesii	Tree	Evergreen	Foliage physiology and biochemistry in response to light gradients in conifers with varying shade tolerance	40.7575	25			9.71455	145.482
10	Pseudotsuga menziesii	Tree	Evergreen	Foliage physiology and biochemistry in response to light gradients in conifers with varying shade tolerance	28.345	25			6.75602	149.532
10	Pseudotsuga menziesii	Tree	Evergreen	Foliage physiology and biochemistry in response to light gradients in conifers with varying shade tolerance	19.3946	25			4.6227	162.566
10	Pseudotsuga menziesii	Tree	Evergreen	Foliage physiology and biochemistry in response to light gradients in conifers with varying shade tolerance	22.8662	25			5.45016	167.227
10	Pseudotsuga menziesii	Tree	Evergreen	Foliage physiology and biochemistry in response to light gradients in conifers with varying shade tolerance	30.5015	25			7.27002	158.526
10	Pseudotsuga menziesii	Tree	Evergreen	Foliage physiology and biochemistry in response to light gradients in conifers with varying shade tolerance	34.3997	25			8.19916	167.148
10	Pseudotsuga menziesii	Tree	Evergreen	Foliage physiology and biochemistry in response to light gradients in conifers with varying shade tolerance	31.7884	25			7.57675	167.166
10	Pseudotsuga menziesii	Tree	Evergreen	Foliage physiology and biochemistry in response to light gradients in conifers with varying shade tolerance	33.2983	25			7.93664	173.281
10	Pseudotsuga menziesii	Tree	Evergreen	Foliage physiology and biochemistry in response to light gradients in conifers with varying shade tolerance	50.4813	25			12.0322	177.127
10	Pseudotsuga menziesii	Tree	Evergreen	Foliage physiology and biochemistry in response to light gradients in conifers with varying shade tolerance	54.3638	25			12.9576	192.956
10	Pseudotsuga menziesii	Tree	Evergreen	Foliage physiology and biochemistry in response to light gradients in conifers with varying shade tolerance	50.4355	25			12.0213	198.028
10	Pseudotsuga menziesii	Tree	Evergreen	Foliage physiology and biochemistry in response to light gradients in conifers with varying shade tolerance	48.269	25			11.5049	193.719
10	Pseudotsuga menziesii	Tree	Evergreen	Foliage physiology and biochemistry in response to light gradients in conifers with varying shade tolerance	36.2798	25			8.64728	203.171
10	Pseudotsuga menziesii	Tree	Evergreen	Foliage physiology and biochemistry in response to light gradients in conifers with varying shade tolerance	50.3642	25			12.0043	230.822
10	Pseudotsuga menziesii	Tree	Evergreen	Foliage physiology and biochemistry in response to light gradients in conifers with varying shade tolerance	49.0359	25			11.6877	241.281
10	Pseudotsuga menziesii	Tree	Evergreen	Foliage physiology and biochemistry in response to light gradients in conifers with varying shade tolerance	56.4183	25			13.4473	248.798
11	Tsuga heterophylla	Tree	Evergreen	Foliage physiology and biochemistry in response to light gradients in conifers with varying shade tolerance	10.6238	25			2.53219	93.0768
11	Tsuga heterophylla	Tree	Evergreen	Foliage physiology and biochemistry in response to light gradients in conifers with varying shade tolerance	15.3894	25			3.66805	103.134
11	Tsuga heterophylla	Tree	Evergreen	Foliage physiology and biochemistry in response to light gradients in conifers with varying shade tolerance	15.376	25			3.66487	109.26
11	Tsuga heterophylla	Tree	Evergreen	Foliage physiology and biochemistry in response to light gradients in conifers with varying shade tolerance	18.1877	25			4.33504	117.169
11	Tsuga heterophylla	Tree	Evergreen	Foliage physiology and biochemistry in response to light gradients in conifers with varying shade tolerance	19.2664	25			4.59214	121.486
11	Tsuga heterophylla	Tree	Evergreen	Foliage physiology and biochemistry in response to light gradients in conifers with varying shade tolerance	14.2637	25			3.39974	120.439
11	Tsuga heterophylla	Tree	Evergreen	Foliage physiology and biochemistry in response to light gradients in conifers with varying shade tolerance	10.3435	25			2.46537	121.908
11	Tsuga heterophylla	Tree	Evergreen	Foliage physiology and biochemistry in response to light gradients in conifers with varying shade tolerance	11.1967	25			2.66873	129.83
11	Tsuga heterophylla	Tree	Evergreen	Foliage physiology and biochemistry in response to light gradients in conifers with varying shade tolerance	17.0699	25			4.0686	130.87
11	Tsuga heterophylla	Tree	Evergreen	Foliage physiology and biochemistry in response to light gradients in conifers with varying shade tolerance	19.2444	25			4.58691	131.576
11	Tsuga heterophylla	Tree	Evergreen	Foliage physiology and biochemistry in response to light gradients in conifers with varying shade tolerance	24.6557	25			5.87669	144.872
11	Tsuga heterophylla	Tree	Evergreen	Foliage physiology and biochemistry in response to light gradients in conifers with varying shade tolerance	24.8404	25			5.92071	160.006
11	Tsuga heterophylla	Tree	Evergreen	Foliage physiology and biochemistry in response to light gradients in conifers with varying shade tolerance	37.004	25			8.8199	170.373
11	Tsuga heterophylla	Tree	Evergreen	Foliage physiology and biochemistry in response to light gradients in conifers with varying shade tolerance	36.5633	25			8.71485	172.899
11	Tsuga heterophylla	Tree	Evergreen	Foliage physiology and biochemistry in response to light gradients in conifers with varying shade tolerance	40.2368	25			9.59044	184.765
11	Tsuga heterophylla	Tree	Evergreen	Foliage physiology and biochemistry in response to light gradients in conifers with varying shade tolerance	31.9668	25			7.61927	185.182
12	Pinus densiflora	Tree	Evergreen	Horizontal and vertical variations in photosynthetic capacity in a Pinus densiflora crown in relation to leaf nitrogen allocation and acclimation to irradiance	63.6511	25	350		13.3986	256.705
12	Pinus densiflora	Tree	Evergreen	Horizontal and vertical variations in photosynthetic capacity in a Pinus densiflora crown in relation to leaf nitrogen allocation and acclimation to irradiance	53.4583	25	350		11.253	246.778
12	Pinus densiflora	Tree	Evergreen	Horizontal and vertical variations in photosynthetic capacity in a Pinus densiflora crown in relation to leaf nitrogen allocation and acclimation to irradiance	49.9524	25	350		10.515	244.634
12	Pinus densiflora	Tree	Evergreen	Horizontal and vertical variations in photosynthetic capacity in a Pinus densiflora crown in relation to leaf nitrogen allocation and acclimation to irradiance	53.7562	25	350		11.3157	234.485
12	Pinus densiflora	Tree	Evergreen	Horizontal and vertical variations in photosynthetic capacity in a Pinus densiflora crown in relation to leaf nitrogen allocation and acclimation to irradiance	49.4226	25	350		10.4035	234.373
12	Pinus densiflora	Tree	Evergreen	Horizontal and vertical variations in photosynthetic capacity in a Pinus densiflora crown in relation to leaf nitrogen allocation and acclimation to irradiance	50.4106	25	350		10.6114	230.501
12	Pinus densiflora	Tree	Evergreen	Horizontal and vertical variations in photosynthetic capacity in a Pinus densiflora crown in relation to leaf nitrogen allocation and acclimation to irradiance	41.906	25	350		8.82121	229.025
12	Pinus densiflora	Tree	Evergreen	Horizontal and vertical variations in photosynthetic capacity in a Pinus densiflora crown in relation to leaf nitrogen allocation and acclimation to irradiance	52.3704	25	350		11.024	218.36
12	Pinus densiflora	Tree	Evergreen	Horizontal and vertical variations in photosynthetic capacity in a Pinus densiflora crown in relation to leaf nitrogen allocation and acclimation to irradiance	37.6988	25	350		7.93559	216.946
12	Pinus densiflora	Tree	Evergreen	Horizontal and vertical variations in photosynthetic capacity in a Pinus densiflora crown in relation to leaf nitrogen allocation and acclimation to irradiance	43.182	25	350		9.08981	212.309
12	Pinus densiflora	Tree	Evergreen	Horizontal and vertical variations in photosynthetic capacity in a Pinus densiflora crown in relation to leaf nitrogen allocation and acclimation to irradiance	42.0082	25	350		8.84272	210.394
13	Abies balsamea	Tree	Evergreen	Importance of needle age and shoot structure on canopy net photosynthesis of balsam fir (Abies balsamea): a spatially inexplicit modeling analysis	11.394				2.71577	98.7852
13	Abies balsamea	Tree	Evergreen	Importance of needle age and shoot structure on canopy net photosynthesis of balsam fir (Abies balsamea): a spatially inexplicit modeling analysis	14.0142				3.34029	108.224
13	Abies balsamea	Tree	Evergreen	Importance of needle age and shoot structure on canopy net photosynthesis of balsam fir (Abies balsamea): a spatially inexplicit modeling analysis	13.2352				3.15462	122.606
13	Abies balsamea	Tree	Evergreen	Importance of needle age and shoot structure on canopy net photosynthesis of balsam fir (Abies balsamea): a spatially inexplicit modeling analysis	15.643				3.7285	122.663
13	Abies balsamea	Tree	Evergreen	Importance of needle age and shoot structure on canopy net photosynthesis of balsam fir (Abies balsamea): a spatially inexplicit modeling analysis	11.9606				2.8508	141.331
13	Abies balsamea	Tree	Evergreen	Importance of needle age and shoot structure on canopy net photosynthesis of balsam fir (Abies balsamea): a spatially inexplicit modeling analysis	17.6966				4.21799	131.084
13	Abies balsamea	Tree	Evergreen	Importance of needle age and shoot structure on canopy net photosynthesis of balsam fir (Abies balsamea): a spatially inexplicit modeling analysis	20.8833				4.97753	138.193
13	Abies balsamea	Tree	Evergreen	Importance of needle age and shoot structure on canopy net photosynthesis of balsam fir (Abies balsamea): a spatially inexplicit modeling analysis	20.8833				4.97753	144.891
13	Abies balsamea	Tree	Evergreen	Importance of needle age and shoot structure on canopy net photosynthesis of balsam fir (Abies balsamea): a spatially inexplicit modeling analysis	19.6086				4.67372	140.842
13	Abies balsamea	Tree	Evergreen	Importance of needle age and shoot structure on canopy net photosynthesis of balsam fir (Abies balsamea): a spatially inexplicit modeling analysis	17.9091				4.26862	144.82
13	Abies balsamea	Tree	Evergreen	Importance of needle age and shoot structure on canopy net photosynthesis of balsam fir (Abies balsamea): a spatially inexplicit modeling analysis	16.6344				3.9648	155.172
13	Abies balsamea	Tree	Evergreen	Importance of needle age and shoot structure on canopy net photosynthesis of balsam fir (Abies balsamea): a spatially inexplicit modeling analysis	15.5722				3.71162	156.486
13	Abies balsamea	Tree	Evergreen	Importance of needle age and shoot structure on canopy net photosynthesis of balsam fir (Abies balsamea): a spatially inexplicit modeling analysis	14.4391				3.44156	155.455
13	Abies balsamea	Tree	Evergreen	Importance of needle age and shoot structure on canopy net photosynthesis of balsam fir (Abies balsamea): a spatially inexplicit modeling analysis	13.5185				3.22213	181.555
13	Abies balsamea	Tree	Evergreen	Importance of needle age and shoot structure on canopy net photosynthesis of balsam fir (Abies balsamea): a spatially inexplicit modeling analysis	16.7052				3.98168	172.588
13	Abies balsamea	Tree	Evergreen	Importance of needle age and shoot structure on canopy net photosynthesis of balsam fir (Abies balsamea): a spatially inexplicit modeling analysis	18.7589				4.47117	183.354
13	Abies balsamea	Tree	Evergreen	Importance of needle age and shoot structure on canopy net photosynthesis of balsam fir (Abies balsamea): a spatially inexplicit modeling analysis	18.7589				4.47117	184.693
13	Abies balsamea	Tree	Evergreen	Importance of needle age and shoot structure on canopy net photosynthesis of balsam fir (Abies balsamea): a spatially inexplicit modeling analysis	22.5121				5.36575	179.758
13	Abies balsamea	Tree	Evergreen	Importance of needle age and shoot structure on canopy net photosynthesis of balsam fir (Abies balsamea): a spatially inexplicit modeling analysis	25.5571				6.09154	187.533
13	Abies balsamea	Tree	Evergreen	Importance of needle age and shoot structure on canopy net photosynthesis of balsam fir (Abies balsamea): a spatially inexplicit modeling analysis	22.5121				5.36575	208.56
13	Abies balsamea	Tree	Evergreen	Importance of needle age and shoot structure on canopy net photosynthesis of balsam fir (Abies balsamea): a spatially inexplicit modeling analysis	19.8919				4.74123	208.833
13	Abies balsamea	Tree	Evergreen	Importance of needle age and shoot structure on canopy net photosynthesis of balsam fir (Abies balsamea): a spatially inexplicit modeling analysis	17.9799				4.2855	199.075
13	Abies balsamea	Tree	Evergreen	Importance of needle age and shoot structure on canopy net photosynthesis of balsam fir (Abies balsamea): a spatially inexplicit modeling analysis	15.5722				3.71162	192.655
13	Abies balsamea	Tree	Evergreen	Importance of needle age and shoot structure on canopy net photosynthesis of balsam fir (Abies balsamea): a spatially inexplicit modeling analysis	14.2975				3.4078	190.281
13	Abies balsamea	Tree	Evergreen	Importance of needle age and shoot structure on canopy net photosynthesis of balsam fir (Abies balsamea): a spatially inexplicit modeling analysis	17.8383				4.25174	216.152
14	Quercus ilex	Tree	Evergreen	Monoterpene emissions in relation to foliar photosynthetic and structural variables in Mediterranean evergreen Quercus species	47.0194	25	350		9.89758	102.746
14	Quercus ilex	Tree	Evergreen	Monoterpene emissions in relation to foliar photosynthetic and structural variables in Mediterranean evergreen Quercus species	42.7658	25	350		9.0022	109.375
14	Quercus ilex	Tree	Evergreen	Monoterpene emissions in relation to foliar photosynthetic and structural variables in Mediterranean evergreen Quercus species	49.7137	25	350		10.4647	157.197
14	Quercus ilex	Tree	Evergreen	Monoterpene emissions in relation to foliar photosynthetic and structural variables in Mediterranean evergreen Quercus species	70.372	25	350		14.8133	159.091
14	Quercus ilex	Tree	Evergreen	Monoterpene emissions in relation to foliar photosynthetic and structural variables in Mediterranean evergreen Quercus species	62.5161	25	350		13.1596	169.034
14	Quercus ilex	Tree	Evergreen	Monoterpene emissions in relation to foliar photosynthetic and structural variables in Mediterranean evergreen Quercus species	36.6114	25	350		7.7067	166.667
14	Quercus ilex	Tree	Evergreen	Monoterpene emissions in relation to foliar photosynthetic and structural variables in Mediterranean evergreen Quercus species	66.4586	25	350		13.9895	175.189
14	Quercus ilex	Tree	Evergreen	Monoterpene emissions in relation to foliar photosynthetic and structural variables in Mediterranean evergreen Quercus species	67.8154	25	350		14.2752	209.754
14	Quercus ilex	Tree	Evergreen	Monoterpene emissions in relation to foliar photosynthetic and structural variables in Mediterranean evergreen Quercus species	97.0274	25	350		20.4243	233.902
14	Quercus ilex	Tree	Evergreen	Monoterpene emissions in relation to foliar photosynthetic and structural variables in Mediterranean evergreen Quercus species	122.596	25	350		25.8064	229.64
15	Quercus coccifera	Shrub	Evergreen	Monoterpene emissions in relation to foliar photosynthetic and structural variables in Mediterranean evergreen Quercus species	59.4858	25	350		12.5218	108.428
15	Quercus coccifera	Shrub	Evergreen	Monoterpene emissions in relation to foliar photosynthetic and structural variables in Mediterranean evergreen Quercus species	49.7311	25	350		10.4684	170.455
15	Quercus coccifera	Shrub	Evergreen	Monoterpene emissions in relation to foliar photosynthetic and structural variables in Mediterranean evergreen Quercus species	73.9872	25	350		15.5743	165.72
15	Quercus coccifera	Shrub	Evergreen	Monoterpene emissions in relation to foliar photosynthetic and structural variables in Mediterranean evergreen Quercus species	81.571	25	350		17.1707	198.39
15	Quercus coccifera	Shrub	Evergreen	Monoterpene emissions in relation to foliar photosynthetic and structural variables in Mediterranean evergreen Quercus species	72.0635	25	350		15.1694	198.864
17	Populus tremula	Tree	Deciduous	Photosynthetic Acclimation to Simultaneous and Interacting Environmental Stresses Along Natural Light Gradients: Optimality and Constraints	32.4701	25			7.73762	76.506
17	Populus tremula	Tree	Deciduous	Photosynthetic Acclimation to Simultaneous and Interacting Environmental Stresses Along Natural Light Gradients: Optimality and Constraints	37.3499	25			8.90049	82.8313
17	Populus tremula	Tree	Deciduous	Photosynthetic Acclimation to Simultaneous and Interacting Environmental Stresses Along Natural Light Gradients: Optimality and Constraints	41.1434	25			9.80447	88.8554
17	Populus tremula	Tree	Deciduous	Photosynthetic Acclimation to Simultaneous and Interacting Environmental Stresses Along Natural Light Gradients: Optimality and Constraints	32.9923	25			7.86206	88.253
17	Populus tremula	Tree	Deciduous	Photosynthetic Acclimation to Simultaneous and Interacting Environmental Stresses Along Natural Light Gradients: Optimality and Constraints	41.6525	25			9.92579	107.831
17	Populus tremula	Tree	Deciduous	Photosynthetic Acclimation to Simultaneous and Interacting Environmental Stresses Along Natural Light Gradients: Optimality and Constraints	43.2676	25			10.3107	116.265
17	Populus tremula	Tree	Deciduous	Photosynthetic Acclimation to Simultaneous and Interacting Environmental Stresses Along Natural Light Gradients: Optimality and Constraints	45.1791	25			10.7662	111.145
17	Populus tremula	Tree	Deciduous	Photosynthetic Acclimation to Simultaneous and Interacting Environmental Stresses Along Natural Light Gradients: Optimality and Constraints	46.2682	25			11.0257	109.94
17	Populus tremula	Tree	Deciduous	Photosynthetic Acclimation to Simultaneous and Interacting Environmental Stresses Along Natural Light Gradients: Optimality and Constraints	50.0638	25			11.9302	114.759
17	Populus tremula	Tree	Deciduous	Photosynthetic Acclimation to Simultaneous and Interacting Environmental Stresses Along Natural Light Gradients: Optimality and Constraints	54.1334	25			12.9	118.373
17	Populus tremula	Tree	Deciduous	Photosynthetic Acclimation to Simultaneous and Interacting Environmental Stresses Along Natural Light Gradients: Optimality and Constraints	48.142	25			11.4722	125.602
17	Populus tremula	Tree	Deciduous	Photosynthetic Acclimation to Simultaneous and Interacting Environmental Stresses Along Natural Light Gradients: Optimality and Constraints	56.8186	25			13.5399	136.145
17	Populus tremula	Tree	Deciduous	Photosynthetic Acclimation to Simultaneous and Interacting Environmental Stresses Along Natural Light Gradients: Optimality and Constraints	72.58	25			17.2958	135.843
17	Populus tremula	Tree	Deciduous	Photosynthetic Acclimation to Simultaneous and Interacting Environmental Stresses Along Natural Light Gradients: Optimality and Constraints	74.1962	25			17.681	143.675
18	Corylus avellana	Shrub	Deciduous	Photosynthetic Acclimation to Simultaneous and Interacting Environmental Stresses Along Natural Light Gradients: Optimality and Constraints	5.65632	25			1.3479	27.7108
18	Corylus avellana	Shrub	Deciduous	Photosynthetic Acclimation to Simultaneous and Interacting Environmental Stresses Along Natural Light Gradients: Optimality and Constraints	7.55031	25			1.79924	32.2289
18	Corylus avellana	Shrub	Deciduous	Photosynthetic Acclimation to Simultaneous and Interacting Environmental Stresses Along Natural Light Gradients: Optimality and Constraints	8.63563	25			2.05787	33.1325
18	Corylus avellana	Shrub	Deciduous	Photosynthetic Acclimation to Simultaneous and Interacting Environmental Stresses Along Natural Light Gradients: Optimality and Constraints	10.8095	25			2.57591	33.1325
18	Corylus avellana	Shrub	Deciduous	Photosynthetic Acclimation to Simultaneous and Interacting Environmental Stresses Along Natural Light Gradients: Optimality and Constraints	10.7943	25			2.57227	41.5663
18	Corylus avellana	Shrub	Deciduous	Photosynthetic Acclimation to Simultaneous and Interacting Environmental Stresses Along Natural Light Gradients: Optimality and Constraints	9.70294	25			2.31221	43.9759
18	Corylus avellana	Shrub	Deciduous	Photosynthetic Acclimation to Simultaneous and Interacting Environmental Stresses Along Natural Light Gradients: Optimality and Constraints	11.8785	25			2.83064	43.0723
18	Corylus avellana	Shrub	Deciduous	Photosynthetic Acclimation to Simultaneous and Interacting Environmental Stresses Along Natural Light Gradients: Optimality and Constraints	14.3214	25			3.41279	44.5783
18	Corylus avellana	Shrub	Deciduous	Photosynthetic Acclimation to Simultaneous and Interacting Environmental Stresses Along Natural Light Gradients: Optimality and Constraints	12.4187	25			2.95938	44.8795
18	Corylus avellana	Shrub	Deciduous	Photosynthetic Acclimation to Simultaneous and Interacting Environmental Stresses Along Natural Light Gradients: Optimality and Constraints	13.7632	25			3.27977	52.7108
18	Corylus avellana	Shrub	Deciduous	Photosynthetic Acclimation to Simultaneous and Interacting Environmental Stresses Along Natural Light Gradients: Optimality and Constraints	30.2754	25			7.21464	87.9518
18	Corylus avellana	Shrub	Deciduous	Photosynthetic Acclimation to Simultaneous and Interacting Environmental Stresses Along Natural Light Gradients: Optimality and Constraints	27.5581	25			6.56709	87.9518
18	Corylus avellana	Shrub	Deciduous	Photosynthetic Acclimation to Simultaneous and Interacting Environmental Stresses Along Natural Light Gradients: Optimality and Constraints	30.2651	25			7.21217	93.6747
18	Corylus avellana	Shrub	Deciduous	Photosynthetic Acclimation to Simultaneous and Interacting Environmental Stresses Along Natural Light Gradients: Optimality and Constraints	35.6704	25			8.50026	109.94
18	Corylus avellana	Shrub	Deciduous	Photosynthetic Acclimation to Simultaneous and Interacting Environmental Stresses Along Natural Light Gradients: Optimality and Constraints	40.0062	25			9.53348	116.566
19	Tilia cordata	Tree	Deciduous	Photosynthetic capacity in relation to nitrogen in the canopy of a Quercus robur, Fraxinus angustifolia and Tilia cordata flood plain forest	25.9506	20		280	5.46442	15.6579
19	Tilia cordata	Tree	Deciduous	Photosynthetic capacity in relation to nitrogen in the canopy of a Quercus robur, Fraxinus angustifolia and Tilia cordata flood plain forest	24.1772	20		280	5.091	17.3804
19	Tilia cordata	Tree	Deciduous	Photosynthetic capacity in relation to nitrogen in the canopy of a Quercus robur, Fraxinus angustifolia and Tilia cordata flood plain forest	30.1427	20		280	6.34717	17.1235
19	Tilia cordata	Tree	Deciduous	Photosynthetic capacity in relation to nitrogen in the canopy of a Quercus robur, Fraxinus angustifolia and Tilia cordata flood plain forest	25.6987	20		280	5.41139	24.4155
19	Tilia cordata	Tree	Deciduous	Photosynthetic capacity in relation to nitrogen in the canopy of a Quercus robur, Fraxinus angustifolia and Tilia cordata flood plain forest	25.4693	20		280	5.36309	26.8037
19	Tilia cordata	Tree	Deciduous	Photosynthetic capacity in relation to nitrogen in the canopy of a Quercus robur, Fraxinus angustifolia and Tilia cordata flood plain forest	28.7868	20		280	6.06164	25.7469
19	Tilia cordata	Tree	Deciduous	Photosynthetic capacity in relation to nitrogen in the canopy of a Quercus robur, Fraxinus angustifolia and Tilia cordata flood plain forest	33.1966	20		280	6.99022	28.1417
19	Tilia cordata	Tree	Deciduous	Photosynthetic capacity in relation to nitrogen in the canopy of a Quercus robur, Fraxinus angustifolia and Tilia cordata flood plain forest	37.3911	20		280	7.87346	28.9439
19	Tilia cordata	Tree	Deciduous	Photosynthetic capacity in relation to nitrogen in the canopy of a Quercus robur, Fraxinus angustifolia and Tilia cordata flood plain forest	30.0954	20		280	6.33719	30.5258
19	Tilia cordata	Tree	Deciduous	Photosynthetic capacity in relation to nitrogen in the canopy of a Quercus robur, Fraxinus angustifolia and Tilia cordata flood plain forest	30.0925	20		280	6.3366	31.322
19	Tilia cordata	Tree	Deciduous	Photosynthetic capacity in relation to nitrogen in the canopy of a Quercus robur, Fraxinus angustifolia and Tilia cordata flood plain forest	67.2447	20		280	14.1598	20.3616
19	Tilia cordata	Tree	Deciduous	Photosynthetic capacity in relation to nitrogen in the canopy of a Quercus robur, Fraxinus angustifolia and Tilia cordata flood plain forest	77.3865	20		280	16.2953	26.0821
19	Tilia cordata	Tree	Deciduous	Photosynthetic capacity in relation to nitrogen in the canopy of a Quercus robur, Fraxinus angustifolia and Tilia cordata flood plain forest	82.8896	20		280	17.4541	31.6632
19	Tilia cordata	Tree	Deciduous	Photosynthetic capacity in relation to nitrogen in the canopy of a Quercus robur, Fraxinus angustifolia and Tilia cordata flood plain forest	97.4914	20		280	20.5288	25.5802
19	Tilia cordata	Tree	Deciduous	Photosynthetic capacity in relation to nitrogen in the canopy of a Quercus robur, Fraxinus angustifolia and Tilia cordata flood plain forest	95.7048	20		280	20.1526	31.0182
19	Tilia cordata	Tree	Deciduous	Photosynthetic capacity in relation to nitrogen in the canopy of a Quercus robur, Fraxinus angustifolia and Tilia cordata flood plain forest	117.371	20		280	24.7149	26.2722
19	Tilia cordata	Tree	Deciduous	Photosynthetic capacity in relation to nitrogen in the canopy of a Quercus robur, Fraxinus angustifolia and Tilia cordata flood plain forest	114.92	20		280	24.1989	32.1074
19	Tilia cordata	Tree	Deciduous	Photosynthetic capacity in relation to nitrogen in the canopy of a Quercus robur, Fraxinus angustifolia and Tilia cordata flood plain forest	120.873	20		280	25.4523	35.566
19	Tilia cordata	Tree	Deciduous	Photosynthetic capacity in relation to nitrogen in the canopy of a Quercus robur, Fraxinus angustifolia and Tilia cordata flood plain forest	124.395	20		280	26.194	39.0212
20	Quercus robur	Tree	Deciduous	Photosynthetic capacity in relation to nitrogen in the canopy of a Quercus robur, Fraxinus angustifolia and Tilia cordata flood plain forest	13.2386	20		225	2.33955	26.6503
20	Quercus robur	Tree	Deciduous	Photosynthetic capacity in relation to nitrogen in the canopy of a Quercus robur, Fraxinus angustifolia and Tilia cordata flood plain forest	39.9578	20		225	7.06143	57.4681
20	Quercus robur	Tree	Deciduous	Photosynthetic capacity in relation to nitrogen in the canopy of a Quercus robur, Fraxinus angustifolia and Tilia cordata flood plain forest	70.4802	20		225	12.4554	60.2915
20	Quercus robur	Tree	Deciduous	Photosynthetic capacity in relation to nitrogen in the canopy of a Quercus robur, Fraxinus angustifolia and Tilia cordata flood plain forest	73.3734	20		225	12.9667	60.8258
20	Quercus robur	Tree	Deciduous	Photosynthetic capacity in relation to nitrogen in the canopy of a Quercus robur, Fraxinus angustifolia and Tilia cordata flood plain forest	36.5175	20		225	6.45344	61.8429
20	Quercus robur	Tree	Deciduous	Photosynthetic capacity in relation to nitrogen in the canopy of a Quercus robur, Fraxinus angustifolia and Tilia cordata flood plain forest	42.8069	20		225	7.56492	68.4854
20	Quercus robur	Tree	Deciduous	Photosynthetic capacity in relation to nitrogen in the canopy of a Quercus robur, Fraxinus angustifolia and Tilia cordata flood plain forest	42.5219	20		225	7.51455	73.6602
20	Quercus robur	Tree	Deciduous	Photosynthetic capacity in relation to nitrogen in the canopy of a Quercus robur, Fraxinus angustifolia and Tilia cordata flood plain forest	65.9562	20		225	11.6559	71.9634
20	Quercus robur	Tree	Deciduous	Photosynthetic capacity in relation to nitrogen in the canopy of a Quercus robur, Fraxinus angustifolia and Tilia cordata flood plain forest	56.9965	20		225	10.0725	74.3411
20	Quercus robur	Tree	Deciduous	Photosynthetic capacity in relation to nitrogen in the canopy of a Quercus robur, Fraxinus angustifolia and Tilia cordata flood plain forest	78.5781	20		225	13.8865	75.0306
20	Quercus robur	Tree	Deciduous	Photosynthetic capacity in relation to nitrogen in the canopy of a Quercus robur, Fraxinus angustifolia and Tilia cordata flood plain forest	64.0885	20		225	11.3258	77.9325
20	Quercus robur	Tree	Deciduous	Photosynthetic capacity in relation to nitrogen in the canopy of a Quercus robur, Fraxinus angustifolia and Tilia cordata flood plain forest	79.6142	20		225	14.0696	79.0128
20	Quercus robur	Tree	Deciduous	Photosynthetic capacity in relation to nitrogen in the canopy of a Quercus robur, Fraxinus angustifolia and Tilia cordata flood plain forest	78.0276	20		225	13.7892	80.7359
20	Quercus robur	Tree	Deciduous	Photosynthetic capacity in relation to nitrogen in the canopy of a Quercus robur, Fraxinus angustifolia and Tilia cordata flood plain forest	61.7021	20		225	10.9041	82.0432
20	Quercus robur	Tree	Deciduous	Photosynthetic capacity in relation to nitrogen in the canopy of a Quercus robur, Fraxinus angustifolia and Tilia cordata flood plain forest	54.0563	20		225	9.55293	84.9533
20	Quercus robur	Tree	Deciduous	Photosynthetic capacity in relation to nitrogen in the canopy of a Quercus robur, Fraxinus angustifolia and Tilia cordata flood plain forest	60.3463	20		225	10.6645	91.463
20	Quercus robur	Tree	Deciduous	Photosynthetic capacity in relation to nitrogen in the canopy of a Quercus robur, Fraxinus angustifolia and Tilia cordata flood plain forest	72.7145	20		225	12.8502	92.2741
20	Quercus robur	Tree	Deciduous	Photosynthetic capacity in relation to nitrogen in the canopy of a Quercus robur, Fraxinus angustifolia and Tilia cordata flood plain forest	80.0926	20		225	14.1541	90.4252
21	Fraxinus angustifolia	Tree	Deciduous	Photosynthetic capacity in relation to nitrogen in the canopy of a Quercus robur, Fraxinus angustifolia and Tilia cordata flood plain forest	17.2449	20		250	3.32402	16.4394
21	Fraxinus angustifolia	Tree	Deciduous	Photosynthetic capacity in relation to nitrogen in the canopy of a Quercus robur, Fraxinus angustifolia and Tilia cordata flood plain forest	27.6176	20		250	5.32339	17.6473
21	Fraxinus angustifolia	Tree	Deciduous	Photosynthetic capacity in relation to nitrogen in the canopy of a Quercus robur, Fraxinus angustifolia and Tilia cordata flood plain forest	55.9718	20		250	10.7888	49.5318
21	Fraxinus angustifolia	Tree	Deciduous	Photosynthetic capacity in relation to nitrogen in the canopy of a Quercus robur, Fraxinus angustifolia and Tilia cordata flood plain forest	71.6476	20		250	13.8103	52.339
21	Fraxinus angustifolia	Tree	Deciduous	Photosynthetic capacity in relation to nitrogen in the canopy of a Quercus robur, Fraxinus angustifolia and Tilia cordata flood plain forest	84.6129	20		250	16.3094	69.6066
21	Fraxinus angustifolia	Tree	Deciduous	Photosynthetic capacity in relation to nitrogen in the canopy of a Quercus robur, Fraxinus angustifolia and Tilia cordata flood plain forest	86.7782	20		250	16.7268	71.3345
21	Fraxinus angustifolia	Tree	Deciduous	Photosynthetic capacity in relation to nitrogen in the canopy of a Quercus robur, Fraxinus angustifolia and Tilia cordata flood plain forest	97.1596	20		250	18.7279	70.2866
21	Fraxinus angustifolia	Tree	Deciduous	Photosynthetic capacity in relation to nitrogen in the canopy of a Quercus robur, Fraxinus angustifolia and Tilia cordata flood plain forest	99.5503	20		250	19.1887	76.1284
21	Fraxinus angustifolia	Tree	Deciduous	Photosynthetic capacity in relation to nitrogen in the canopy of a Quercus robur, Fraxinus angustifolia and Tilia cordata flood plain forest	98.3319	20		250	18.9538	79.1788
21	Fraxinus angustifolia	Tree	Deciduous	Photosynthetic capacity in relation to nitrogen in the canopy of a Quercus robur, Fraxinus angustifolia and Tilia cordata flood plain forest	83.6045	20		250	16.1151	80.7518
21	Fraxinus angustifolia	Tree	Deciduous	Photosynthetic capacity in relation to nitrogen in the canopy of a Quercus robur, Fraxinus angustifolia and Tilia cordata flood plain forest	103.138	20		250	19.8801	84.6257
23	Prunus persica	Tree	Deciduous	Seasonal relationships between leaf nitrogen content (photosynthetic capacity) and leaf canopy light exposure in peach (Prunus persica)	28.4875	27.5			7.04678	39.8893
23	Prunus persica	Tree	Deciduous	Seasonal relationships between leaf nitrogen content (photosynthetic capacity) and leaf canopy light exposure in peach (Prunus persica)	26.8107	27.5			6.63199	47.5465
23	Prunus persica	Tree	Deciduous	Seasonal relationships between leaf nitrogen content (photosynthetic capacity) and leaf canopy light exposure in peach (Prunus persica)	35.4404	27.5			8.76668	46.2362
23	Prunus persica	Tree	Deciduous	Seasonal relationships between leaf nitrogen content (photosynthetic capacity) and leaf canopy light exposure in peach (Prunus persica)	37.027	27.5			9.15915	46.258
23	Prunus persica	Tree	Deciduous	Seasonal relationships between leaf nitrogen content (photosynthetic capacity) and leaf canopy light exposure in peach (Prunus persica)	39.3125	27.5			9.72449	44.6819
23	Prunus persica	Tree	Deciduous	Seasonal relationships between leaf nitrogen content (photosynthetic capacity) and leaf canopy light exposure in peach (Prunus persica)	42.2066	27.5			10.4404	49.187
23	Prunus persica	Tree	Deciduous	Seasonal relationships between leaf nitrogen content (photosynthetic capacity) and leaf canopy light exposure in peach (Prunus persica)	42.8383	27.5			10.5966	53.3038
23	Prunus persica	Tree	Deciduous	Seasonal relationships between leaf nitrogen content (photosynthetic capacity) and leaf canopy light exposure in peach (Prunus persica)	48.4921	27.5			11.9952	54.4531
23	Prunus persica	Tree	Deciduous	Seasonal relationships between leaf nitrogen content (photosynthetic capacity) and leaf canopy light exposure in peach (Prunus persica)	55.4996	27.5			13.7286	56.157
23	Prunus persica	Tree	Deciduous	Seasonal relationships between leaf nitrogen content (photosynthetic capacity) and leaf canopy light exposure in peach (Prunus persica)	63.2165	27.5			15.6375	55.3699
23	Prunus persica	Tree	Deciduous	Seasonal relationships between leaf nitrogen content (photosynthetic capacity) and leaf canopy light exposure in peach (Prunus persica)	62.7401	27.5			15.5196	57.3281
23	Prunus persica	Tree	Deciduous	Seasonal relationships between leaf nitrogen content (photosynthetic capacity) and leaf canopy light exposure in peach (Prunus persica)	51.8437	27.5			12.8243	58.6073
23	Prunus persica	Tree	Deciduous	Seasonal relationships between leaf nitrogen content (photosynthetic capacity) and leaf canopy light exposure in peach (Prunus persica)	52.7	27.5			13.0361	62.9057
23	Prunus persica	Tree	Deciduous	Seasonal relationships between leaf nitrogen content (photosynthetic capacity) and leaf canopy light exposure in peach (Prunus persica)	45.8331	27.5			11.3375	68.527
23	Prunus persica	Tree	Deciduous	Seasonal relationships between leaf nitrogen content (photosynthetic capacity) and leaf canopy light exposure in peach (Prunus persica)	50.3327	27.5			12.4505	71.4466
23	Prunus persica	Tree	Deciduous	Seasonal relationships between leaf nitrogen content (photosynthetic capacity) and leaf canopy light exposure in peach (Prunus persica)	54.1376	27.5			13.3917	75.607
23	Prunus persica	Tree	Deciduous	Seasonal relationships between leaf nitrogen content (photosynthetic capacity) and leaf canopy light exposure in peach (Prunus persica)	59.5984	27.5			14.7425	73.8959
23	Prunus persica	Tree	Deciduous	Seasonal relationships between leaf nitrogen content (photosynthetic capacity) and leaf canopy light exposure in peach (Prunus persica)	62.7422	27.5			15.5201	76.4397
23	Prunus persica	Tree	Deciduous	Seasonal relationships between leaf nitrogen content (photosynthetic capacity) and leaf canopy light exposure in peach (Prunus persica)	64.9605	27.5			16.0689	80.5782
23	Prunus persica	Tree	Deciduous	Seasonal relationships between leaf nitrogen content (photosynthetic capacity) and leaf canopy light exposure in peach (Prunus persica)	62.8471	27.5			15.5461	86.8006
23	Prunus persica	Tree	Deciduous	Seasonal relationships between leaf nitrogen content (photosynthetic capacity) and leaf canopy light exposure in peach (Prunus persica)	75.4098	27.5			18.6537	98.0472
23	Prunus persica	Tree	Deciduous	Seasonal relationships between leaf nitrogen content (photosynthetic capacity) and leaf canopy light exposure in peach (Prunus persica)	78.8832	27.5			19.5128	111.134
23	Prunus persica	Tree	Deciduous	Seasonal relationships between leaf nitrogen content (photosynthetic capacity) and leaf canopy light exposure in peach (Prunus persica)	65.2921	27.5			16.1509	110.232
24	Eucalyptus globulus	Tree	Evergreen	Within-canopy nitrogen and photosynthetic gradients are unaffected by soil fertility in field-grown Eucalyptus globulus	67.9648	20	360		13.1852	305.899
24	Eucalyptus globulus	Tree	Evergreen	Within-canopy nitrogen and photosynthetic gradients are unaffected by soil fertility in field-grown Eucalyptus globulus	65.5792	20	360		12.7224	280.763
24	Eucalyptus globulus	Tree	Evergreen	Within-canopy nitrogen and photosynthetic gradients are unaffected by soil fertility in field-grown Eucalyptus globulus	90.1791	20	360		17.4947	257.665
24	Eucalyptus globulus	Tree	Evergreen	Within-canopy nitrogen and photosynthetic gradients are unaffected by soil fertility in field-grown Eucalyptus globulus	72.474	20	360		14.06	250.787
24	Eucalyptus globulus	Tree	Evergreen	Within-canopy nitrogen and photosynthetic gradients are unaffected by soil fertility in field-grown Eucalyptus globulus	77.0688	20	360		14.9513	233.638
24	Eucalyptus globulus	Tree	Evergreen	Within-canopy nitrogen and photosynthetic gradients are unaffected by soil fertility in field-grown Eucalyptus globulus	71.4203	20	360		13.8555	217.419
24	Eucalyptus globulus	Tree	Evergreen	Within-canopy nitrogen and photosynthetic gradients are unaffected by soil fertility in field-grown Eucalyptus globulus	69.9653	20	360		13.5733	204.412
24	Eucalyptus globulus	Tree	Evergreen	Within-canopy nitrogen and photosynthetic gradients are unaffected by soil fertility in field-grown Eucalyptus globulus	79.2672	20	360		15.3778	203.306
24	Eucalyptus globulus	Tree	Evergreen	Within-canopy nitrogen and photosynthetic gradients are unaffected by soil fertility in field-grown Eucalyptus globulus	108.109	20	360		20.9731	201.13
24	Eucalyptus globulus	Tree	Evergreen	Within-canopy nitrogen and photosynthetic gradients are unaffected by soil fertility in field-grown Eucalyptus globulus	73.5224	20	360		14.2633	174.92
24	Eucalyptus globulus	Tree	Evergreen	Within-canopy nitrogen and photosynthetic gradients are unaffected by soil fertility in field-grown Eucalyptus globulus	59.6097	20	360		11.5643	182.567
24	Eucalyptus globulus	Tree	Evergreen	Within-canopy nitrogen and photosynthetic gradients are unaffected by soil fertility in field-grown Eucalyptus globulus	59.1872	20	360		11.4823	189.949
24	Eucalyptus globulus	Tree	Evergreen	Within-canopy nitrogen and photosynthetic gradients are unaffected by soil fertility in field-grown Eucalyptus globulus	52.2549	20	360		10.1375	199
24	Eucalyptus globulus	Tree	Evergreen	Within-canopy nitrogen and photosynthetic gradients are unaffected by soil fertility in field-grown Eucalyptus globulus	52.2282	20	360		10.1323	193.868
24	Eucalyptus globulus	Tree	Evergreen	Within-canopy nitrogen and photosynthetic gradients are unaffected by soil fertility in field-grown Eucalyptus globulus	40.0432	20	360		7.76838	179.087
24	Eucalyptus globulus	Tree	Evergreen	Within-canopy nitrogen and photosynthetic gradients are unaffected by soil fertility in field-grown Eucalyptus globulus	38.5081	20	360		7.47056	159.346
24	Eucalyptus globulus	Tree	Evergreen	Within-canopy nitrogen and photosynthetic gradients are unaffected by soil fertility in field-grown Eucalyptus globulus	39.7276	20	360		7.70716	139.788
25	Fagus sylvatica	Tree	Evergreen	Acclimation of photosynthetic capacity to irradiance in tree canopies in relation to leaf nitrogen concentration and leaf mass per unit area	24.9955	25			5.95643	44.9766
25	Fagus sylvatica	Tree	Evergreen	Acclimation of photosynthetic capacity to irradiance in tree canopies in relation to leaf nitrogen concentration and leaf mass per unit area	36.5887	25			8.71908	53.7383
25	Fagus sylvatica	Tree	Evergreen	Acclimation of photosynthetic capacity to irradiance in tree canopies in relation to leaf nitrogen concentration and leaf mass per unit area	31.0292	25			7.39427	56.0748
25	Fagus sylvatica	Tree	Evergreen	Acclimation of photosynthetic capacity to irradiance in tree canopies in relation to leaf nitrogen concentration and leaf mass per unit area	39.1763	25			9.33571	58.9953
25	Fagus sylvatica	Tree	Evergreen	Acclimation of photosynthetic capacity to irradiance in tree canopies in relation to leaf nitrogen concentration and leaf mass per unit area	41.7459	25			9.94804	58.9953
25	Fagus sylvatica	Tree	Evergreen	Acclimation of photosynthetic capacity to irradiance in tree canopies in relation to leaf nitrogen concentration and leaf mass per unit area	41.3436	25			9.85219	66.5888
25	Fagus sylvatica	Tree	Evergreen	Acclimation of photosynthetic capacity to irradiance in tree canopies in relation to leaf nitrogen concentration and leaf mass per unit area	48.1699	25			11.4789	58.9953
25	Fagus sylvatica	Tree	Evergreen	Acclimation of photosynthetic capacity to irradiance in tree canopies in relation to leaf nitrogen concentration and leaf mass per unit area	50.3372	25			11.9954	66.5888
25	Fagus sylvatica	Tree	Evergreen	Acclimation of photosynthetic capacity to irradiance in tree canopies in relation to leaf nitrogen concentration and leaf mass per unit area	41.8059	25			9.96235	76.5187
25	Fagus sylvatica	Tree	Evergreen	Acclimation of photosynthetic capacity to irradiance in tree canopies in relation to leaf nitrogen concentration and leaf mass per unit area	41.8279	25			9.9676	82.9439
25	Fagus sylvatica	Tree	Evergreen	Acclimation of photosynthetic capacity to irradiance in tree canopies in relation to leaf nitrogen concentration and leaf mass per unit area	106.906	25			25.4758	77.6869
25	Fagus sylvatica	Tree	Evergreen	Acclimation of photosynthetic capacity to irradiance in tree canopies in relation to leaf nitrogen concentration and leaf mass per unit area	94.0883	25			22.4213	86.4486
25	Fagus sylvatica	Tree	Evergreen	Acclimation of photosynthetic capacity to irradiance in tree canopies in relation to leaf nitrogen concentration and leaf mass per unit area	84.2863	25			20.0854	100.467
25	Fagus sylvatica	Tree	Evergreen	Acclimation of photosynthetic capacity to irradiance in tree canopies in relation to leaf nitrogen concentration and leaf mass per unit area	72.7351	25			17.3328	103.972
25	Fagus sylvatica	Tree	Evergreen	Acclimation of photosynthetic capacity to irradiance in tree canopies in relation to leaf nitrogen concentration and leaf mass per unit area	83.0355	25			19.7874	110.397
25	Fagus sylvatica	Tree	Evergreen	Acclimation of photosynthetic capacity to irradiance in tree canopies in relation to leaf nitrogen concentration and leaf mass per unit area	93.2878	25			22.2305	102.804
25	Fagus sylvatica	Tree	Evergreen	Acclimation of photosynthetic capacity to irradiance in tree canopies in relation to leaf nitrogen concentration and leaf mass per unit area	99.3476	25			23.6745	121.495
25	Fagus sylvatica	Tree	Evergreen	Acclimation of photosynthetic capacity to irradiance in tree canopies in relation to leaf nitrogen concentration and leaf mass per unit area	110.464	25			26.3237	116.238
25	Fagus sylvatica	Tree	Evergreen	Acclimation of photosynthetic capacity to irradiance in tree canopies in relation to leaf nitrogen concentration and leaf mass per unit area	119.852	25			28.5608	106.308
25	Fagus sylvatica	Tree	Evergreen	Acclimation of photosynthetic capacity to irradiance in tree canopies in relation to leaf nitrogen concentration and leaf mass per unit area	133.093	25			31.7159	95.7944
25	Fagus sylvatica	Tree	Evergreen	Acclimation of photosynthetic capacity to irradiance in tree canopies in relation to leaf nitrogen concentration and leaf mass per unit area	144.664	25			34.4734	98.1308
25	Fagus sylvatica	Tree	Evergreen	Acclimation of photosynthetic capacity to irradiance in tree canopies in relation to leaf nitrogen concentration and leaf mass per unit area	169.915	25			40.4908	93.4579
25	Fagus sylvatica	Tree	Evergreen	Acclimation of photosynthetic capacity to irradiance in tree canopies in relation to leaf nitrogen concentration and leaf mass per unit area	134.409	25			32.0297	105.14
25	Fagus sylvatica	Tree	Evergreen	Acclimation of photosynthetic capacity to irradiance in tree canopies in relation to leaf nitrogen concentration and leaf mass per unit area	120.745	25			28.7735	116.822
25	Fagus sylvatica	Tree	Evergreen	Acclimation of photosynthetic capacity to irradiance in tree canopies in relation to leaf nitrogen concentration and leaf mass per unit area	120.331	25			28.6748	120.911
25	Fagus sylvatica	Tree	Evergreen	Acclimation of photosynthetic capacity to irradiance in tree canopies in relation to leaf nitrogen concentration and leaf mass per unit area	120.341	25			28.6772	123.832
25	Fagus sylvatica	Tree	Evergreen	Acclimation of photosynthetic capacity to irradiance in tree canopies in relation to leaf nitrogen concentration and leaf mass per unit area	137.867	25			32.8538	114.486
25	Fagus sylvatica	Tree	Evergreen	Acclimation of photosynthetic capacity to irradiance in tree canopies in relation to leaf nitrogen concentration and leaf mass per unit area	134.481	25			32.0469	126.168
25	Fagus sylvatica	Tree	Evergreen	Acclimation of photosynthetic capacity to irradiance in tree canopies in relation to leaf nitrogen concentration and leaf mass per unit area	143.887	25			34.2883	121.495
25	Fagus sylvatica	Tree	Evergreen	Acclimation of photosynthetic capacity to irradiance in tree canopies in relation to leaf nitrogen concentration and leaf mass per unit area	146.053	25			34.8043	128.505
26	Quercus petraea	Tree	Deciduous	Acclimation of photosynthetic capacity to irradiance in tree canopies in relation to leaf nitrogen concentration and leaf mass per unit area	48.0504	25			11.4504	114.405
26	Quercus petraea	Tree	Deciduous	Acclimation of photosynthetic capacity to irradiance in tree canopies in relation to leaf nitrogen concentration and leaf mass per unit area	64.2563	25			15.3123	156.996
26	Quercus petraea	Tree	Deciduous	Acclimation of photosynthetic capacity to irradiance in tree canopies in relation to leaf nitrogen concentration and leaf mass per unit area	20.3068	25			4.83911	89.6612
26	Quercus petraea	Tree	Deciduous	Acclimation of photosynthetic capacity to irradiance in tree canopies in relation to leaf nitrogen concentration and leaf mass per unit area	23.8771	25			5.68991	90.0668
26	Quercus petraea	Tree	Deciduous	Acclimation of photosynthetic capacity to irradiance in tree canopies in relation to leaf nitrogen concentration and leaf mass per unit area	37.8955	25			9.0305	101.83
26	Quercus petraea	Tree	Deciduous	Acclimation of photosynthetic capacity to irradiance in tree canopies in relation to leaf nitrogen concentration and leaf mass per unit area	32.2211	25			7.6783	94.9344
27	Betula pendula	Tree	Deciduous	Acclimation of photosynthetic capacity to irradiance in tree canopies in relation to leaf nitrogen concentration and leaf mass per unit area	26.0409	25			6.20555	27.1937
27	Betula pendula	Tree	Deciduous	Acclimation of photosynthetic capacity to irradiance in tree canopies in relation to leaf nitrogen concentration and leaf mass per unit area	31.3859	25			7.47926	24.7599
27	Betula pendula	Tree	Deciduous	Acclimation of photosynthetic capacity to irradiance in tree canopies in relation to leaf nitrogen concentration and leaf mass per unit area	26.0618	25			6.21052	33.2782
27	Betula pendula	Tree	Deciduous	Acclimation of photosynthetic capacity to irradiance in tree canopies in relation to leaf nitrogen concentration and leaf mass per unit area	28.4549	25			6.78081	37.3345
27	Betula pendula	Tree	Deciduous	Acclimation of photosynthetic capacity to irradiance in tree canopies in relation to leaf nitrogen concentration and leaf mass per unit area	27.5516	25			6.56554	34.0894
27	Betula pendula	Tree	Deciduous	Acclimation of photosynthetic capacity to irradiance in tree canopies in relation to leaf nitrogen concentration and leaf mass per unit area	39.1588	25			9.33154	36.5232
27	Betula pendula	Tree	Deciduous	Acclimation of photosynthetic capacity to irradiance in tree canopies in relation to leaf nitrogen concentration and leaf mass per unit area	43.9103	25			10.4638	34.4951
27	Betula pendula	Tree	Deciduous	Acclimation of photosynthetic capacity to irradiance in tree canopies in relation to leaf nitrogen concentration and leaf mass per unit area	52.2405	25			12.4489	35.3063
27	Betula pendula	Tree	Deciduous	Acclimation of photosynthetic capacity to irradiance in tree canopies in relation to leaf nitrogen concentration and leaf mass per unit area	43.039	25			10.2562	40.5796
27	Betula pendula	Tree	Deciduous	Acclimation of photosynthetic capacity to irradiance in tree canopies in relation to leaf nitrogen concentration and leaf mass per unit area	47.5279	25			11.3259	48.6922
27	Betula pendula	Tree	Deciduous	Acclimation of photosynthetic capacity to irradiance in tree canopies in relation to leaf nitrogen concentration and leaf mass per unit area	68.3477	25			16.2873	49.0979
27	Betula pendula	Tree	Deciduous	Acclimation of photosynthetic capacity to irradiance in tree canopies in relation to leaf nitrogen concentration and leaf mass per unit area	77.8647	25			18.5552	49.0979
27	Betula pendula	Tree	Deciduous	Acclimation of photosynthetic capacity to irradiance in tree canopies in relation to leaf nitrogen concentration and leaf mass per unit area	76.1331	25			18.1425	64.5119
27	Betula pendula	Tree	Deciduous	Acclimation of photosynthetic capacity to irradiance in tree canopies in relation to leaf nitrogen concentration and leaf mass per unit area	57.9899	25			13.819	64.1063
27	Betula pendula	Tree	Deciduous	Acclimation of photosynthetic capacity to irradiance in tree canopies in relation to leaf nitrogen concentration and leaf mass per unit area	52.3433	25			12.4734	65.3232
27	Betula pendula	Tree	Deciduous	Acclimation of photosynthetic capacity to irradiance in tree canopies in relation to leaf nitrogen concentration and leaf mass per unit area	81.9117	25			19.5196	101.83
27	Betula pendula	Tree	Deciduous	Acclimation of photosynthetic capacity to irradiance in tree canopies in relation to leaf nitrogen concentration and leaf mass per unit area	94.4305	25			22.5028	109.943
27	Betula pendula	Tree	Deciduous	Acclimation of photosynthetic capacity to irradiance in tree canopies in relation to leaf nitrogen concentration and leaf mass per unit area	105.136	25			25.0539	109.537
27	Betula pendula	Tree	Deciduous	Acclimation of photosynthetic capacity to irradiance in tree canopies in relation to leaf nitrogen concentration and leaf mass per unit area	134.553	25			32.0639	101.83
28	Tropical	Tree	Evergreen	Acclimation of photosynthetic capacity to irradiance in tree canopies in relation to leaf nitrogen concentration and leaf mass per unit area	27.0068	25			6.43572	48.6922
28	Tropical	Tree	Evergreen	Acclimation of photosynthetic capacity to irradiance in tree canopies in relation to leaf nitrogen concentration and leaf mass per unit area	27.0304	25			6.44135	55.588
28	Tropical	Tree	Evergreen	Acclimation of photosynthetic capacity to irradiance in tree canopies in relation to leaf nitrogen concentration and leaf mass per unit area	24.055	25			5.7323	55.1824
28	Tropical	Tree	Evergreen	Acclimation of photosynthetic capacity to irradiance in tree canopies in relation to leaf nitrogen concentration and leaf mass per unit area	20.5055	25			4.88647	60.8612
28	Tropical	Tree	Evergreen	Acclimation of photosynthetic capacity to irradiance in tree canopies in relation to leaf nitrogen concentration and leaf mass per unit area	20.2109	25			4.81626	61.6725
28	Tropical	Tree	Evergreen	Acclimation of photosynthetic capacity to irradiance in tree canopies in relation to leaf nitrogen concentration and leaf mass per unit area	22.6096	25			5.38787	67.3514
28	Tropical	Tree	Evergreen	Acclimation of photosynthetic capacity to irradiance in tree canopies in relation to leaf nitrogen concentration and leaf mass per unit area	16.9325	25			4.03501	59.6443
28	Tropical	Tree	Evergreen	Acclimation of photosynthetic capacity to irradiance in tree canopies in relation to leaf nitrogen concentration and leaf mass per unit area	15.4524	25			3.68231	61.6725
28	Tropical	Tree	Evergreen	Acclimation of photosynthetic capacity to irradiance in tree canopies in relation to leaf nitrogen concentration and leaf mass per unit area	16.0639	25			3.82803	66.5401
28	Tropical	Tree	Evergreen	Acclimation of photosynthetic capacity to irradiance in tree canopies in relation to leaf nitrogen concentration and leaf mass per unit area	10.9941	25			2.61989	62.4838
28	Tropical	Tree	Evergreen	Acclimation of photosynthetic capacity to irradiance in tree canopies in relation to leaf nitrogen concentration and leaf mass per unit area	16.7101	25			3.98203	81.5485
28	Tropical	Tree	Evergreen	Acclimation of photosynthetic capacity to irradiance in tree canopies in relation to leaf nitrogen concentration and leaf mass per unit area	27.4168	25			6.53342	81.5485
28	Tropical	Tree	Evergreen	Acclimation of photosynthetic capacity to irradiance in tree canopies in relation to leaf nitrogen concentration and leaf mass per unit area	27.7184	25			6.60528	82.7654
28	Tropical	Tree	Evergreen	Acclimation of photosynthetic capacity to irradiance in tree canopies in relation to leaf nitrogen concentration and leaf mass per unit area	36.0402	25			8.58837	81.1429
28	Tropical	Tree	Evergreen	Acclimation of photosynthetic capacity to irradiance in tree canopies in relation to leaf nitrogen concentration and leaf mass per unit area	39.6257	25			9.44281	86.0105
28	Tropical	Tree	Evergreen	Acclimation of photosynthetic capacity to irradiance in tree canopies in relation to leaf nitrogen concentration and leaf mass per unit area	39.944	25			9.51865	92.095
28	Tropical	Tree	Evergreen	Acclimation of photosynthetic capacity to irradiance in tree canopies in relation to leaf nitrogen concentration and leaf mass per unit area	35.4815	25			8.45524	91.6894
28	Tropical	Tree	Evergreen	Acclimation of photosynthetic capacity to irradiance in tree canopies in relation to leaf nitrogen concentration and leaf mass per unit area	29.821	25			7.10635	88.8499
28	Tropical	Tree	Evergreen	Acclimation of photosynthetic capacity to irradiance in tree canopies in relation to leaf nitrogen concentration and leaf mass per unit area	25.0653	25			5.97307	89.6612
28	Tropical	Tree	Evergreen	Acclimation of photosynthetic capacity to irradiance in tree canopies in relation to leaf nitrogen concentration and leaf mass per unit area	27.1777	25			6.47646	98.5852
28	Tropical	Tree	Evergreen	Acclimation of photosynthetic capacity to irradiance in tree canopies in relation to leaf nitrogen concentration and leaf mass per unit area	22.7222	25			5.4147	100.208
28	Tropical	Tree	Evergreen	Acclimation of photosynthetic capacity to irradiance in tree canopies in relation to leaf nitrogen concentration and leaf mass per unit area	18.8573	25			4.4937	100.613
28	Tropical	Tree	Evergreen	Acclimation of photosynthetic capacity to irradiance in tree canopies in relation to leaf nitrogen concentration and leaf mass per unit area	19.1672	25			4.56755	104.264
28	Tropical	Tree	Evergreen	Acclimation of photosynthetic capacity to irradiance in tree canopies in relation to leaf nitrogen concentration and leaf mass per unit area	19.195	25			4.57417	112.377
28	Tropical	Tree	Evergreen	Acclimation of photosynthetic capacity to irradiance in tree canopies in relation to leaf nitrogen concentration and leaf mass per unit area	18.0193	25			4.294	116.433
28	Tropical	Tree	Evergreen	Acclimation of photosynthetic capacity to irradiance in tree canopies in relation to leaf nitrogen concentration and leaf mass per unit area	25.1181	25			5.98565	105.075
28	Tropical	Tree	Evergreen	Acclimation of photosynthetic capacity to irradiance in tree canopies in relation to leaf nitrogen concentration and leaf mass per unit area	26.3133	25			6.27046	106.698
28	Tropical	Tree	Evergreen	Acclimation of photosynthetic capacity to irradiance in tree canopies in relation to leaf nitrogen concentration and leaf mass per unit area	26.3439	25			6.27775	115.622
28	Tropical	Tree	Evergreen	Acclimation of photosynthetic capacity to irradiance in tree canopies in relation to leaf nitrogen concentration and leaf mass per unit area	29.3749	25			7.00005	132.253
28	Tropical	Tree	Evergreen	Acclimation of photosynthetic capacity to irradiance in tree canopies in relation to leaf nitrogen concentration and leaf mass per unit area	30.4437	25			7.25472	96.9626
28	Tropical	Tree	Evergreen	Acclimation of photosynthetic capacity to irradiance in tree canopies in relation to leaf nitrogen concentration and leaf mass per unit area	31.069	25			7.40375	105.887
28	Tropical	Tree	Evergreen	Acclimation of photosynthetic capacity to irradiance in tree canopies in relation to leaf nitrogen concentration and leaf mass per unit area	32.8646	25			7.83163	109.132
28	Tropical	Tree	Evergreen	Acclimation of photosynthetic capacity to irradiance in tree canopies in relation to leaf nitrogen concentration and leaf mass per unit area	67.8849	25			16.177	87.633
28	Tropical	Tree	Evergreen	Acclimation of photosynthetic capacity to irradiance in tree canopies in relation to leaf nitrogen concentration and leaf mass per unit area	62.3245	25			14.8519	113.999
28	Tropical	Tree	Evergreen	Acclimation of photosynthetic capacity to irradiance in tree canopies in relation to leaf nitrogen concentration and leaf mass per unit area	49.2831	25			11.7442	126.979
28	Tropical	Tree	Evergreen	Acclimation of photosynthetic capacity to irradiance in tree canopies in relation to leaf nitrogen concentration and leaf mass per unit area	62.394	25			14.8685	134.281
28	Tropical	Tree	Evergreen	Acclimation of photosynthetic capacity to irradiance in tree canopies in relation to leaf nitrogen concentration and leaf mass per unit area	50.8202	25			12.1104	141.582
29	Picea sitchensis	Tree	Evergreen	Acclimation of photosynthetic capacity to irradiance in tree canopies in relation to leaf nitrogen concentration and leaf mass per unit area	15.1536	25			3.61111	148.072
29	Picea sitchensis	Tree	Evergreen	Acclimation of photosynthetic capacity to irradiance in tree canopies in relation to leaf nitrogen concentration and leaf mass per unit area	20.5042	25			4.88614	147.261
29	Picea sitchensis	Tree	Evergreen	Acclimation of photosynthetic capacity to irradiance in tree canopies in relation to leaf nitrogen concentration and leaf mass per unit area	21.452	25			5.112	163.487
29	Picea sitchensis	Tree	Evergreen	Acclimation of photosynthetic capacity to irradiance in tree canopies in relation to leaf nitrogen concentration and leaf mass per unit area	13.4275	25			3.19978	165.109
29	Picea sitchensis	Tree	Evergreen	Acclimation of photosynthetic capacity to irradiance in tree canopies in relation to leaf nitrogen concentration and leaf mass per unit area	13.4484	25			3.20475	171.194
29	Picea sitchensis	Tree	Evergreen	Acclimation of photosynthetic capacity to irradiance in tree canopies in relation to leaf nitrogen concentration and leaf mass per unit area	39.6452	25			9.44745	178.495
29	Picea sitchensis	Tree	Evergreen	Acclimation of photosynthetic capacity to irradiance in tree canopies in relation to leaf nitrogen concentration and leaf mass per unit area	33.1287	25			7.89456	186.202
29	Picea sitchensis	Tree	Evergreen	Acclimation of photosynthetic capacity to irradiance in tree canopies in relation to leaf nitrogen concentration and leaf mass per unit area	38.2165	25			9.107	195.532
29	Picea sitchensis	Tree	Evergreen	Acclimation of photosynthetic capacity to irradiance in tree canopies in relation to leaf nitrogen concentration and leaf mass per unit area	45.0708	25			10.7404	199.588
29	Picea sitchensis	Tree	Evergreen	Acclimation of photosynthetic capacity to irradiance in tree canopies in relation to leaf nitrogen concentration and leaf mass per unit area	35.8526	25			8.54367	199.994
29	Picea sitchensis	Tree	Evergreen	Acclimation of photosynthetic capacity to irradiance in tree canopies in relation to leaf nitrogen concentration and leaf mass per unit area	31.6916	25			7.55212	200.805
29	Picea sitchensis	Tree	Evergreen	Acclimation of photosynthetic capacity to irradiance in tree canopies in relation to leaf nitrogen concentration and leaf mass per unit area	37.4091	25			8.91458	220.275
29	Picea sitchensis	Tree	Evergreen	Acclimation of photosynthetic capacity to irradiance in tree canopies in relation to leaf nitrogen concentration and leaf mass per unit area	40.707	25			9.70047	227.982
29	Picea sitchensis	Tree	Evergreen	Acclimation of photosynthetic capacity to irradiance in tree canopies in relation to leaf nitrogen concentration and leaf mass per unit area	37.4313	25			8.91988	226.765
29	Picea sitchensis	Tree	Evergreen	Acclimation of photosynthetic capacity to irradiance in tree canopies in relation to leaf nitrogen concentration and leaf mass per unit area	33.8708	25			8.07141	229.199
29	Picea sitchensis	Tree	Evergreen	Acclimation of photosynthetic capacity to irradiance in tree canopies in relation to leaf nitrogen concentration and leaf mass per unit area	41.6256	25			9.91938	235.689
29	Picea sitchensis	Tree	Evergreen	Acclimation of photosynthetic capacity to irradiance in tree canopies in relation to leaf nitrogen concentration and leaf mass per unit area	52.0848	25			12.4118	250.292
29	Picea sitchensis	Tree	Evergreen	Acclimation of photosynthetic capacity to irradiance in tree canopies in relation to leaf nitrogen concentration and leaf mass per unit area	53.658	25			12.7867	275.441
29	Picea sitchensis	Tree	Evergreen	Acclimation of photosynthetic capacity to irradiance in tree canopies in relation to leaf nitrogen concentration and leaf mass per unit area	55.7385	25			13.2825	275.036
29	Picea sitchensis	Tree	Evergreen	Acclimation of photosynthetic capacity to irradiance in tree canopies in relation to leaf nitrogen concentration and leaf mass per unit area	35.5162	25			8.46352	275.441
29	Picea sitchensis	Tree	Evergreen	Acclimation of photosynthetic capacity to irradiance in tree canopies in relation to leaf nitrogen concentration and leaf mass per unit area	55.1979	25			13.1537	290.855
29	Picea sitchensis	Tree	Evergreen	Acclimation of photosynthetic capacity to irradiance in tree canopies in relation to leaf nitrogen concentration and leaf mass per unit area	65.5932	25			15.6309	286.799
30	Fagus crenata	Tree	Deciduous	Vertical, horizontal and azimuthal variations in leaf photosynthetic characteristics within a Fagus crenata crown in relation to light acclimation	14.8304	24			3.53408	33.6585
30	Fagus crenata	Tree	Deciduous	Vertical, horizontal and azimuthal variations in leaf photosynthetic characteristics within a Fagus crenata crown in relation to light acclimation	32.3351	24			7.70545	49.2683
30	Fagus crenata	Tree	Deciduous	Vertical, horizontal and azimuthal variations in leaf photosynthetic characteristics within a Fagus crenata crown in relation to light acclimation	50.8123	24			12.1086	52.2838
30	Fagus crenata	Tree	Deciduous	Vertical, horizontal and azimuthal variations in leaf photosynthetic characteristics within a Fagus crenata crown in relation to light acclimation	53.7297	24			12.8038	55.4767
30	Fagus crenata	Tree	Deciduous	Vertical, horizontal and azimuthal variations in leaf photosynthetic characteristics within a Fagus crenata crown in relation to light acclimation	46.193	24			11.0078	55.6541
30	Fagus crenata	Tree	Deciduous	Vertical, horizontal and azimuthal variations in leaf photosynthetic characteristics within a Fagus crenata crown in relation to light acclimation	40.8443	24			9.7332	67.184
30	Fagus crenata	Tree	Deciduous	Vertical, horizontal and azimuthal variations in leaf photosynthetic characteristics within a Fagus crenata crown in relation to light acclimation	43.5187	24			10.3705	72.6829
30	Fagus crenata	Tree	Deciduous	Vertical, horizontal and azimuthal variations in leaf photosynthetic characteristics within a Fagus crenata crown in relation to light acclimation	75.1244	24			17.9021	67.8936
30	Fagus crenata	Tree	Deciduous	Vertical, horizontal and azimuthal variations in leaf photosynthetic characteristics within a Fagus crenata crown in relation to light acclimation	77.3125	24			18.4236	70.7317
30	Fagus crenata	Tree	Deciduous	Vertical, horizontal and azimuthal variations in leaf photosynthetic characteristics within a Fagus crenata crown in relation to light acclimation	69.2895	24			16.5117	80.6652
30	Fagus crenata	Tree	Deciduous	Vertical, horizontal and azimuthal variations in leaf photosynthetic characteristics within a Fagus crenata crown in relation to light acclimation	78.285	24			18.6553	87.7605
30	Fagus crenata	Tree	Deciduous	Vertical, horizontal and azimuthal variations in leaf photosynthetic characteristics within a Fagus crenata crown in relation to light acclimation	92.386	24			22.0156	91.3082
30	Fagus crenata	Tree	Deciduous	Vertical, horizontal and azimuthal variations in leaf photosynthetic characteristics within a Fagus crenata crown in relation to light acclimation	68.0739	24			16.222	95.5654
33	Alocasia macrorrhiza	Grass	Evergreen	Photosynthetic characteristics of a tropical forest understory herb, Alocasia macrorrhiza, and a related crop species, Colocasia esculenta grown in contrasting light environments	23.0555	25	340	250	3.24175	13.7941
33	Alocasia macrorrhiza	Grass	Evergreen	Photosynthetic characteristics of a tropical forest understory herb, Alocasia macrorrhiza, and a related crop species, Colocasia esculenta grown in contrasting light environments	25.2975	25	340	250	3.97395	15.7209
33	Alocasia macrorrhiza	Grass	Evergreen	Photosynthetic characteristics of a tropical forest understory herb, Alocasia macrorrhiza, and a related crop species, Colocasia esculenta grown in contrasting light environments	27.4981	25	340	250	4.20461	16.3279
33	Alocasia macrorrhiza	Grass	Evergreen	Photosynthetic characteristics of a tropical forest understory herb, Alocasia macrorrhiza, and a related crop species, Colocasia esculenta grown in contrasting light environments	32.4286	25	340	250	4.47285	17.0338
33	Alocasia macrorrhiza	Grass	Evergreen	Photosynthetic characteristics of a tropical forest understory herb, Alocasia macrorrhiza, and a related crop species, Colocasia esculenta grown in contrasting light environments	28.0817	25	340	250	4.66736	17.5457
33	Alocasia macrorrhiza	Grass	Evergreen	Photosynthetic characteristics of a tropical forest understory herb, Alocasia macrorrhiza, and a related crop species, Colocasia esculenta grown in contrasting light environments	23.1671	25	340	250	4.59202	17.3474
33	Alocasia macrorrhiza	Grass	Evergreen	Photosynthetic characteristics of a tropical forest understory herb, Alocasia macrorrhiza, and a related crop species, Colocasia esculenta grown in contrasting light environments	18.8138	25	340	250	4.70937	17.6562
33	Alocasia macrorrhiza	Grass	Evergreen	Photosynthetic characteristics of a tropical forest understory herb, Alocasia macrorrhiza, and a related crop species, Colocasia esculenta grown in contrasting light environments	35.7709	25	340	250	5.32038	19.2641
33	Alocasia macrorrhiza	Grass	Evergreen	Photosynthetic characteristics of a tropical forest understory herb, Alocasia macrorrhiza, and a related crop species, Colocasia esculenta grown in contrasting light environments	34.1444	25	340	250	5.43672	19.5703
33	Alocasia macrorrhiza	Grass	Evergreen	Photosynthetic characteristics of a tropical forest understory herb, Alocasia macrorrhiza, and a related crop species, Colocasia esculenta grown in contrasting light environments	35.8092	25	340	250	5.78332	20.4824
33	Alocasia macrorrhiza	Grass	Evergreen	Photosynthetic characteristics of a tropical forest understory herb, Alocasia macrorrhiza, and a related crop species, Colocasia esculenta grown in contrasting light environments	41.2564	25	340	250	5.70415	20.2741
33	Alocasia macrorrhiza	Grass	Evergreen	Photosynthetic characteristics of a tropical forest understory herb, Alocasia macrorrhiza, and a related crop species, Colocasia esculenta grown in contrasting light environments	42.985	25	340	250	6.82233	23.2167
33	Alocasia macrorrhiza	Grass	Evergreen	Photosynthetic characteristics of a tropical forest understory herb, Alocasia macrorrhiza, and a related crop species, Colocasia esculenta grown in contrasting light environments	62.2001	25	340	250	8.35843	27.259
33	Alocasia macrorrhiza	Grass	Evergreen	Photosynthetic characteristics of a tropical forest understory herb, Alocasia macrorrhiza, and a related crop species, Colocasia esculenta grown in contrasting light environments	73.1104	25	340	250	8.39297	27.3499
33	Alocasia macrorrhiza	Grass	Evergreen	Photosynthetic characteristics of a tropical forest understory herb, Alocasia macrorrhiza, and a related crop species, Colocasia esculenta grown in contrasting light environments	56.8454	25	340	250	9.5564	30.4116
33	Alocasia macrorrhiza	Grass	Evergreen	Photosynthetic characteristics of a tropical forest understory herb, Alocasia macrorrhiza, and a related crop species, Colocasia esculenta grown in contrasting light environments	56.3829	25	340	250	10.5597	33.0517
33	Alocasia macrorrhiza	Grass	Evergreen	Photosynthetic characteristics of a tropical forest understory herb, Alocasia macrorrhiza, and a related crop species, Colocasia esculenta grown in contrasting light environments	62.9145	25	340	250	10.4029	32.6393
33	Alocasia macrorrhiza	Grass	Evergreen	Photosynthetic characteristics of a tropical forest understory herb, Alocasia macrorrhiza, and a related crop species, Colocasia esculenta grown in contrasting light environments	62.9527	25	340	250	10.8659	33.8575
33	Alocasia macrorrhiza	Grass	Evergreen	Photosynthetic characteristics of a tropical forest understory herb, Alocasia macrorrhiza, and a related crop species, Colocasia esculenta grown in contrasting light environments	73.7579	25	340	250	9.62729	30.5981
33	Alocasia macrorrhiza	Grass	Evergreen	Photosynthetic characteristics of a tropical forest understory herb, Alocasia macrorrhiza, and a related crop species, Colocasia esculenta grown in contrasting light environments	75.968	25	340	250	9.9737	31.5097
33	Alocasia macrorrhiza	Grass	Evergreen	Photosynthetic characteristics of a tropical forest understory herb, Alocasia macrorrhiza, and a related crop species, Colocasia esculenta grown in contrasting light environments	86.8178	25	340	250	9.27523	29.6717
33	Alocasia macrorrhiza	Grass	Evergreen	Photosynthetic characteristics of a tropical forest understory herb, Alocasia macrorrhiza, and a related crop species, Colocasia esculenta grown in contrasting light environments	86.3458	25	340	250	10.1628	32.0073
33	Alocasia macrorrhiza	Grass	Evergreen	Photosynthetic characteristics of a tropical forest understory herb, Alocasia macrorrhiza, and a related crop species, Colocasia esculenta grown in contrasting light environments	71.2543	25	340	250	12.3288	37.7075
34	Colocasia esculenta	Grass	Evergreen	Photosynthetic characteristics of a tropical forest understory herb, Alocasia macrorrhiza, and a related crop species, Colocasia esculenta grown in contrasting light environments	44.4488	25	340	250	7.95975	17.7328
34	Colocasia esculenta	Grass	Evergreen	Photosynthetic characteristics of a tropical forest understory herb, Alocasia macrorrhiza, and a related crop species, Colocasia esculenta grown in contrasting light environments	45.0101	25	340	250	8.18794	18.2399
34	Colocasia esculenta	Grass	Evergreen	Photosynthetic characteristics of a tropical forest understory herb, Alocasia macrorrhiza, and a related crop species, Colocasia esculenta grown in contrasting light environments	40.7238	25	340	250	9.28631	20.6807
34	Colocasia esculenta	Grass	Evergreen	Photosynthetic characteristics of a tropical forest understory herb, Alocasia macrorrhiza, and a related crop species, Colocasia esculenta grown in contrasting light environments	66.3971	25	340	250	9.86899	21.9755
34	Colocasia esculenta	Grass	Evergreen	Photosynthetic characteristics of a tropical forest understory herb, Alocasia macrorrhiza, and a related crop species, Colocasia esculenta grown in contrasting light environments	51.7107	25	340	250	10.4237	23.2082
34	Colocasia esculenta	Grass	Evergreen	Photosynthetic characteristics of a tropical forest understory herb, Alocasia macrorrhiza, and a related crop species, Colocasia esculenta grown in contrasting light environments	48.9935	25	340	250	10.5619	23.5154
34	Colocasia esculenta	Grass	Evergreen	Photosynthetic characteristics of a tropical forest understory herb, Alocasia macrorrhiza, and a related crop species, Colocasia esculenta grown in contrasting light environments	51.2674	25	340	250	11.8859	26.4575
34	Colocasia esculenta	Grass	Evergreen	Photosynthetic characteristics of a tropical forest understory herb, Alocasia macrorrhiza, and a related crop species, Colocasia esculenta grown in contrasting light environments	83.0895	25	340	250	14.6131	32.5181
34	Colocasia esculenta	Grass	Evergreen	Photosynthetic characteristics of a tropical forest understory herb, Alocasia macrorrhiza, and a related crop species, Colocasia esculenta grown in contrasting light environments	73.8631	25	340	250	15.2568	33.9484
34	Colocasia esculenta	Grass	Evergreen	Photosynthetic characteristics of a tropical forest understory herb, Alocasia macrorrhiza, and a related crop species, Colocasia esculenta grown in contrasting light environments	68.4605	25	340	250	15.9902	35.5781
34	Colocasia esculenta	Grass	Evergreen	Photosynthetic characteristics of a tropical forest understory herb, Alocasia macrorrhiza, and a related crop species, Colocasia esculenta grown in contrasting light environments	65.8645	25	340	250	17.8645	39.7433
34	Colocasia esculenta	Grass	Evergreen	Photosynthetic characteristics of a tropical forest understory herb, Alocasia macrorrhiza, and a related crop species, Colocasia esculenta grown in contrasting light environments	87.0793	25	340	250	17.0785	37.9966
34	Colocasia esculenta	Grass	Evergreen	Photosynthetic characteristics of a tropical forest understory herb, Alocasia macrorrhiza, and a related crop species, Colocasia esculenta grown in contrasting light environments	115.24	25	340	250	14.2335	31.6745
34	Colocasia esculenta	Grass	Evergreen	Photosynthetic characteristics of a tropical forest understory herb, Alocasia macrorrhiza, and a related crop species, Colocasia esculenta grown in contrasting light environments	112.038	25	340	250	15.24	33.9112
34	Colocasia esculenta	Grass	Evergreen	Photosynthetic characteristics of a tropical forest understory herb, Alocasia macrorrhiza, and a related crop species, Colocasia esculenta grown in contrasting light environments	119.412	25	340	250	19.303	42.9399
34	Colocasia esculenta	Grass	Evergreen	Photosynthetic characteristics of a tropical forest understory herb, Alocasia macrorrhiza, and a related crop species, Colocasia esculenta grown in contrasting light environments	150.673	25	340	250	21.8021	48.4934

## Sheet: R2>0.5 p<0.05
	kbID	Species	Ref	Obsnum	k	b	kp	bp	r2	b/k	Median of b/k
10	10	Pseudotsuga menziesii	Foliage physiology and biochemistry in response to light gradients in conifers with varying shade tolerance	18	2.03579	103.903	0.000340856	2.76e-05	0.534649	51.0384	38.0878
12	12	Pinus densiflora	Horizontal and vertical variations in photosynthetic capacity in a Pinus densiflora crown in relation to leaf nitrogen allocation and acclimation to irradiance	11	1.61506	151.446	0.00417601	4.93e-05	0.574266	93.7712
14	14	Quercus ilex	Monoterpene emissions in relation to foliar photosynthetic and structural variables in Mediterranean evergreen Quercus species	10	1.34478	82.1149	0.00574991	0.012249	0.589922	61.0622
28	30	Fagus crenata	Vertical, horizontal and azimuthal variations in leaf photosynthetic characteristics within a Fagus crenata crown in relation to light acclimation	13	0.681066	28.7909	0.000647347	0.00751157	0.637627	42.2733
23	25	Fagus sylvatica	Acclimation of photosynthetic capacity to irradiance in tree canopies in relation to leaf nitrogen concentration and leaf mass per unit area	30	0.478122	49.0702	6.87e-08	5.62e-08	0.639851	102.631
32	34	Colocasia esculenta	Photosynthetic characteristics of a tropical forest understory herb, Alocasia macrorrhiza, and a related crop species, Colocasia esculenta grown in contrasting light environments	15	0.322009	9.80413	0.000132346	0.0350657	0.66351	30.4468
27	29	Picea sitchensis	Acclimation of photosynthetic capacity to irradiance in tree canopies in relation to leaf nitrogen concentration and leaf mass per unit area	22	2.72961	114.591	3.56e-07	1.49e-07	0.720952	41.9807
16	17	Populus tremula	Photosynthetic Acclimation to Simultaneous and Interacting Environmental Stresses Along Natural Light Gradients: Optimality and Constraints	14	1.45467	40.8779	1.96e-05	0.00242696	0.775743	28.1011
11	11	Tsuga heterophylla	Foliage physiology and biochemistry in response to light gradients in conifers with varying shade tolerance	16	2.67131	79.4975	1.2e-06	7.54e-08	0.811155	29.7597
31	33	Alocasia macrorrhiza	Photosynthetic characteristics of a tropical forest understory herb, Alocasia macrorrhiza, and a related crop species, Colocasia esculenta grown in contrasting light environments	22	0.493798	7.60211	2.51e-10	7.2e-05	0.863886	15.3952
24	26	Quercus petraea	Acclimation of photosynthetic capacity to irradiance in tree canopies in relation to leaf nitrogen concentration and leaf mass per unit area	6	1.50053	51.3104	0.00318688	0.00596234	0.886562	34.1948
17	18	Corylus avellana	Photosynthetic Acclimation to Simultaneous and Interacting Environmental Stresses Along Natural Light Gradients: Optimality and Constraints	15	2.66471	11.6967	2.48e-13	3.26e-05	0.984352	4.38949
To ensure the quality of k and b, only k and b with R2>0.5 and the p-value<0.05 were used for the models.

## Sheet: all k and b
kbID	Species	Ref	Obsnum	k	b	kp	bp	r2
1	Acer saccharum	Canopy photosynthesis of sugar maple (Acer saccharum): comparing big-leaf and multilayer extrapolations of leaf-level measurements	24	1.03546	6.2639	2.95e-12	0.10202	0.890478
2	Acer saccharum	Canopy structure and vertical patterns of photosynthesis and related leaf traits in a deciduous forest	81	2.12194	1.63332	5.44e-20	0.793811	0.65162
3	Dipterocarpus globosus	Changes in photosynthesis and leaf characteristics with tree height in five dipterocarp species in a tropical rain forest	13	3.27779	21.7698	0.000414484	0.308572	0.664944
4	Dryobalanops aromatica	Changes in photosynthesis and leaf characteristics with tree height in five dipterocarp species in a tropical rain forest	11	3.35541	-8.97661	0.00208892	0.723772	0.632474
5	Shorea acuta	Changes in photosynthesis and leaf characteristics with tree height in five dipterocarp species in a tropical rain forest	14	4.11598	-1.31529	6.47e-06	0.949731	0.812992
6	Shorea beccariana	Changes in photosynthesis and leaf characteristics with tree height in five dipterocarp species in a tropical rain forest	11	2.56063	8.86425	4.55e-06	0.521197	0.903259
7	Shorea macroptera	Changes in photosynthesis and leaf characteristics with tree height in five dipterocarp species in a tropical rain forest	10	2.62766	28.8002	0.00731746	0.21755	0.565824
8	Pinus sylvestris	Evaluation of the importance of acclimation of needle structure, photosynthesis, and respiration to available photosynthetically active radiation in a Scots pine canopy	24	1.08876	39.2678	0.00698362	0.00889392	0.254507
9	Pinus ponderosa	Foliage physiology and biochemistry in response to light gradients in conifers with varying shade tolerance	19	0.983632	208.013	0.0638765	6.17e-06	0.139932
10	Pseudotsuga menziesii	Foliage physiology and biochemistry in response to light gradients in conifers with varying shade tolerance	18	2.03579	103.903	0.000340856	2.76e-05	0.534649
11	Tsuga heterophylla	Foliage physiology and biochemistry in response to light gradients in conifers with varying shade tolerance	16	2.67131	79.4975	1.2e-06	7.54e-08	0.811155
12	Pinus densiflora	Horizontal and vertical variations in photosynthetic capacity in a Pinus densiflora crown in relation to leaf nitrogen allocation and acclimation to irradiance	11	1.61506	151.446	0.00417601	4.93e-05	0.574266
13	Abies balsamea	Importance of needle age and shoot structure on canopy net photosynthesis of balsam fir (Abies balsamea): a spatially inexplicit modeling analysis	25	4.2613	88.6856	0.0218175	0.00817736	0.173927
14	Quercus ilex	Monoterpene emissions in relation to foliar photosynthetic and structural variables in Mediterranean evergreen Quercus species	10	1.34478	82.1149	0.00574991	0.012249	0.589922
15	Quercus coccifera	Monoterpene emissions in relation to foliar photosynthetic and structural variables in Mediterranean evergreen Quercus species	5	1.54145	64.5272	0.359069	0.555241	0.0401452
17	Populus tremula	Photosynthetic Acclimation to Simultaneous and Interacting Environmental Stresses Along Natural Light Gradients: Optimality and Constraints	14	1.45467	40.8779	1.96e-05	0.00242696	0.775743
18	Corylus avellana	Photosynthetic Acclimation to Simultaneous and Interacting Environmental Stresses Along Natural Light Gradients: Optimality and Constraints	15	2.66471	11.6967	2.48e-13	3.26e-05	0.984352
19	Tilia cordata	Photosynthetic capacity in relation to nitrogen in the canopy of a Quercus robur, Fraxinus angustifolia and Tilia cordata flood plain forest	19	0.092216	21.2665	0.00940921	4.98e-08	0.295967
20	Quercus robur	Photosynthetic capacity in relation to nitrogen in the canopy of a Quercus robur, Fraxinus angustifolia and Tilia cordata flood plain forest	18	0.584777	37.9479	0.00178392	0.00125574	0.433141
21	Fraxinus angustifolia	Photosynthetic capacity in relation to nitrogen in the canopy of a Quercus robur, Fraxinus angustifolia and Tilia cordata flood plain forest	11	0.795911	0.974575	7.44e-07	0.858028	0.935144
23	Prunus persica	Seasonal relationships between leaf nitrogen content (photosynthetic capacity) and leaf canopy light exposure in peach (Prunus persica)	23	1.22111	2.22536	8.94e-07	0.819937	0.676365
24	Eucalyptus globulus	Within-canopy nitrogen and photosynthetic gradients are unaffected by soil fertility in field-grown Eucalyptus globulus	17	1.08656	138.808	0.0634903	0.00189146	0.158578
25	Fagus sylvatica	Acclimation of photosynthetic capacity to irradiance in tree canopies in relation to leaf nitrogen concentration and leaf mass per unit area	30	0.478122	49.0702	6.87e-08	5.62e-08	0.639851
26	Quercus petraea	Acclimation of photosynthetic capacity to irradiance in tree canopies in relation to leaf nitrogen concentration and leaf mass per unit area	6	1.50053	51.3104	0.00318688	0.00596234	0.886562
27	Betula pendula	Acclimation of photosynthetic capacity to irradiance in tree canopies in relation to leaf nitrogen concentration and leaf mass per unit area	19	0.844883	6.64535	6.51e-07	0.370619	0.762334
28	Tropical	Acclimation of photosynthetic capacity to irradiance in tree canopies in relation to leaf nitrogen concentration and leaf mass per unit area	37	0.859	65.9555	0.00269849	6.28e-09	0.207541
29	Picea sitchensis	Acclimation of photosynthetic capacity to irradiance in tree canopies in relation to leaf nitrogen concentration and leaf mass per unit area	22	2.72961	114.591	3.56e-07	1.49e-07	0.720952
30	Fagus crenata	Vertical, horizontal and azimuthal variations in leaf photosynthetic characteristics within a Fagus crenata crown in relation to light acclimation	13	0.681066	28.7909	0.000647347	0.00751157	0.637627
33	Alocasia macrorrhiza	Photosynthetic characteristics of a tropical forest understory herb, Alocasia macrorrhiza, and a related crop species, Colocasia esculenta grown in contrasting light environments	22	0.493798	7.60211	2.51e-10	7.2e-05	0.863886
34	Colocasia esculenta	Photosynthetic characteristics of a tropical forest understory herb, Alocasia macrorrhiza, and a related crop species, Colocasia esculenta grown in contrasting light environments	15	0.322009	9.80413	0.000132346	0.0350657	0.66351
