# Supplementary material for: The leaf-scale mass-based photosynthetic optimization model better predicts photosynthetic acclimation than the area-based
Source: AoB Plants. 2024 Aug 19;16(5):plae044. doi: 10.1093/aobpla/plae044 (PMC11459265; doi:10.1093/aobpla/plae044)
Supplement: plae044_suppl_Supplementary_Material_S3 [file plae044_suppl_supplementary_material_s3.zip]

Archive with 5 entries (4 files):
- Supplementary Material 3 Photosynthetic acclimation to light intensity/
- Supplementary Material 3 Photosynthetic acclimation to light intensity/Leaf Lifespan to light intensity.CSV
- Supplementary Material 3 Photosynthetic acclimation to light intensity/Note:Photosynthetic acclimation to light intensity.txt
- Supplementary Material 3 Photosynthetic acclimation to light intensity/Photosynthetic acclimation to light intensity.CSV
- Supplementary Material 3 Photosynthetic acclimation to light intensity/Supplementary Material 3 Photosynthetic acclimation to light intensity.xlsx
