# Supplementary material for: The leaf-scale mass-based photosynthetic optimization model better predicts photosynthetic acclimation than the area-based
Source: AoB Plants. 2024 Aug 19;16(5):plae044. doi: 10.1093/aobpla/plae044 (PMC11459265; doi:10.1093/aobpla/plae044)
Supplement: plae044_suppl_Supplementary_Material_S3 [file plae044_suppl_supplementary_material_s3.zip › Supplementary Material 3 Photosynthetic acclimation to light intensity/Note:Photosynthetic acclimation to light intensity.txt]

(1) Please note that some literatures don't give leaf temperature and  intercellular CO2 concentration In this case, it is assumed that the intercellular CO2 concentration is 0.7 times the atmospheric CO2 concentration, and the leaf temperature is the air temperature. If the atmospheric CO2 concentration and temperature are not given, they are assumed to be 400 ppm and 25 ℃, respectively
(2) The value of intercellular CO2 concentration and leaf temperature generally don't influence the prediction result of relative value .Because these factors are usually constant during the measurement process, they are cancled out in the calculation of relative values. 
(3) Growth PAR（μmol/m2/s) generally was calculated through Growth Daily PAR(mol/m2/d), i.e., Growth PAR=Growth Daily PAR*1000000/Daylength/3600. If the original article did not provide the Growth Daily PAR, getting the Growth Daily PAR from https://power.larc.nasa.gov/data-access-viewer according to longitude, latitude, and growth season. If the unit is W/m2, assuming thatphotosynthetically active radiation accounts for 50% of the total radiation and 1 W/m2 PAR=4.55 μmol/m2/s. For example, if the total radiation is x W/m2, Growth PAR=x*0.5*4.55*24/Daylength.
(4) "kbID" is used to link this file to "Calculate k and b.CSV". If there is a "kbID", it represents this portion of data has  available values of k and b. 
(5) "Group" represent these data comes from the same comparable experiment. For example, the LMA, Jmax,Vcmax and Amax comes from the same treatment (e.g., the same species) of a literature have the same "Group".
(6) "ObsID" is  the smallest taxonomic unit, and any different traits from different species in different literature will be given a different "ObsID"
