# Supplementary material for: The leaf-scale mass-based photosynthetic optimization model better predicts photosynthetic acclimation than the area-based
Source: AoB Plants. 2024 Aug 19;16(5):plae044. doi: 10.1093/aobpla/plae044 (PMC11459265; doi:10.1093/aobpla/plae044)
Supplement: plae044_suppl_Supplementary_Material_S3 [file plae044_suppl_supplementary_material_s3.zip › Supplementary Material 3 Photosynthetic acclimation to light intensity/Supplementary Material 3 Photosynthetic acclimation to light intensity.xlsx]

## Sheet: Photosynthetic capacity
kbID	Latitude	Longitude	Group	Source	Species	Growth VPD	Growth Tem（℃）	Growth PAR（μmol/m2/s)	Growth Daily PAR(mol/m2/d)	Growth releative PAR	Day length	Above Canopy()	Mes Ca	Mes Ci	Measure Tem（℃）	Trait	Value	Remarks	leaf_habit	Needle/Broad lf	Woody/Herbaceous
1	46.4417	-71.4167	1	Canopy photosynthesis of sugar maple (Acer saccharum): comparing big-leaf and multilayer extrapolations of leaf-level measurements	Acer saccharum	1	25	28.4403	1.41292	0.0289532	13.8	48.8	400	200	25	Amax	3.53086		Deciduous	B	Woody
1	46.4417	-71.4167	1	Canopy photosynthesis of sugar maple (Acer saccharum): comparing big-leaf and multilayer extrapolations of leaf-level measurements	Acer saccharum	1	25	37.1912	1.84766	0.0378619	13.8	48.8	400	200	25	Amax	3.82075		Deciduous	B	Woody
1	46.4417	-71.4167	1	Canopy photosynthesis of sugar maple (Acer saccharum): comparing big-leaf and multilayer extrapolations of leaf-level measurements	Acer saccharum	1	25	28.4403	1.41292	0.0289532	13.8	48.8	400	200	25	Amax	3.82118		Deciduous	B	Woody
1	46.4417	-71.4167	1	Canopy photosynthesis of sugar maple (Acer saccharum): comparing big-leaf and multilayer extrapolations of leaf-level measurements	Acer saccharum	1	25	28.4403	1.41292	0.0289532	13.8	48.8	400	200	25	Amax	4.25666		Deciduous	B	Woody
1	46.4417	-71.4167	1	Canopy photosynthesis of sugar maple (Acer saccharum): comparing big-leaf and multilayer extrapolations of leaf-level measurements	Acer saccharum	1	25	153.14	7.60802	0.155902	13.8	48.8	400	200	25	Amax	5.16988		Deciduous	B	Woody
1	46.4417	-71.4167	1	Canopy photosynthesis of sugar maple (Acer saccharum): comparing big-leaf and multilayer extrapolations of leaf-level measurements	Acer saccharum	1	25	129.075	6.41247	0.131403	13.8	48.8	400	200	25	Amax	5.26784		Deciduous	B	Woody
1	46.4417	-71.4167	1	Canopy photosynthesis of sugar maple (Acer saccharum): comparing big-leaf and multilayer extrapolations of leaf-level measurements	Acer saccharum	1	25	91.8843	4.56481	0.0935412	13.8	48.8	400	200	25	Amax	5.26967		Deciduous	B	Woody
1	46.4417	-71.4167	1	Canopy photosynthesis of sugar maple (Acer saccharum): comparing big-leaf and multilayer extrapolations of leaf-level measurements	Acer saccharum	1	25	161.892	8.04278	0.164811	13.8	48.8	400	200	25	Amax	6.28235		Deciduous	B	Woody
1	46.4417	-71.4167	1	Canopy photosynthesis of sugar maple (Acer saccharum): comparing big-leaf and multilayer extrapolations of leaf-level measurements	Acer saccharum	1	25	133.451	6.62982	0.135857	13.8	48.8	400	200	25	Amax	6.71923		Deciduous	B	Woody
1	46.4417	-71.4167	1	Canopy photosynthesis of sugar maple (Acer saccharum): comparing big-leaf and multilayer extrapolations of leaf-level measurements	Acer saccharum	1	25	94.072	4.6735	0.0957684	13.8	48.8	400	200	25	Amax	7.05988		Deciduous	B	Woody
1	46.4417	-71.4167	1	Canopy photosynthesis of sugar maple (Acer saccharum): comparing big-leaf and multilayer extrapolations of leaf-level measurements	Acer saccharum	1	25	290.967	14.4552	0.296214	13.8	48.8	400	200	25	Amax	7.58244		Deciduous	B	Woody
1	46.4417	-71.4167	1	Canopy photosynthesis of sugar maple (Acer saccharum): comparing big-leaf and multilayer extrapolations of leaf-level measurements	Acer saccharum	1	25	179.393	8.91225	0.182628	13.8	48.8	400	200	25	Amax	9.32987		Deciduous	B	Woody
1	46.4417	-71.4167	1	Canopy photosynthesis of sugar maple (Acer saccharum): comparing big-leaf and multilayer extrapolations of leaf-level measurements	Acer saccharum	1	25	312.845	15.5421	0.318486	13.8	48.8	400	200	25	Amax	9.56523		Deciduous	B	Woody
1	46.4417	-71.4167	1	Canopy photosynthesis of sugar maple (Acer saccharum): comparing big-leaf and multilayer extrapolations of leaf-level measurements	Acer saccharum	1	25	455.046	22.6067	0.463252	13.8	48.8	400	200	25	Amax	10.0905		Deciduous	B	Woody
1	46.4417	-71.4167	1	Canopy photosynthesis of sugar maple (Acer saccharum): comparing big-leaf and multilayer extrapolations of leaf-level measurements	Acer saccharum	1	25	334.721	16.6289	0.340757	13.8	48.8	400	200	25	Amax	10.0964		Deciduous	B	Woody
1	46.4417	-71.4167	1	Canopy photosynthesis of sugar maple (Acer saccharum): comparing big-leaf and multilayer extrapolations of leaf-level measurements	Acer saccharum	1	25	363.161	18.0418	0.36971	13.8	48.8	400	200	25	Amax	10.724		Deciduous	B	Woody
1	46.4417	-71.4167	1	Canopy photosynthesis of sugar maple (Acer saccharum): comparing big-leaf and multilayer extrapolations of leaf-level measurements	Acer saccharum	1	25	763.515	37.9314	0.777283	13.8	48.8	400	200	25	Amax	11.0914		Deciduous	B	Woody
1	46.4417	-71.4167	1	Canopy photosynthesis of sugar maple (Acer saccharum): comparing big-leaf and multilayer extrapolations of leaf-level measurements	Acer saccharum	1	25	621.313	30.8668	0.632517	13.8	48.8	400	200	25	Amax	11.0984		Deciduous	B	Woody
1	46.4417	-71.4167	1	Canopy photosynthesis of sugar maple (Acer saccharum): comparing big-leaf and multilayer extrapolations of leaf-level measurements	Acer saccharum	1	25	566.619	28.1496	0.576837	13.8	48.8	400	200	25	Amax	11.2463		Deciduous	B	Woody
1	46.4417	-71.4167	1	Canopy photosynthesis of sugar maple (Acer saccharum): comparing big-leaf and multilayer extrapolations of leaf-level measurements	Acer saccharum	1	25	496.613	24.6717	0.505568	13.8	48.8	400	200	25	Amax	12.0723		Deciduous	B	Woody
1	46.4417	-71.4167	1	Canopy photosynthesis of sugar maple (Acer saccharum): comparing big-leaf and multilayer extrapolations of leaf-level measurements	Acer saccharum	1	25	625.688	31.0842	0.636971	13.8	48.8	400	200	25	Amax	12.2595		Deciduous	B	Woody
1	46.4417	-71.4167	1	Canopy photosynthesis of sugar maple (Acer saccharum): comparing big-leaf and multilayer extrapolations of leaf-level measurements	Acer saccharum	1	25	818.207	40.6485	0.832962	13.8	48.8	400	200	25	Amax	12.3952		Deciduous	B	Woody
1	46.4417	-71.4167	1	Canopy photosynthesis of sugar maple (Acer saccharum): comparing big-leaf and multilayer extrapolations of leaf-level measurements	Acer saccharum	1	25	16.103	0.799998	0.0163934	13.8	48.8	400	200	25	LMA	19.4374		Deciduous	B	Woody
1	46.4417	-71.4167	1	Canopy photosynthesis of sugar maple (Acer saccharum): comparing big-leaf and multilayer extrapolations of leaf-level measurements	Acer saccharum	1	25	40.2576	2	0.0409836	13.8	48.8	400	200	25	LMA	27.6276		Deciduous	B	Woody
1	46.4417	-71.4167	1	Canopy photosynthesis of sugar maple (Acer saccharum): comparing big-leaf and multilayer extrapolations of leaf-level measurements	Acer saccharum	1	25	48.3092	2.4	0.0491803	13.8	48.8	400	200	25	LMA	30.0168		Deciduous	B	Woody
1	46.4417	-71.4167	1	Canopy photosynthesis of sugar maple (Acer saccharum): comparing big-leaf and multilayer extrapolations of leaf-level measurements	Acer saccharum	1	25	36.2318	1.8	0.0368852	13.8	48.8	400	200	25	LMA	30.6944		Deciduous	B	Woody
1	46.4417	-71.4167	1	Canopy photosynthesis of sugar maple (Acer saccharum): comparing big-leaf and multilayer extrapolations of leaf-level measurements	Acer saccharum	1	25	24.1546	1.2	0.0245902	13.8	48.8	400	200	25	LMA	31.7129		Deciduous	B	Woody
1	46.4417	-71.4167	1	Canopy photosynthesis of sugar maple (Acer saccharum): comparing big-leaf and multilayer extrapolations of leaf-level measurements	Acer saccharum	1	25	56.3607	2.8	0.057377	13.8	48.8	400	200	25	LMA	34.1105		Deciduous	B	Woody
1	46.4417	-71.4167	1	Canopy photosynthesis of sugar maple (Acer saccharum): comparing big-leaf and multilayer extrapolations of leaf-level measurements	Acer saccharum	1	25	24.1546	1.2	0.0245902	13.8	48.8	400	200	25	LMA	34.7811		Deciduous	B	Woody
1	46.4417	-71.4167	1	Canopy photosynthesis of sugar maple (Acer saccharum): comparing big-leaf and multilayer extrapolations of leaf-level measurements	Acer saccharum	1	25	112.721	5.6	0.114754	13.8	48.8	400	200	25	LMA	36.1755		Deciduous	B	Woody
1	46.4417	-71.4167	1	Canopy photosynthesis of sugar maple (Acer saccharum): comparing big-leaf and multilayer extrapolations of leaf-level measurements	Acer saccharum	1	25	80.5153	4	0.0819672	13.8	48.8	400	200	25	LMA	37.5279		Deciduous	B	Woody
1	46.4417	-71.4167	1	Canopy photosynthesis of sugar maple (Acer saccharum): comparing big-leaf and multilayer extrapolations of leaf-level measurements	Acer saccharum	1	25	28.1803	1.4	0.0286885	13.8	48.8	400	200	25	LMA	38.1916		Deciduous	B	Woody
1	46.4417	-71.4167	1	Canopy photosynthesis of sugar maple (Acer saccharum): comparing big-leaf and multilayer extrapolations of leaf-level measurements	Acer saccharum	1	25	16.103	0.799998	0.0163934	13.8	48.8	400	200	25	LMA	39.2101		Deciduous	B	Woody
1	46.4417	-71.4167	1	Canopy photosynthesis of sugar maple (Acer saccharum): comparing big-leaf and multilayer extrapolations of leaf-level measurements	Acer saccharum	1	25	36.2318	1.8	0.0368852	13.8	48.8	400	200	25	LMA	39.2171		Deciduous	B	Woody
1	46.4417	-71.4167	1	Canopy photosynthesis of sugar maple (Acer saccharum): comparing big-leaf and multilayer extrapolations of leaf-level measurements	Acer saccharum	1	25	56.3607	2.8	0.057377	13.8	48.8	400	200	25	LMA	39.2241		Deciduous	B	Woody
1	46.4417	-71.4167	1	Canopy photosynthesis of sugar maple (Acer saccharum): comparing big-leaf and multilayer extrapolations of leaf-level measurements	Acer saccharum	1	25	104.67	5.19998	0.106557	13.8	48.8	400	200	25	LMA	39.2409		Deciduous	B	Woody
1	46.4417	-71.4167	1	Canopy photosynthesis of sugar maple (Acer saccharum): comparing big-leaf and multilayer extrapolations of leaf-level measurements	Acer saccharum	1	25	88.5668	4.4	0.0901639	13.8	48.8	400	200	25	LMA	39.9171		Deciduous	B	Woody
1	46.4417	-71.4167	1	Canopy photosynthesis of sugar maple (Acer saccharum): comparing big-leaf and multilayer extrapolations of leaf-level measurements	Acer saccharum	1	25	229.469	11.4	0.233607	13.8	48.8	400	200	25	LMA	40.6478		Deciduous	B	Woody
1	46.4417	-71.4167	1	Canopy photosynthesis of sugar maple (Acer saccharum): comparing big-leaf and multilayer extrapolations of leaf-level measurements	Acer saccharum	1	25	24.1546	1.2	0.0245902	13.8	48.8	400	200	25	LMA	41.2584		Deciduous	B	Woody
1	46.4417	-71.4167	1	Canopy photosynthesis of sugar maple (Acer saccharum): comparing big-leaf and multilayer extrapolations of leaf-level measurements	Acer saccharum	1	25	28.1803	1.4	0.0286885	13.8	48.8	400	200	25	LMA	42.6234		Deciduous	B	Woody
1	46.4417	-71.4167	1	Canopy photosynthesis of sugar maple (Acer saccharum): comparing big-leaf and multilayer extrapolations of leaf-level measurements	Acer saccharum	1	25	96.6184	4.8	0.0983607	13.8	48.8	400	200	25	LMA	42.9881		Deciduous	B	Woody
1	46.4417	-71.4167	1	Canopy photosynthesis of sugar maple (Acer saccharum): comparing big-leaf and multilayer extrapolations of leaf-level measurements	Acer saccharum	1	25	128.825	6.40002	0.131148	13.8	48.8	400	200	25	LMA	43.3402		Deciduous	B	Woody
1	46.4417	-71.4167	1	Canopy photosynthesis of sugar maple (Acer saccharum): comparing big-leaf and multilayer extrapolations of leaf-level measurements	Acer saccharum	1	25	28.1803	1.4	0.0286885	13.8	48.8	400	200	25	LMA	44.6689		Deciduous	B	Woody
1	46.4417	-71.4167	1	Canopy photosynthesis of sugar maple (Acer saccharum): comparing big-leaf and multilayer extrapolations of leaf-level measurements	Acer saccharum	1	25	28.1803	1.4	0.0286885	13.8	48.8	400	200	25	LMA	45.3507		Deciduous	B	Woody
1	46.4417	-71.4167	1	Canopy photosynthesis of sugar maple (Acer saccharum): comparing big-leaf and multilayer extrapolations of leaf-level measurements	Acer saccharum	1	25	72.4638	3.6	0.0737705	13.8	48.8	400	200	25	LMA	45.707		Deciduous	B	Woody
1	46.4417	-71.4167	1	Canopy photosynthesis of sugar maple (Acer saccharum): comparing big-leaf and multilayer extrapolations of leaf-level measurements	Acer saccharum	1	25	36.2318	1.8	0.0368852	13.8	48.8	400	200	25	LMA	48.4217		Deciduous	B	Woody
1	46.4417	-71.4167	1	Canopy photosynthesis of sugar maple (Acer saccharum): comparing big-leaf and multilayer extrapolations of leaf-level measurements	Acer saccharum	1	25	491.143	24.4	0.5	13.8	48.8	400	200	25	LMA	50.2841		Deciduous	B	Woody
1	46.4417	-71.4167	1	Canopy photosynthesis of sugar maple (Acer saccharum): comparing big-leaf and multilayer extrapolations of leaf-level measurements	Acer saccharum	1	25	225.443	11.2	0.229508	13.8	48.8	400	200	25	LMA	50.5328		Deciduous	B	Woody
1	46.4417	-71.4167	1	Canopy photosynthesis of sugar maple (Acer saccharum): comparing big-leaf and multilayer extrapolations of leaf-level measurements	Acer saccharum	1	25	289.855	14.4	0.295082	13.8	48.8	400	200	25	LMA	52.9415		Deciduous	B	Woody
1	46.4417	-71.4167	1	Canopy photosynthesis of sugar maple (Acer saccharum): comparing big-leaf and multilayer extrapolations of leaf-level measurements	Acer saccharum	1	25	309.984	15.4	0.315574	13.8	48.8	400	200	25	LMA	54.9939		Deciduous	B	Woody
1	46.4417	-71.4167	1	Canopy photosynthesis of sugar maple (Acer saccharum): comparing big-leaf and multilayer extrapolations of leaf-level measurements	Acer saccharum	1	25	410.628	20.4	0.418033	13.8	48.8	400	200	25	LMA	56.3925		Deciduous	B	Woody
1	46.4417	-71.4167	1	Canopy photosynthesis of sugar maple (Acer saccharum): comparing big-leaf and multilayer extrapolations of leaf-level measurements	Acer saccharum	1	25	607.89	30.2	0.618852	13.8	48.8	400	200	25	LMA	58.5064		Deciduous	B	Woody
1	46.4417	-71.4167	1	Canopy photosynthesis of sugar maple (Acer saccharum): comparing big-leaf and multilayer extrapolations of leaf-level measurements	Acer saccharum	1	25	330.113	16.4	0.336066	13.8	48.8	400	200	25	LMA	59.7737		Deciduous	B	Woody
1	46.4417	-71.4167	1	Canopy photosynthesis of sugar maple (Acer saccharum): comparing big-leaf and multilayer extrapolations of leaf-level measurements	Acer saccharum	1	25	442.834	22	0.45082	13.8	48.8	400	200	25	LMA	59.8128		Deciduous	B	Woody
1	46.4417	-71.4167	1	Canopy photosynthesis of sugar maple (Acer saccharum): comparing big-leaf and multilayer extrapolations of leaf-level measurements	Acer saccharum	1	25	346.216	17.2	0.352459	13.8	48.8	400	200	25	LMA	60.1202		Deciduous	B	Woody
1	46.4417	-71.4167	1	Canopy photosynthesis of sugar maple (Acer saccharum): comparing big-leaf and multilayer extrapolations of leaf-level measurements	Acer saccharum	1	25	173.108	8.60002	0.17623	13.8	48.8	400	200	25	LMA	62.7874		Deciduous	B	Woody
1	46.4417	-71.4167	1	Canopy photosynthesis of sugar maple (Acer saccharum): comparing big-leaf and multilayer extrapolations of leaf-level measurements	Acer saccharum	1	25	197.263	9.80002	0.20082	13.8	48.8	400	200	25	LMA	62.7957		Deciduous	B	Woody
1	46.4417	-71.4167	1	Canopy photosynthesis of sugar maple (Acer saccharum): comparing big-leaf and multilayer extrapolations of leaf-level measurements	Acer saccharum	1	25	197.263	9.80002	0.20082	13.8	48.8	400	200	25	LMA	64.5003		Deciduous	B	Woody
1	46.4417	-71.4167	1	Canopy photosynthesis of sugar maple (Acer saccharum): comparing big-leaf and multilayer extrapolations of leaf-level measurements	Acer saccharum	1	25	281.803	14	0.286885	13.8	48.8	400	200	25	LMA	65.2114		Deciduous	B	Woody
1	46.4417	-71.4167	1	Canopy photosynthesis of sugar maple (Acer saccharum): comparing big-leaf and multilayer extrapolations of leaf-level measurements	Acer saccharum	1	25	483.092	24	0.491803	13.8	48.8	400	200	25	LMA	65.9631		Deciduous	B	Woody
1	46.4417	-71.4167	1	Canopy photosynthesis of sugar maple (Acer saccharum): comparing big-leaf and multilayer extrapolations of leaf-level measurements	Acer saccharum	1	25	652.173	32.4	0.663934	13.8	48.8	400	200	25	LMA	68.7491		Deciduous	B	Woody
1	46.4417	-71.4167	1	Canopy photosynthesis of sugar maple (Acer saccharum): comparing big-leaf and multilayer extrapolations of leaf-level measurements	Acer saccharum	1	25	418.68	20.8	0.42623	13.8	48.8	400	200	25	LMA	74.4635		Deciduous	B	Woody
1	46.4417	-71.4167	1	Canopy photosynthesis of sugar maple (Acer saccharum): comparing big-leaf and multilayer extrapolations of leaf-level measurements	Acer saccharum	1	25	587.762	29.2	0.598361	13.8	48.8	400	200	25	LMA	79.9767		Deciduous	B	Woody
1	46.4417	-71.4167	1	Canopy photosynthesis of sugar maple (Acer saccharum): comparing big-leaf and multilayer extrapolations of leaf-level measurements	Acer saccharum	1	25	680.354	33.8	0.692623	13.8	48.8	400	200	25	LMA	80.0088		Deciduous	B	Woody
1	46.4417	-71.4167	1	Canopy photosynthesis of sugar maple (Acer saccharum): comparing big-leaf and multilayer extrapolations of leaf-level measurements	Acer saccharum	1	25	776.973	38.6	0.790984	13.8	48.8	400	200	25	LMA	81.7469		Deciduous	B	Woody
1	46.4417	-71.4167	1	Canopy photosynthesis of sugar maple (Acer saccharum): comparing big-leaf and multilayer extrapolations of leaf-level measurements	Acer saccharum	1	25	780.998	38.8	0.795082	13.8	48.8	400	200	25	LMA	90.612		Deciduous	B	Woody
1	46.4417	-71.4167	1	Canopy photosynthesis of sugar maple (Acer saccharum): comparing big-leaf and multilayer extrapolations of leaf-level measurements	Acer saccharum	1	25	909.823	45.2	0.92623	13.8	48.8	400	200	25	LMA	97.1339		Deciduous	B	Woody
1	46.4417	-71.4167	1	Canopy photosynthesis of sugar maple (Acer saccharum): comparing big-leaf and multilayer extrapolations of leaf-level measurements	Acer saccharum	1	25	986.314	49.0001	1.0041	13.8	48.8	400	200	25	LMA	99.8878		Deciduous	B	Woody
1	46.4417	-71.4167	1	Canopy photosynthesis of sugar maple (Acer saccharum): comparing big-leaf and multilayer extrapolations of leaf-level measurements	Acer saccharum	1	25	881.643	43.8	0.897541	13.8	48.8	400	200	25	LMA	100.192		Deciduous	B	Woody
1	46.4417	-71.4167	1	Canopy photosynthesis of sugar maple (Acer saccharum): comparing big-leaf and multilayer extrapolations of leaf-level measurements	Acer saccharum	1	25	889.694	44.2	0.905738	13.8	48.8	400	200	25	LMA	100.195		Deciduous	B	Woody
1	46.4417	-71.4167	1	Canopy photosynthesis of sugar maple (Acer saccharum): comparing big-leaf and multilayer extrapolations of leaf-level measurements	Acer saccharum	1	25	982.287	48.8	1	13.8	48.8	400	200	25	LMA	120		Deciduous	B	Woody
1	46.4417	-71.4167	1	Canopy photosynthesis of sugar maple (Acer saccharum): comparing big-leaf and multilayer extrapolations of leaf-level measurements	Acer saccharum	1	25	28.4403	1.41292	0.0289532	13.8	48.8	400	200	25	Vcmax25	20.56		Deciduous	B	Woody
1	46.4417	-71.4167	1	Canopy photosynthesis of sugar maple (Acer saccharum): comparing big-leaf and multilayer extrapolations of leaf-level measurements	Acer saccharum	1	25	37.1912	1.84766	0.0378619	13.8	48.8	400	200	25	Vcmax25	22.248		Deciduous	B	Woody
1	46.4417	-71.4167	1	Canopy photosynthesis of sugar maple (Acer saccharum): comparing big-leaf and multilayer extrapolations of leaf-level measurements	Acer saccharum	1	25	28.4403	1.41292	0.0289532	13.8	48.8	400	200	25	Vcmax25	22.2505		Deciduous	B	Woody
1	46.4417	-71.4167	1	Canopy photosynthesis of sugar maple (Acer saccharum): comparing big-leaf and multilayer extrapolations of leaf-level measurements	Acer saccharum	1	25	28.4403	1.41292	0.0289532	13.8	48.8	400	200	25	Vcmax25	24.7863		Deciduous	B	Woody
1	46.4417	-71.4167	1	Canopy photosynthesis of sugar maple (Acer saccharum): comparing big-leaf and multilayer extrapolations of leaf-level measurements	Acer saccharum	1	25	153.14	7.60802	0.155902	13.8	48.8	400	200	25	Vcmax25	30.1039		Deciduous	B	Woody
1	46.4417	-71.4167	1	Canopy photosynthesis of sugar maple (Acer saccharum): comparing big-leaf and multilayer extrapolations of leaf-level measurements	Acer saccharum	1	25	129.075	6.41247	0.131403	13.8	48.8	400	200	25	Vcmax25	30.6743		Deciduous	B	Woody
1	46.4417	-71.4167	1	Canopy photosynthesis of sugar maple (Acer saccharum): comparing big-leaf and multilayer extrapolations of leaf-level measurements	Acer saccharum	1	25	91.8843	4.56481	0.0935412	13.8	48.8	400	200	25	Vcmax25	30.6849		Deciduous	B	Woody
1	46.4417	-71.4167	1	Canopy photosynthesis of sugar maple (Acer saccharum): comparing big-leaf and multilayer extrapolations of leaf-level measurements	Acer saccharum	1	25	161.892	8.04278	0.164811	13.8	48.8	400	200	25	Vcmax25	36.5817		Deciduous	B	Woody
1	46.4417	-71.4167	1	Canopy photosynthesis of sugar maple (Acer saccharum): comparing big-leaf and multilayer extrapolations of leaf-level measurements	Acer saccharum	1	25	133.451	6.62982	0.135857	13.8	48.8	400	200	25	Vcmax25	39.1256		Deciduous	B	Woody
1	46.4417	-71.4167	1	Canopy photosynthesis of sugar maple (Acer saccharum): comparing big-leaf and multilayer extrapolations of leaf-level measurements	Acer saccharum	1	25	94.072	4.6735	0.0957684	13.8	48.8	400	200	25	Vcmax25	41.1092		Deciduous	B	Woody
1	46.4417	-71.4167	1	Canopy photosynthesis of sugar maple (Acer saccharum): comparing big-leaf and multilayer extrapolations of leaf-level measurements	Acer saccharum	1	25	290.967	14.4552	0.296214	13.8	48.8	400	200	25	Vcmax25	44.1521		Deciduous	B	Woody
1	46.4417	-71.4167	1	Canopy photosynthesis of sugar maple (Acer saccharum): comparing big-leaf and multilayer extrapolations of leaf-level measurements	Acer saccharum	1	25	179.393	8.91225	0.182628	13.8	48.8	400	200	25	Vcmax25	54.3272		Deciduous	B	Woody
1	46.4417	-71.4167	1	Canopy photosynthesis of sugar maple (Acer saccharum): comparing big-leaf and multilayer extrapolations of leaf-level measurements	Acer saccharum	1	25	312.845	15.5421	0.318486	13.8	48.8	400	200	25	Vcmax25	55.6977		Deciduous	B	Woody
1	46.4417	-71.4167	1	Canopy photosynthesis of sugar maple (Acer saccharum): comparing big-leaf and multilayer extrapolations of leaf-level measurements	Acer saccharum	1	25	455.046	22.6067	0.463252	13.8	48.8	400	200	25	Vcmax25	58.7563		Deciduous	B	Woody
1	46.4417	-71.4167	1	Canopy photosynthesis of sugar maple (Acer saccharum): comparing big-leaf and multilayer extrapolations of leaf-level measurements	Acer saccharum	1	25	334.721	16.6289	0.340757	13.8	48.8	400	200	25	Vcmax25	58.7907		Deciduous	B	Woody
1	46.4417	-71.4167	1	Canopy photosynthesis of sugar maple (Acer saccharum): comparing big-leaf and multilayer extrapolations of leaf-level measurements	Acer saccharum	1	25	363.161	18.0418	0.36971	13.8	48.8	400	200	25	Vcmax25	62.4452		Deciduous	B	Woody
1	46.4417	-71.4167	1	Canopy photosynthesis of sugar maple (Acer saccharum): comparing big-leaf and multilayer extrapolations of leaf-level measurements	Acer saccharum	1	25	763.515	37.9314	0.777283	13.8	48.8	400	200	25	Vcmax25	64.5845		Deciduous	B	Woody
1	46.4417	-71.4167	1	Canopy photosynthesis of sugar maple (Acer saccharum): comparing big-leaf and multilayer extrapolations of leaf-level measurements	Acer saccharum	1	25	621.313	30.8668	0.632517	13.8	48.8	400	200	25	Vcmax25	64.6253		Deciduous	B	Woody
1	46.4417	-71.4167	1	Canopy photosynthesis of sugar maple (Acer saccharum): comparing big-leaf and multilayer extrapolations of leaf-level measurements	Acer saccharum	1	25	566.619	28.1496	0.576837	13.8	48.8	400	200	25	Vcmax25	65.4865		Deciduous	B	Woody
1	46.4417	-71.4167	1	Canopy photosynthesis of sugar maple (Acer saccharum): comparing big-leaf and multilayer extrapolations of leaf-level measurements	Acer saccharum	1	25	496.613	24.6717	0.505568	13.8	48.8	400	200	25	Vcmax25	70.2962		Deciduous	B	Woody
1	46.4417	-71.4167	1	Canopy photosynthesis of sugar maple (Acer saccharum): comparing big-leaf and multilayer extrapolations of leaf-level measurements	Acer saccharum	1	25	625.688	31.0842	0.636971	13.8	48.8	400	200	25	Vcmax25	71.3863		Deciduous	B	Woody
1	46.4417	-71.4167	1	Canopy photosynthesis of sugar maple (Acer saccharum): comparing big-leaf and multilayer extrapolations of leaf-level measurements	Acer saccharum	1	25	818.207	40.6485	0.832962	13.8	48.8	400	200	25	Vcmax25	72.1764		Deciduous	B	Woody
9	44.4167	-121.667	2	Foliage physiology and biochemistry in response to light gradients in conifers with varying shade tolerance	Pinus ponderosa	1	25	101.884	5.46505	0.090631	14.9	60.3	360	252	25	Amax	11.2097		Evergreen	N	Woody
9	44.4167	-121.667	2	Foliage physiology and biochemistry in response to light gradients in conifers with varying shade tolerance	Pinus ponderosa	1	25	215.293	11.5483	0.191514	14.9	60.3	360	252	25	Amax	11.3729		Evergreen	N	Woody
9	44.4167	-121.667	2	Foliage physiology and biochemistry in response to light gradients in conifers with varying shade tolerance	Pinus ponderosa	1	25	218.608	11.7261	0.194463	14.9	60.3	360	252	25	Amax	11.949		Evergreen	N	Woody
9	44.4167	-121.667	2	Foliage physiology and biochemistry in response to light gradients in conifers with varying shade tolerance	Pinus ponderosa	1	25	445.451	23.894	0.396252	14.9	60.3	360	252	25	Amax	12.4677		Evergreen	N	Woody
9	44.4167	-121.667	2	Foliage physiology and biochemistry in response to light gradients in conifers with varying shade tolerance	Pinus ponderosa	1	25	241.359	12.9465	0.214701	14.9	60.3	360	252	25	Amax	12.5201		Evergreen	N	Woody
9	44.4167	-121.667	2	Foliage physiology and biochemistry in response to light gradients in conifers with varying shade tolerance	Pinus ponderosa	1	25	611.016	32.7749	0.543531	14.9	60.3	360	252	25	Amax	15.1175		Evergreen	N	Woody
9	44.4167	-121.667	2	Foliage physiology and biochemistry in response to light gradients in conifers with varying shade tolerance	Pinus ponderosa	1	25	824.84	44.2444	0.733738	14.9	60.3	360	252	25	Amax	15.1588		Evergreen	N	Woody
9	44.4167	-121.667	2	Foliage physiology and biochemistry in response to light gradients in conifers with varying shade tolerance	Pinus ponderosa	1	25	1067.84	57.2791	0.949902	14.9	60.3	360	252	25	Amax	15.3849		Evergreen	N	Woody
9	44.4167	-121.667	2	Foliage physiology and biochemistry in response to light gradients in conifers with varying shade tolerance	Pinus ponderosa	1	25	679.109	36.4274	0.604103	14.9	60.3	360	252	25	Amax	15.5808		Evergreen	N	Woody
9	44.4167	-121.667	2	Foliage physiology and biochemistry in response to light gradients in conifers with varying shade tolerance	Pinus ponderosa	1	25	102.457	5.49579	0.0911408	14.9	60.3	360	252	25	Amax	15.6327		Evergreen	N	Woody
9	44.4167	-121.667	2	Foliage physiology and biochemistry in response to light gradients in conifers with varying shade tolerance	Pinus ponderosa	1	25	348.8	18.7096	0.310276	14.9	60.3	360	252	25	Amax	16.6271		Evergreen	N	Woody
9	44.4167	-121.667	2	Foliage physiology and biochemistry in response to light gradients in conifers with varying shade tolerance	Pinus ponderosa	1	25	413.616	22.1864	0.367933	14.9	60.3	360	252	25	Amax	16.8028		Evergreen	N	Woody
9	44.4167	-121.667	2	Foliage physiology and biochemistry in response to light gradients in conifers with varying shade tolerance	Pinus ponderosa	1	25	391.101	20.9787	0.347905	14.9	60.3	360	252	25	Amax	18.0586		Evergreen	N	Woody
9	44.4167	-121.667	2	Foliage physiology and biochemistry in response to light gradients in conifers with varying shade tolerance	Pinus ponderosa	1	25	890.016	47.7405	0.791716	14.9	60.3	360	252	25	Amax	18.1229		Evergreen	N	Woody
9	44.4167	-121.667	2	Foliage physiology and biochemistry in response to light gradients in conifers with varying shade tolerance	Pinus ponderosa	1	25	867.34	46.5241	0.771544	14.9	60.3	360	252	25	Amax	18.1287		Evergreen	N	Woody
9	44.4167	-121.667	2	Foliage physiology and biochemistry in response to light gradients in conifers with varying shade tolerance	Pinus ponderosa	1	25	517.468	27.757	0.460315	14.9	60.3	360	252	25	Amax	18.2185		Evergreen	N	Woody
9	44.4167	-121.667	2	Foliage physiology and biochemistry in response to light gradients in conifers with varying shade tolerance	Pinus ponderosa	1	25	624.822	33.5155	0.555812	14.9	60.3	360	252	25	Amax	21.6525		Evergreen	N	Woody
9	44.4167	-121.667	2	Foliage physiology and biochemistry in response to light gradients in conifers with varying shade tolerance	Pinus ponderosa	1	25	45.0815	2.41817	0.0401023	14.9	60.3	360	252	25	LMA	211.854		Evergreen	N	Woody
9	44.4167	-121.667	2	Foliage physiology and biochemistry in response to light gradients in conifers with varying shade tolerance	Pinus ponderosa	1	25	239.117	12.8262	0.212707	14.9	60.3	360	252	25	LMA	224.185		Evergreen	N	Woody
9	44.4167	-121.667	2	Foliage physiology and biochemistry in response to light gradients in conifers with varying shade tolerance	Pinus ponderosa	1	25	99.4622	5.33515	0.0884768	14.9	60.3	360	252	25	LMA	229.484		Evergreen	N	Woody
9	44.4167	-121.667	2	Foliage physiology and biochemistry in response to light gradients in conifers with varying shade tolerance	Pinus ponderosa	1	25	211.412	11.3401	0.188062	14.9	60.3	360	252	25	LMA	252.713		Evergreen	N	Woody
9	44.4167	-121.667	2	Foliage physiology and biochemistry in response to light gradients in conifers with varying shade tolerance	Pinus ponderosa	1	25	411.933	22.0961	0.366436	14.9	60.3	360	252	25	LMA	254.273		Evergreen	N	Woody
9	44.4167	-121.667	2	Foliage physiology and biochemistry in response to light gradients in conifers with varying shade tolerance	Pinus ponderosa	1	25	98.032	5.25843	0.0872045	14.9	60.3	360	252	25	LMA	255.436		Evergreen	N	Woody
9	44.4167	-121.667	2	Foliage physiology and biochemistry in response to light gradients in conifers with varying shade tolerance	Pinus ponderosa	1	25	400.538	21.4848	0.356299	14.9	60.3	360	252	25	LMA	267.583		Evergreen	N	Woody
9	44.4167	-121.667	2	Foliage physiology and biochemistry in response to light gradients in conifers with varying shade tolerance	Pinus ponderosa	1	25	218.111	11.6995	0.194021	14.9	60.3	360	252	25	LMA	267.891		Evergreen	N	Woody
9	44.4167	-121.667	2	Foliage physiology and biochemistry in response to light gradients in conifers with varying shade tolerance	Pinus ponderosa	1	25	351.264	18.8418	0.312468	14.9	60.3	360	252	25	LMA	271.464		Evergreen	N	Woody
9	44.4167	-121.667	2	Foliage physiology and biochemistry in response to light gradients in conifers with varying shade tolerance	Pinus ponderosa	1	25	826.243	44.3197	0.734986	14.9	60.3	360	252	25	LMA	271.927		Evergreen	N	Woody
9	44.4167	-121.667	2	Foliage physiology and biochemistry in response to light gradients in conifers with varying shade tolerance	Pinus ponderosa	1	25	446.644	23.958	0.397313	14.9	60.3	360	252	25	LMA	278.265		Evergreen	N	Woody
9	44.4167	-121.667	2	Foliage physiology and biochemistry in response to light gradients in conifers with varying shade tolerance	Pinus ponderosa	1	25	624.156	33.4797	0.555219	14.9	60.3	360	252	25	LMA	279.864		Evergreen	N	Woody
9	44.4167	-121.667	2	Foliage physiology and biochemistry in response to light gradients in conifers with varying shade tolerance	Pinus ponderosa	1	25	892.055	47.8498	0.793529	14.9	60.3	360	252	25	LMA	280.677		Evergreen	N	Woody
9	44.4167	-121.667	2	Foliage physiology and biochemistry in response to light gradients in conifers with varying shade tolerance	Pinus ponderosa	1	25	387.556	20.7885	0.344751	14.9	60.3	360	252	25	LMA	287.858		Evergreen	N	Woody
9	44.4167	-121.667	2	Foliage physiology and biochemistry in response to light gradients in conifers with varying shade tolerance	Pinus ponderosa	1	25	517.459	27.7565	0.460307	14.9	60.3	360	252	25	LMA	295.867		Evergreen	N	Woody
9	44.4167	-121.667	2	Foliage physiology and biochemistry in response to light gradients in conifers with varying shade tolerance	Pinus ponderosa	1	25	864.282	46.3601	0.768824	14.9	60.3	360	252	25	LMA	300.977		Evergreen	N	Woody
9	44.4167	-121.667	2	Foliage physiology and biochemistry in response to light gradients in conifers with varying shade tolerance	Pinus ponderosa	1	25	1069.74	57.3808	0.951589	14.9	60.3	360	252	25	LMA	303.162		Evergreen	N	Woody
9	44.4167	-121.667	2	Foliage physiology and biochemistry in response to light gradients in conifers with varying shade tolerance	Pinus ponderosa	1	25	602.999	32.3449	0.536399	14.9	60.3	360	252	25	LMA	305.216		Evergreen	N	Woody
9	44.4167	-121.667	2	Foliage physiology and biochemistry in response to light gradients in conifers with varying shade tolerance	Pinus ponderosa	1	25	677.065	36.3178	0.602285	14.9	60.3	360	252	25	LMA	318.382		Evergreen	N	Woody
9	44.4167	-121.667	2	Foliage physiology and biochemistry in response to light gradients in conifers with varying shade tolerance	Pinus ponderosa	1	25	101.884	5.46505	0.090631	14.9	60.3	400	280	25	Vcmax25	47.0305		Evergreen	N	Woody
9	44.4167	-121.667	2	Foliage physiology and biochemistry in response to light gradients in conifers with varying shade tolerance	Pinus ponderosa	1	25	215.293	11.5483	0.191514	14.9	60.3	400	280	25	Vcmax25	47.7152		Evergreen	N	Woody
9	44.4167	-121.667	2	Foliage physiology and biochemistry in response to light gradients in conifers with varying shade tolerance	Pinus ponderosa	1	25	218.608	11.7261	0.194463	14.9	60.3	400	280	25	Vcmax25	50.1322		Evergreen	N	Woody
9	44.4167	-121.667	2	Foliage physiology and biochemistry in response to light gradients in conifers with varying shade tolerance	Pinus ponderosa	1	25	445.451	23.894	0.396252	14.9	60.3	400	280	25	Vcmax25	52.3084		Evergreen	N	Woody
9	44.4167	-121.667	2	Foliage physiology and biochemistry in response to light gradients in conifers with varying shade tolerance	Pinus ponderosa	1	25	241.359	12.9465	0.214701	14.9	60.3	400	280	25	Vcmax25	52.5283		Evergreen	N	Woody
9	44.4167	-121.667	2	Foliage physiology and biochemistry in response to light gradients in conifers with varying shade tolerance	Pinus ponderosa	1	25	611.016	32.7749	0.543531	14.9	60.3	400	280	25	Vcmax25	63.4257		Evergreen	N	Woody
9	44.4167	-121.667	2	Foliage physiology and biochemistry in response to light gradients in conifers with varying shade tolerance	Pinus ponderosa	1	25	824.84	44.2444	0.733738	14.9	60.3	400	280	25	Vcmax25	63.599		Evergreen	N	Woody
9	44.4167	-121.667	2	Foliage physiology and biochemistry in response to light gradients in conifers with varying shade tolerance	Pinus ponderosa	1	25	1067.84	57.2791	0.949902	14.9	60.3	400	280	25	Vcmax25	64.5476		Evergreen	N	Woody
9	44.4167	-121.667	2	Foliage physiology and biochemistry in response to light gradients in conifers with varying shade tolerance	Pinus ponderosa	1	25	679.109	36.4274	0.604103	14.9	60.3	400	280	25	Vcmax25	65.3695		Evergreen	N	Woody
9	44.4167	-121.667	2	Foliage physiology and biochemistry in response to light gradients in conifers with varying shade tolerance	Pinus ponderosa	1	25	102.457	5.49579	0.0911408	14.9	60.3	400	280	25	Vcmax25	65.5872		Evergreen	N	Woody
9	44.4167	-121.667	2	Foliage physiology and biochemistry in response to light gradients in conifers with varying shade tolerance	Pinus ponderosa	1	25	348.8	18.7096	0.310276	14.9	60.3	400	280	25	Vcmax25	69.7592		Evergreen	N	Woody
9	44.4167	-121.667	2	Foliage physiology and biochemistry in response to light gradients in conifers with varying shade tolerance	Pinus ponderosa	1	25	413.616	22.1864	0.367933	14.9	60.3	400	280	25	Vcmax25	70.4964		Evergreen	N	Woody
9	44.4167	-121.667	2	Foliage physiology and biochemistry in response to light gradients in conifers with varying shade tolerance	Pinus ponderosa	1	25	391.101	20.9787	0.347905	14.9	60.3	400	280	25	Vcmax25	75.7651		Evergreen	N	Woody
9	44.4167	-121.667	2	Foliage physiology and biochemistry in response to light gradients in conifers with varying shade tolerance	Pinus ponderosa	1	25	890.016	47.7405	0.791716	14.9	60.3	400	280	25	Vcmax25	76.0349		Evergreen	N	Woody
9	44.4167	-121.667	2	Foliage physiology and biochemistry in response to light gradients in conifers with varying shade tolerance	Pinus ponderosa	1	25	867.34	46.5241	0.771544	14.9	60.3	400	280	25	Vcmax25	76.0592		Evergreen	N	Woody
9	44.4167	-121.667	2	Foliage physiology and biochemistry in response to light gradients in conifers with varying shade tolerance	Pinus ponderosa	1	25	517.468	27.757	0.460315	14.9	60.3	400	280	25	Vcmax25	76.436		Evergreen	N	Woody
9	44.4167	-121.667	2	Foliage physiology and biochemistry in response to light gradients in conifers with varying shade tolerance	Pinus ponderosa	1	25	624.822	33.5155	0.555812	14.9	60.3	400	280	25	Vcmax25	90.8434		Evergreen	N	Woody
10	44.6333	-123.283	3	Foliage physiology and biochemistry in response to light gradients in conifers with varying shade tolerance	Pseudotsuga menziesii	1	25	24.8253	1.36738	0.0217044	15.3	63	360	252	25	Amax	4.77549		Evergreen	N	Woody
10	44.6333	-123.283	3	Foliage physiology and biochemistry in response to light gradients in conifers with varying shade tolerance	Pseudotsuga menziesii	1	25	42.3042	2.33011	0.0369859	15.3	63	360	252	25	Amax	5.50029		Evergreen	N	Woody
10	44.6333	-123.283	3	Foliage physiology and biochemistry in response to light gradients in conifers with varying shade tolerance	Pseudotsuga menziesii	1	25	96.9842	5.34189	0.0847919	15.3	63	360	252	25	Amax	6.00378		Evergreen	N	Woody
10	44.6333	-123.283	3	Foliage physiology and biochemistry in response to light gradients in conifers with varying shade tolerance	Pseudotsuga menziesii	1	25	20.0479	1.10424	0.0175276	15.3	63	360	252	25	Amax	6.08346		Evergreen	N	Woody
10	44.6333	-123.283	3	Foliage physiology and biochemistry in response to light gradients in conifers with varying shade tolerance	Pseudotsuga menziesii	1	25	236.037	13.0009	0.206364	15.3	63	360	252	25	Amax	6.35427		Evergreen	N	Woody
10	44.6333	-123.283	3	Foliage physiology and biochemistry in response to light gradients in conifers with varying shade tolerance	Pseudotsuga menziesii	1	25	213.76	11.7739	0.186887	15.3	63	360	252	25	Amax	6.79215		Evergreen	N	Woody
10	44.6333	-123.283	3	Foliage physiology and biochemistry in response to light gradients in conifers with varying shade tolerance	Pseudotsuga menziesii	1	25	121.982	6.71879	0.106647	15.3	63	360	252	25	Amax	7.23638		Evergreen	N	Woody
10	44.6333	-123.283	3	Foliage physiology and biochemistry in response to light gradients in conifers with varying shade tolerance	Pseudotsuga menziesii	1	25	308.206	16.976	0.26946	15.3	63	360	252	25	Amax	7.6552		Evergreen	N	Woody
10	44.6333	-123.283	3	Foliage physiology and biochemistry in response to light gradients in conifers with varying shade tolerance	Pseudotsuga menziesii	1	25	251.158	13.8338	0.219584	15.3	63	360	252	25	Amax	7.95098		Evergreen	N	Woody
10	44.6333	-123.283	3	Foliage physiology and biochemistry in response to light gradients in conifers with varying shade tolerance	Pseudotsuga menziesii	1	25	241.261	13.2886	0.210931	15.3	63	360	252	25	Amax	8.1698		Evergreen	N	Woody
10	44.6333	-123.283	3	Foliage physiology and biochemistry in response to light gradients in conifers with varying shade tolerance	Pseudotsuga menziesii	1	25	243.826	13.4299	0.213173	15.3	63	360	252	25	Amax	8.75069		Evergreen	N	Woody
10	44.6333	-123.283	3	Foliage physiology and biochemistry in response to light gradients in conifers with varying shade tolerance	Pseudotsuga menziesii	1	25	95.0421	5.23492	0.083094	15.3	63	360	252	25	Amax	9.78127		Evergreen	N	Woody
10	44.6333	-123.283	3	Foliage physiology and biochemistry in response to light gradients in conifers with varying shade tolerance	Pseudotsuga menziesii	1	25	482.476	26.5748	0.421822	15.3	63	360	252	25	Amax	11.2713		Evergreen	N	Woody
10	44.6333	-123.283	3	Foliage physiology and biochemistry in response to light gradients in conifers with varying shade tolerance	Pseudotsuga menziesii	1	25	1085.7	59.8004	0.949213	15.3	63	360	252	25	Amax	11.652		Evergreen	N	Woody
10	44.6333	-123.283	3	Foliage physiology and biochemistry in response to light gradients in conifers with varying shade tolerance	Pseudotsuga menziesii	1	25	668.731	36.8337	0.584662	15.3	63	360	252	25	Amax	11.908		Evergreen	N	Woody
10	44.6333	-123.283	3	Foliage physiology and biochemistry in response to light gradients in conifers with varying shade tolerance	Pseudotsuga menziesii	1	25	1028.66	56.6588	0.899346	15.3	63	360	252	25	Amax	12.0204		Evergreen	N	Woody
10	44.6333	-123.283	3	Foliage physiology and biochemistry in response to light gradients in conifers with varying shade tolerance	Pseudotsuga menziesii	1	25	420.536	23.1631	0.367669	15.3	63	360	252	25	Amax	12.076		Evergreen	N	Woody
10	44.6333	-123.283	3	Foliage physiology and biochemistry in response to light gradients in conifers with varying shade tolerance	Pseudotsuga menziesii	1	25	482.705	26.5874	0.422022	15.3	63	360	252	25	Amax	12.8694		Evergreen	N	Woody
10	44.6333	-123.283	3	Foliage physiology and biochemistry in response to light gradients in conifers with varying shade tolerance	Pseudotsuga menziesii	1	25	569.663	31.377	0.498048	15.3	63	360	252	25	Amax	13.4425		Evergreen	N	Woody
10	44.6333	-123.283	3	Foliage physiology and biochemistry in response to light gradients in conifers with varying shade tolerance	Pseudotsuga menziesii	1	25	73.6344	4.05578	0.0643775	15.3	63	360	252	25	LMA	132.694		Evergreen	N	Woody
10	44.6333	-123.283	3	Foliage physiology and biochemistry in response to light gradients in conifers with varying shade tolerance	Pseudotsuga menziesii	1	25	90.4409	4.98148	0.0790712	15.3	63	360	252	25	LMA	142.793		Evergreen	N	Woody
10	44.6333	-123.283	3	Foliage physiology and biochemistry in response to light gradients in conifers with varying shade tolerance	Pseudotsuga menziesii	1	25	237.604	13.0872	0.207734	15.3	63	360	252	25	LMA	143.815		Evergreen	N	Woody
10	44.6333	-123.283	3	Foliage physiology and biochemistry in response to light gradients in conifers with varying shade tolerance	Pseudotsuga menziesii	1	25	16.8912	0.930367	0.0147677	15.3	63	360	252	25	LMA	146.08		Evergreen	N	Woody
10	44.6333	-123.283	3	Foliage physiology and biochemistry in response to light gradients in conifers with varying shade tolerance	Pseudotsuga menziesii	1	25	87.1283	4.79903	0.076175	15.3	63	360	252	25	LMA	146.596		Evergreen	N	Woody
10	44.6333	-123.283	3	Foliage physiology and biochemistry in response to light gradients in conifers with varying shade tolerance	Pseudotsuga menziesii	1	25	214.236	11.8001	0.187303	15.3	63	360	252	25	LMA	148.917		Evergreen	N	Woody
10	44.6333	-123.283	3	Foliage physiology and biochemistry in response to light gradients in conifers with varying shade tolerance	Pseudotsuga menziesii	1	25	120.657	6.64577	0.105488	15.3	63	360	252	25	LMA	156.667		Evergreen	N	Woody
10	44.6333	-123.283	3	Foliage physiology and biochemistry in response to light gradients in conifers with varying shade tolerance	Pseudotsuga menziesii	1	25	23.7122	1.30607	0.0207313	15.3	63	360	252	25	LMA	161.891		Evergreen	N	Woody
10	44.6333	-123.283	3	Foliage physiology and biochemistry in response to light gradients in conifers with varying shade tolerance	Pseudotsuga menziesii	1	25	304.671	16.7813	0.26637	15.3	63	360	252	25	LMA	165.222		Evergreen	N	Woody
10	44.6333	-123.283	3	Foliage physiology and biochemistry in response to light gradients in conifers with varying shade tolerance	Pseudotsuga menziesii	1	25	42.1433	2.32125	0.0368453	15.3	63	360	252	25	LMA	166.291		Evergreen	N	Woody
10	44.6333	-123.283	3	Foliage physiology and biochemistry in response to light gradients in conifers with varying shade tolerance	Pseudotsuga menziesii	1	25	239.467	13.1898	0.209362	15.3	63	360	252	25	LMA	166.596		Evergreen	N	Woody
10	44.6333	-123.283	3	Foliage physiology and biochemistry in response to light gradients in conifers with varying shade tolerance	Pseudotsuga menziesii	1	25	244.531	13.4688	0.21379	15.3	63	360	252	25	LMA	172.284		Evergreen	N	Woody
10	44.6333	-123.283	3	Foliage physiology and biochemistry in response to light gradients in conifers with varying shade tolerance	Pseudotsuga menziesii	1	25	421.825	23.2341	0.368795	15.3	63	360	252	25	LMA	177.053		Evergreen	N	Woody
10	44.6333	-123.283	3	Foliage physiology and biochemistry in response to light gradients in conifers with varying shade tolerance	Pseudotsuga menziesii	1	25	478.817	26.3732	0.418623	15.3	63	360	252	25	LMA	193.414		Evergreen	N	Woody
10	44.6333	-123.283	3	Foliage physiology and biochemistry in response to light gradients in conifers with varying shade tolerance	Pseudotsuga menziesii	1	25	1034.04	56.9549	0.904047	15.3	63	360	252	25	LMA	199.455		Evergreen	N	Woody
10	44.6333	-123.283	3	Foliage physiology and biochemistry in response to light gradients in conifers with varying shade tolerance	Pseudotsuga menziesii	1	25	238.101	13.1146	0.208169	15.3	63	360	252	25	LMA	203.307		Evergreen	N	Woody
10	44.6333	-123.283	3	Foliage physiology and biochemistry in response to light gradients in conifers with varying shade tolerance	Pseudotsuga menziesii	1	25	666.419	36.7064	0.582641	15.3	63	360	252	25	LMA	231.077		Evergreen	N	Woody
10	44.6333	-123.283	3	Foliage physiology and biochemistry in response to light gradients in conifers with varying shade tolerance	Pseudotsuga menziesii	1	25	1087.9	59.9215	0.951135	15.3	63	360	252	25	LMA	241.137		Evergreen	N	Woody
10	44.6333	-123.283	3	Foliage physiology and biochemistry in response to light gradients in conifers with varying shade tolerance	Pseudotsuga menziesii	1	25	564.585	31.0973	0.493609	15.3	63	360	252	25	LMA	251.5		Evergreen	N	Woody
11	44.6667	-122.6	4	Foliage physiology and biochemistry in response to light gradients in conifers with varying shade tolerance	Tsuga heterophylla	1	25	25.935	1.37248	0.0232624	14.7	59	360	252	25	Amax	2.37251		Evergreen	N	Woody
11	44.6667	-122.6	4	Foliage physiology and biochemistry in response to light gradients in conifers with varying shade tolerance	Tsuga heterophylla	1	25	17.8356	0.943858	0.0159976	14.7	59	360	252	25	Amax	2.56846		Evergreen	N	Woody
11	44.6667	-122.6	4	Foliage physiology and biochemistry in response to light gradients in conifers with varying shade tolerance	Tsuga heterophylla	1	25	123.496	6.53539	0.110769	14.7	59	360	252	25	Amax	2.65615		Evergreen	N	Woody
11	44.6667	-122.6	4	Foliage physiology and biochemistry in response to light gradients in conifers with varying shade tolerance	Tsuga heterophylla	1	25	43.9497	2.32582	0.0394206	14.7	59	360	252	25	Amax	3.34679		Evergreen	N	Woody
11	44.6667	-122.6	4	Foliage physiology and biochemistry in response to light gradients in conifers with varying shade tolerance	Tsuga heterophylla	1	25	183.782	9.72577	0.164843	14.7	59	360	252	25	Amax	3.72406		Evergreen	N	Woody
11	44.6667	-122.6	4	Foliage physiology and biochemistry in response to light gradients in conifers with varying shade tolerance	Tsuga heterophylla	1	25	18.0192	0.953575	0.0161623	14.7	59	360	252	25	Amax	3.88601		Evergreen	N	Woody
11	44.6667	-122.6	4	Foliage physiology and biochemistry in response to light gradients in conifers with varying shade tolerance	Tsuga heterophylla	1	25	50.553	2.67526	0.0453435	14.7	59	360	252	25	Amax	4.07815		Evergreen	N	Woody
11	44.6667	-122.6	4	Foliage physiology and biochemistry in response to light gradients in conifers with varying shade tolerance	Tsuga heterophylla	1	25	193.616	10.2462	0.173664	14.7	59	360	252	25	Amax	4.30872		Evergreen	N	Woody
11	44.6667	-122.6	4	Foliage physiology and biochemistry in response to light gradients in conifers with varying shade tolerance	Tsuga heterophylla	1	25	250.53	13.258	0.224712	14.7	59	360	252	25	Amax	4.49857		Evergreen	N	Woody
11	44.6667	-122.6	4	Foliage physiology and biochemistry in response to light gradients in conifers with varying shade tolerance	Tsuga heterophylla	1	25	115.648	6.12008	0.10373	14.7	59	360	252	25	Amax	4.65763		Evergreen	N	Woody
11	44.6667	-122.6	4	Foliage physiology and biochemistry in response to light gradients in conifers with varying shade tolerance	Tsuga heterophylla	1	25	491.276	25.9983	0.440649	14.7	59	360	252	25	Amax	5.89115		Evergreen	N	Woody
11	44.6667	-122.6	4	Foliage physiology and biochemistry in response to light gradients in conifers with varying shade tolerance	Tsuga heterophylla	1	25	107.698	5.69937	0.0965996	14.7	59	360	252	25	Amax	5.92713		Evergreen	N	Woody
11	44.6667	-122.6	4	Foliage physiology and biochemistry in response to light gradients in conifers with varying shade tolerance	Tsuga heterophylla	1	25	506.155	26.7857	0.453996	14.7	59	360	252	25	Amax	7.6953		Evergreen	N	Woody
11	44.6667	-122.6	4	Foliage physiology and biochemistry in response to light gradients in conifers with varying shade tolerance	Tsuga heterophylla	1	25	579.438	30.6639	0.519726	14.7	59	360	252	25	Amax	8.71319		Evergreen	N	Woody
11	44.6667	-122.6	4	Foliage physiology and biochemistry in response to light gradients in conifers with varying shade tolerance	Tsuga heterophylla	1	25	1060.55	56.1243	0.951259	14.7	59	360	252	25	Amax	8.76565		Evergreen	N	Woody
11	44.6667	-122.6	4	Foliage physiology and biochemistry in response to light gradients in conifers with varying shade tolerance	Tsuga heterophylla	1	25	603.947	31.9609	0.54171	14.7	59	360	252	25	Amax	9.63806		Evergreen	N	Woody
11	44.6667	-122.6	4	Foliage physiology and biochemistry in response to light gradients in conifers with varying shade tolerance	Tsuga heterophylla	1	25	12.7558	0.675036	0.0114413	14.7	59	360	252	25	LMA	91.0228		Evergreen	N	Woody
11	44.6667	-122.6	4	Foliage physiology and biochemistry in response to light gradients in conifers with varying shade tolerance	Tsuga heterophylla	1	25	17.6817	0.935715	0.0158596	14.7	59	360	252	25	LMA	95.4448		Evergreen	N	Woody
11	44.6667	-122.6	4	Foliage physiology and biochemistry in response to light gradients in conifers with varying shade tolerance	Tsuga heterophylla	1	25	14.4682	0.765659	0.0129773	14.7	59	360	252	25	LMA	101.146		Evergreen	N	Woody
11	44.6667	-122.6	4	Foliage physiology and biochemistry in response to light gradients in conifers with varying shade tolerance	Tsuga heterophylla	1	25	177.482	9.39236	0.159193	14.7	59	360	252	25	LMA	103.4		Evergreen	N	Woody
11	44.6667	-122.6	4	Foliage physiology and biochemistry in response to light gradients in conifers with varying shade tolerance	Tsuga heterophylla	1	25	14.5147	0.768116	0.0130189	14.7	59	360	252	25	LMA	106.843		Evergreen	N	Woody
11	44.6667	-122.6	4	Foliage physiology and biochemistry in response to light gradients in conifers with varying shade tolerance	Tsuga heterophylla	1	25	92.8134	4.91169	0.0832489	14.7	59	360	252	25	LMA	114.304		Evergreen	N	Woody
11	44.6667	-122.6	4	Foliage physiology and biochemistry in response to light gradients in conifers with varying shade tolerance	Tsuga heterophylla	1	25	193.895	10.2609	0.173914	14.7	59	360	252	25	LMA	117.297		Evergreen	N	Woody
11	44.6667	-122.6	4	Foliage physiology and biochemistry in response to light gradients in conifers with varying shade tolerance	Tsuga heterophylla	1	25	42.3319	2.2402	0.0379695	14.7	59	360	252	25	LMA	120.086		Evergreen	N	Woody
11	44.6667	-122.6	4	Foliage physiology and biochemistry in response to light gradients in conifers with varying shade tolerance	Tsuga heterophylla	1	25	27.6676	1.46417	0.0248164	14.7	59	360	252	25	LMA	120.744		Evergreen	N	Woody
11	44.6667	-122.6	4	Foliage physiology and biochemistry in response to light gradients in conifers with varying shade tolerance	Tsuga heterophylla	1	25	250.974	13.2815	0.225111	14.7	59	360	252	25	LMA	120.997		Evergreen	N	Woody
11	44.6667	-122.6	4	Foliage physiology and biochemistry in response to light gradients in conifers with varying shade tolerance	Tsuga heterophylla	1	25	48.9238	2.58905	0.0438822	14.7	59	360	252	25	LMA	128.936		Evergreen	N	Woody
11	44.6667	-122.6	4	Foliage physiology and biochemistry in response to light gradients in conifers with varying shade tolerance	Tsuga heterophylla	1	25	119.016	6.29833	0.106751	14.7	59	360	252	25	LMA	129.449		Evergreen	N	Woody
11	44.6667	-122.6	4	Foliage physiology and biochemistry in response to light gradients in conifers with varying shade tolerance	Tsuga heterophylla	1	25	114.142	6.04038	0.102379	14.7	59	360	252	25	LMA	131.356		Evergreen	N	Woody
11	44.6667	-122.6	4	Foliage physiology and biochemistry in response to light gradients in conifers with varying shade tolerance	Tsuga heterophylla	1	25	109.34	5.78626	0.0980721	14.7	59	360	252	25	LMA	142.124		Evergreen	N	Woody
11	44.6667	-122.6	4	Foliage physiology and biochemistry in response to light gradients in conifers with varying shade tolerance	Tsuga heterophylla	1	25	490.899	25.9784	0.440311	14.7	59	360	252	25	LMA	160.462		Evergreen	N	Woody
11	44.6667	-122.6	4	Foliage physiology and biochemistry in response to light gradients in conifers with varying shade tolerance	Tsuga heterophylla	1	25	1066.35	56.4312	0.95646	14.7	59	360	252	25	LMA	169.608		Evergreen	N	Woody
11	44.6667	-122.6	4	Foliage physiology and biochemistry in response to light gradients in conifers with varying shade tolerance	Tsuga heterophylla	1	25	583.893	30.8996	0.523722	14.7	59	360	252	25	LMA	171.063		Evergreen	N	Woody
11	44.6667	-122.6	4	Foliage physiology and biochemistry in response to light gradients in conifers with varying shade tolerance	Tsuga heterophylla	1	25	606.815	32.1127	0.544282	14.7	59	360	252	25	LMA	183.682		Evergreen	N	Woody
11	44.6667	-122.6	4	Foliage physiology and biochemistry in response to light gradients in conifers with varying shade tolerance	Tsuga heterophylla	1	25	505.77	26.7653	0.45365	14.7	59	360	252	25	LMA	185.12		Evergreen	N	Woody
11	44.6667	-122.6	4	Foliage physiology and biochemistry in response to light gradients in conifers with varying shade tolerance	Tsuga heterophylla	1	25	25.935	1.37248	0.0232624	14.7	59	400	280	25	Vcmax25	9.9539		Evergreen	N	Woody
11	44.6667	-122.6	4	Foliage physiology and biochemistry in response to light gradients in conifers with varying shade tolerance	Tsuga heterophylla	1	25	17.8356	0.943858	0.0159976	14.7	59	400	280	25	Vcmax25	10.776		Evergreen	N	Woody
11	44.6667	-122.6	4	Foliage physiology and biochemistry in response to light gradients in conifers with varying shade tolerance	Tsuga heterophylla	1	25	123.496	6.53539	0.110769	14.7	59	400	280	25	Vcmax25	11.1439		Evergreen	N	Woody
11	44.6667	-122.6	4	Foliage physiology and biochemistry in response to light gradients in conifers with varying shade tolerance	Tsuga heterophylla	1	25	43.9497	2.32582	0.0394206	14.7	59	400	280	25	Vcmax25	14.0415		Evergreen	N	Woody
11	44.6667	-122.6	4	Foliage physiology and biochemistry in response to light gradients in conifers with varying shade tolerance	Tsuga heterophylla	1	25	183.782	9.72577	0.164843	14.7	59	400	280	25	Vcmax25	15.6243		Evergreen	N	Woody
11	44.6667	-122.6	4	Foliage physiology and biochemistry in response to light gradients in conifers with varying shade tolerance	Tsuga heterophylla	1	25	18.0192	0.953575	0.0161623	14.7	59	400	280	25	Vcmax25	16.3038		Evergreen	N	Woody
11	44.6667	-122.6	4	Foliage physiology and biochemistry in response to light gradients in conifers with varying shade tolerance	Tsuga heterophylla	1	25	50.553	2.67526	0.0453435	14.7	59	400	280	25	Vcmax25	17.1099		Evergreen	N	Woody
11	44.6667	-122.6	4	Foliage physiology and biochemistry in response to light gradients in conifers with varying shade tolerance	Tsuga heterophylla	1	25	193.616	10.2462	0.173664	14.7	59	400	280	25	Vcmax25	18.0773		Evergreen	N	Woody
11	44.6667	-122.6	4	Foliage physiology and biochemistry in response to light gradients in conifers with varying shade tolerance	Tsuga heterophylla	1	25	250.53	13.258	0.224712	14.7	59	400	280	25	Vcmax25	18.8738		Evergreen	N	Woody
11	44.6667	-122.6	4	Foliage physiology and biochemistry in response to light gradients in conifers with varying shade tolerance	Tsuga heterophylla	1	25	115.648	6.12008	0.10373	14.7	59	400	280	25	Vcmax25	19.5411		Evergreen	N	Woody
11	44.6667	-122.6	4	Foliage physiology and biochemistry in response to light gradients in conifers with varying shade tolerance	Tsuga heterophylla	1	25	491.276	25.9983	0.440649	14.7	59	400	280	25	Vcmax25	24.7164		Evergreen	N	Woody
11	44.6667	-122.6	4	Foliage physiology and biochemistry in response to light gradients in conifers with varying shade tolerance	Tsuga heterophylla	1	25	107.698	5.69937	0.0965996	14.7	59	400	280	25	Vcmax25	24.8674		Evergreen	N	Woody
11	44.6667	-122.6	4	Foliage physiology and biochemistry in response to light gradients in conifers with varying shade tolerance	Tsuga heterophylla	1	25	506.155	26.7857	0.453996	14.7	59	400	280	25	Vcmax25	32.2857		Evergreen	N	Woody
11	44.6667	-122.6	4	Foliage physiology and biochemistry in response to light gradients in conifers with varying shade tolerance	Tsuga heterophylla	1	25	579.438	30.6639	0.519726	14.7	59	400	280	25	Vcmax25	36.5563		Evergreen	N	Woody
11	44.6667	-122.6	4	Foliage physiology and biochemistry in response to light gradients in conifers with varying shade tolerance	Tsuga heterophylla	1	25	1060.55	56.1243	0.951259	14.7	59	400	280	25	Vcmax25	36.7764		Evergreen	N	Woody
11	44.6667	-122.6	4	Foliage physiology and biochemistry in response to light gradients in conifers with varying shade tolerance	Tsuga heterophylla	1	25	603.947	31.9609	0.54171	14.7	59	400	280	25	Vcmax25	40.4366		Evergreen	N	Woody
12	35.75	139.333	5	Horizontal and vertical variations in photosynthetic capacity in a Pinus densiflora crown in relation to leaf nitrogen allocation and acclimation to irradiance	Pinus densiflora	1	25	122.443	6.30336	0.211522	14.3	29.8	400	280	25	LMA	210.111		Evergreen	N	Woody
12	35.75	139.333	5	Horizontal and vertical variations in photosynthetic capacity in a Pinus densiflora crown in relation to leaf nitrogen allocation and acclimation to irradiance	Pinus densiflora	1	25	83.5179	4.2995	0.144279	14.3	29.8	400	280	25	LMA	211.783		Evergreen	N	Woody
12	35.75	139.333	5	Horizontal and vertical variations in photosynthetic capacity in a Pinus densiflora crown in relation to leaf nitrogen allocation and acclimation to irradiance	Pinus densiflora	1	25	123.072	6.33577	0.21261	14.3	29.8	400	280	25	LMA	216.966		Evergreen	N	Woody
12	35.75	139.333	5	Horizontal and vertical variations in photosynthetic capacity in a Pinus densiflora crown in relation to leaf nitrogen allocation and acclimation to irradiance	Pinus densiflora	1	25	125.99	6.48597	0.21765	14.3	29.8	400	280	25	LMA	218.391		Evergreen	N	Woody
12	35.75	139.333	5	Horizontal and vertical variations in photosynthetic capacity in a Pinus densiflora crown in relation to leaf nitrogen allocation and acclimation to irradiance	Pinus densiflora	1	25	319.429	16.4442	0.551819	14.3	29.8	400	280	25	LMA	228.13		Evergreen	N	Woody
12	35.75	139.333	5	Horizontal and vertical variations in photosynthetic capacity in a Pinus densiflora crown in relation to leaf nitrogen allocation and acclimation to irradiance	Pinus densiflora	1	25	203.735	10.4883	0.351956	14.3	29.8	400	280	25	LMA	230.104		Evergreen	N	Woody
12	35.75	139.333	5	Horizontal and vertical variations in photosynthetic capacity in a Pinus densiflora crown in relation to leaf nitrogen allocation and acclimation to irradiance	Pinus densiflora	1	25	197.039	10.1436	0.340389	14.3	29.8	400	280	25	LMA	233.743		Evergreen	N	Woody
12	35.75	139.333	5	Horizontal and vertical variations in photosynthetic capacity in a Pinus densiflora crown in relation to leaf nitrogen allocation and acclimation to irradiance	Pinus densiflora	1	25	117.542	6.05105	0.203055	14.3	29.8	400	280	25	LMA	234.568		Evergreen	N	Woody
12	35.75	139.333	5	Horizontal and vertical variations in photosynthetic capacity in a Pinus densiflora crown in relation to leaf nitrogen allocation and acclimation to irradiance	Pinus densiflora	1	25	189.452	9.75297	0.327281	14.3	29.8	400	280	25	LMA	244.485		Evergreen	N	Woody
12	35.75	139.333	5	Horizontal and vertical variations in photosynthetic capacity in a Pinus densiflora crown in relation to leaf nitrogen allocation and acclimation to irradiance	Pinus densiflora	1	25	410.145	21.1143	0.708533	14.3	29.8	400	280	25	LMA	246.753		Evergreen	N	Woody
12	35.75	139.333	5	Horizontal and vertical variations in photosynthetic capacity in a Pinus densiflora crown in relation to leaf nitrogen allocation and acclimation to irradiance	Pinus densiflora	1	25	509.908	26.2501	0.880875	14.3	29.8	400	280	25	LMA	256.757		Evergreen	N	Woody
12	35.75	139.333	5	Horizontal and vertical variations in photosynthetic capacity in a Pinus densiflora crown in relation to leaf nitrogen allocation and acclimation to irradiance	Pinus densiflora	1	25	140.42	7.22881	0.242577	14.3	29.8	400	280	25	Vcmax	40.1227		Evergreen	N	Woody
12	35.75	139.333	5	Horizontal and vertical variations in photosynthetic capacity in a Pinus densiflora crown in relation to leaf nitrogen allocation and acclimation to irradiance	Pinus densiflora	1	25	141.225	7.27025	0.243968	14.3	29.8	400	280	25	Vcmax	44.3558		Evergreen	N	Woody
12	35.75	139.333	5	Horizontal and vertical variations in photosynthetic capacity in a Pinus densiflora crown in relation to leaf nitrogen allocation and acclimation to irradiance	Pinus densiflora	1	25	335.215	17.2569	0.57909	14.3	29.8	400	280	25	Vcmax	44.5399		Evergreen	N	Woody
12	35.75	139.333	5	Horizontal and vertical variations in photosynthetic capacity in a Pinus densiflora crown in relation to leaf nitrogen allocation and acclimation to irradiance	Pinus densiflora	1	25	97.8522	5.03743	0.169041	14.3	29.8	400	280	25	Vcmax	45.092		Evergreen	N	Woody
12	35.75	139.333	5	Horizontal and vertical variations in photosynthetic capacity in a Pinus densiflora crown in relation to leaf nitrogen allocation and acclimation to irradiance	Pinus densiflora	1	25	129.133	6.64779	0.22308	14.3	29.8	400	280	25	Vcmax	50.9816		Evergreen	N	Woody
12	35.75	139.333	5	Horizontal and vertical variations in photosynthetic capacity in a Pinus densiflora crown in relation to leaf nitrogen allocation and acclimation to irradiance	Pinus densiflora	1	25	203.085	10.4548	0.350833	14.3	29.8	400	280	25	Vcmax	51.1656		Evergreen	N	Woody
12	35.75	139.333	5	Horizontal and vertical variations in photosynthetic capacity in a Pinus densiflora crown in relation to leaf nitrogen allocation and acclimation to irradiance	Pinus densiflora	1	25	215.647	11.1015	0.372534	14.3	29.8	400	280	25	Vcmax	51.1656		Evergreen	N	Woody
12	35.75	139.333	5	Horizontal and vertical variations in photosynthetic capacity in a Pinus densiflora crown in relation to leaf nitrogen allocation and acclimation to irradiance	Pinus densiflora	1	25	137.149	7.06041	0.236927	14.3	29.8	400	280	25	Vcmax	53.5583		Evergreen	N	Woody
12	35.75	139.333	5	Horizontal and vertical variations in photosynthetic capacity in a Pinus densiflora crown in relation to leaf nitrogen allocation and acclimation to irradiance	Pinus densiflora	1	25	208.154	10.7158	0.35959	14.3	29.8	400	280	25	Vcmax	54.8466		Evergreen	N	Woody
12	35.75	139.333	5	Horizontal and vertical variations in photosynthetic capacity in a Pinus densiflora crown in relation to leaf nitrogen allocation and acclimation to irradiance	Pinus densiflora	1	25	425.899	21.9253	0.735748	14.3	29.8	400	280	25	Vcmax	54.8466		Evergreen	N	Woody
12	35.75	139.333	5	Horizontal and vertical variations in photosynthetic capacity in a Pinus densiflora crown in relation to leaf nitrogen allocation and acclimation to irradiance	Pinus densiflora	1	25	520.976	26.8198	0.899995	14.3	29.8	400	280	25	Vcmax	63.681		Evergreen	N	Woody
12	35.75	139.333	5	Horizontal and vertical variations in photosynthetic capacity in a Pinus densiflora crown in relation to leaf nitrogen allocation and acclimation to irradiance	Pinus densiflora	1	25	140.42	7.22881	0.242577	14.3	29.8	400	280	25	Vcmax25	40.1143		Evergreen	N	Woody
12	35.75	139.333	5	Horizontal and vertical variations in photosynthetic capacity in a Pinus densiflora crown in relation to leaf nitrogen allocation and acclimation to irradiance	Pinus densiflora	1	25	141.225	7.27025	0.243968	14.3	29.8	400	280	25	Vcmax25	44.3466		Evergreen	N	Woody
12	35.75	139.333	5	Horizontal and vertical variations in photosynthetic capacity in a Pinus densiflora crown in relation to leaf nitrogen allocation and acclimation to irradiance	Pinus densiflora	1	25	335.215	17.2569	0.57909	14.3	29.8	400	280	25	Vcmax25	44.5306		Evergreen	N	Woody
12	35.75	139.333	5	Horizontal and vertical variations in photosynthetic capacity in a Pinus densiflora crown in relation to leaf nitrogen allocation and acclimation to irradiance	Pinus densiflora	1	25	97.8522	5.03743	0.169041	14.3	29.8	400	280	25	Vcmax25	45.0826		Evergreen	N	Woody
12	35.75	139.333	5	Horizontal and vertical variations in photosynthetic capacity in a Pinus densiflora crown in relation to leaf nitrogen allocation and acclimation to irradiance	Pinus densiflora	1	25	129.133	6.64779	0.22308	14.3	29.8	400	280	25	Vcmax25	50.9709		Evergreen	N	Woody
12	35.75	139.333	5	Horizontal and vertical variations in photosynthetic capacity in a Pinus densiflora crown in relation to leaf nitrogen allocation and acclimation to irradiance	Pinus densiflora	1	25	203.085	10.4548	0.350833	14.3	29.8	400	280	25	Vcmax25	51.155		Evergreen	N	Woody
12	35.75	139.333	5	Horizontal and vertical variations in photosynthetic capacity in a Pinus densiflora crown in relation to leaf nitrogen allocation and acclimation to irradiance	Pinus densiflora	1	25	215.647	11.1015	0.372534	14.3	29.8	400	280	25	Vcmax25	51.155		Evergreen	N	Woody
12	35.75	139.333	5	Horizontal and vertical variations in photosynthetic capacity in a Pinus densiflora crown in relation to leaf nitrogen allocation and acclimation to irradiance	Pinus densiflora	1	25	137.149	7.06041	0.236927	14.3	29.8	400	280	25	Vcmax25	53.5471		Evergreen	N	Woody
12	35.75	139.333	5	Horizontal and vertical variations in photosynthetic capacity in a Pinus densiflora crown in relation to leaf nitrogen allocation and acclimation to irradiance	Pinus densiflora	1	25	208.154	10.7158	0.35959	14.3	29.8	400	280	25	Vcmax25	54.8352		Evergreen	N	Woody
12	35.75	139.333	5	Horizontal and vertical variations in photosynthetic capacity in a Pinus densiflora crown in relation to leaf nitrogen allocation and acclimation to irradiance	Pinus densiflora	1	25	425.899	21.9253	0.735748	14.3	29.8	400	280	25	Vcmax25	54.8352		Evergreen	N	Woody
12	35.75	139.333	5	Horizontal and vertical variations in photosynthetic capacity in a Pinus densiflora crown in relation to leaf nitrogen allocation and acclimation to irradiance	Pinus densiflora	1	25	520.976	26.8198	0.899995	14.3	29.8	400	280	25	Vcmax25	63.6677		Evergreen	N	Woody
17	58.3	26.7	7	Photosynthetic Acclimation to Simultaneous and Interacting Environmental Stresses Along Natural Light Gradients: Optimality and Constraints	Populus tremula	1	25	135.705	7.37693	0.196748	15.1	37.4944	400	280	25	LMA	76.6304		Deciduous	B	Woody
17	58.3	26.7	7	Photosynthetic Acclimation to Simultaneous and Interacting Environmental Stresses Along Natural Light Gradients: Optimality and Constraints	Populus tremula	1	25	190.402	10.3503	0.276049	15.1	37.4944	400	280	25	LMA	83.5598		Deciduous	B	Woody
17	58.3	26.7	7	Photosynthetic Acclimation to Simultaneous and Interacting Environmental Stresses Along Natural Light Gradients: Optimality and Constraints	Populus tremula	1	25	165.35	8.98841	0.239727	15.1	37.4944	400	280	25	LMA	84.375		Deciduous	B	Woody
17	58.3	26.7	7	Photosynthetic Acclimation to Simultaneous and Interacting Environmental Stresses Along Natural Light Gradients: Optimality and Constraints	Populus tremula	1	25	221.425	12.0367	0.321026	15.1	37.4944	400	280	25	LMA	86.413		Deciduous	B	Woody
17	58.3	26.7	7	Photosynthetic Acclimation to Simultaneous and Interacting Environmental Stresses Along Natural Light Gradients: Optimality and Constraints	Populus tremula	1	25	133.036	7.23186	0.192878	15.1	37.4944	400	280	25	LMA	90.8967		Deciduous	B	Woody
17	58.3	26.7	7	Photosynthetic Acclimation to Simultaneous and Interacting Environmental Stresses Along Natural Light Gradients: Optimality and Constraints	Populus tremula	1	25	149.273	8.11449	0.216419	15.1	37.4944	400	280	25	LMA	91.712		Deciduous	B	Woody
17	58.3	26.7	7	Photosynthetic Acclimation to Simultaneous and Interacting Environmental Stresses Along Natural Light Gradients: Optimality and Constraints	Populus tremula	1	25	161.07	8.75577	0.233522	15.1	37.4944	400	280	25	LMA	91.712		Deciduous	B	Woody
17	58.3	26.7	7	Photosynthetic Acclimation to Simultaneous and Interacting Environmental Stresses Along Natural Light Gradients: Optimality and Constraints	Populus tremula	1	25	141.916	7.71456	0.205752	15.1	37.4944	400	280	25	LMA	92.5272		Deciduous	B	Woody
17	58.3	26.7	7	Photosynthetic Acclimation to Simultaneous and Interacting Environmental Stresses Along Natural Light Gradients: Optimality and Constraints	Populus tremula	1	25	264.406	14.3731	0.38334	15.1	37.4944	400	280	25	LMA	97.4185		Deciduous	B	Woody
17	58.3	26.7	7	Photosynthetic Acclimation to Simultaneous and Interacting Environmental Stresses Along Natural Light Gradients: Optimality and Constraints	Populus tremula	1	25	339.683	18.4652	0.492479	15.1	37.4944	400	280	25	LMA	101.087		Deciduous	B	Woody
17	58.3	26.7	7	Photosynthetic Acclimation to Simultaneous and Interacting Environmental Stresses Along Natural Light Gradients: Optimality and Constraints	Populus tremula	1	25	246.838	13.4181	0.357871	15.1	37.4944	400	280	25	LMA	103.94		Deciduous	B	Woody
17	58.3	26.7	7	Photosynthetic Acclimation to Simultaneous and Interacting Environmental Stresses Along Natural Light Gradients: Optimality and Constraints	Populus tremula	1	25	465.162	25.2862	0.674401	15.1	37.4944	400	280	25	LMA	108.016		Deciduous	B	Woody
17	58.3	26.7	7	Photosynthetic Acclimation to Simultaneous and Interacting Environmental Stresses Along Natural Light Gradients: Optimality and Constraints	Populus tremula	1	25	364.96	19.8392	0.529126	15.1	37.4944	400	280	25	LMA	111.685		Deciduous	B	Woody
17	58.3	26.7	7	Photosynthetic Acclimation to Simultaneous and Interacting Environmental Stresses Along Natural Light Gradients: Optimality and Constraints	Populus tremula	1	25	528.659	28.7379	0.766459	15.1	37.4944	400	280	25	LMA	112.5		Deciduous	B	Woody
17	58.3	26.7	7	Photosynthetic Acclimation to Simultaneous and Interacting Environmental Stresses Along Natural Light Gradients: Optimality and Constraints	Populus tremula	1	25	400.503	21.7714	0.580657	15.1	37.4944	400	280	25	LMA	119.429		Deciduous	B	Woody
17	58.3	26.7	7	Photosynthetic Acclimation to Simultaneous and Interacting Environmental Stresses Along Natural Light Gradients: Optimality and Constraints	Populus tremula	1	25	480.141	26.1005	0.696117	15.1	37.4944	400	280	25	LMA	119.837		Deciduous	B	Woody
17	58.3	26.7	7	Photosynthetic Acclimation to Simultaneous and Interacting Environmental Stresses Along Natural Light Gradients: Optimality and Constraints	Populus tremula	1	25	413.807	22.4946	0.599945	15.1	37.4944	400	280	25	LMA	121.06		Deciduous	B	Woody
17	58.3	26.7	7	Photosynthetic Acclimation to Simultaneous and Interacting Environmental Stresses Along Natural Light Gradients: Optimality and Constraints	Populus tremula	1	25	629.158	34.201	0.912164	15.1	37.4944	400	280	25	LMA	123.913		Deciduous	B	Woody
17	58.3	26.7	7	Photosynthetic Acclimation to Simultaneous and Interacting Environmental Stresses Along Natural Light Gradients: Optimality and Constraints	Populus tremula	1	25	673.781	36.6267	0.976859	15.1	37.4944	400	280	25	LMA	143.478		Deciduous	B	Woody
17	58.3	26.7	7	Photosynthetic Acclimation to Simultaneous and Interacting Environmental Stresses Along Natural Light Gradients: Optimality and Constraints	Populus tremula	1	25	83.0518	4.5147	0.12041	15.1	37.4944	400	280	25	Vcmax	32.0852		Deciduous	B	Woody
17	58.3	26.7	7	Photosynthetic Acclimation to Simultaneous and Interacting Environmental Stresses Along Natural Light Gradients: Optimality and Constraints	Populus tremula	1	25	195.136	10.6076	0.282911	15.1	37.4944	400	280	25	Vcmax	32.9488		Deciduous	B	Woody
17	58.3	26.7	7	Photosynthetic Acclimation to Simultaneous and Interacting Environmental Stresses Along Natural Light Gradients: Optimality and Constraints	Populus tremula	1	25	142.102	7.72464	0.206021	15.1	37.4944	400	280	25	Vcmax	36.4907		Deciduous	B	Woody
17	58.3	26.7	7	Photosynthetic Acclimation to Simultaneous and Interacting Environmental Stresses Along Natural Light Gradients: Optimality and Constraints	Populus tremula	1	25	198.198	10.774	0.287351	15.1	37.4944	400	280	25	Vcmax	40.6212		Deciduous	B	Woody
17	58.3	26.7	7	Photosynthetic Acclimation to Simultaneous and Interacting Environmental Stresses Along Natural Light Gradients: Optimality and Constraints	Populus tremula	1	25	367.804	19.9939	0.533249	15.1	37.4944	400	280	25	Vcmax	42.3282		Deciduous	B	Woody
17	58.3	26.7	7	Photosynthetic Acclimation to Simultaneous and Interacting Environmental Stresses Along Natural Light Gradients: Optimality and Constraints	Populus tremula	1	25	444.509	24.1635	0.644457	15.1	37.4944	400	280	25	Vcmax	44.0006		Deciduous	B	Woody
17	58.3	26.7	7	Photosynthetic Acclimation to Simultaneous and Interacting Environmental Stresses Along Natural Light Gradients: Optimality and Constraints	Populus tremula	1	25	397.354	21.6001	0.57609	15.1	37.4944	400	280	25	Vcmax	46.1748		Deciduous	B	Woody
17	58.3	26.7	7	Photosynthetic Acclimation to Simultaneous and Interacting Environmental Stresses Along Natural Light Gradients: Optimality and Constraints	Populus tremula	1	25	388.514	21.1196	0.563274	15.1	37.4944	400	280	25	Vcmax	46.7194		Deciduous	B	Woody
17	58.3	26.7	7	Photosynthetic Acclimation to Simultaneous and Interacting Environmental Stresses Along Natural Light Gradients: Optimality and Constraints	Populus tremula	1	25	533.056	28.9769	0.772834	15.1	37.4944	400	280	25	Vcmax	48.6911		Deciduous	B	Woody
17	58.3	26.7	7	Photosynthetic Acclimation to Simultaneous and Interacting Environmental Stresses Along Natural Light Gradients: Optimality and Constraints	Populus tremula	1	25	435.771	23.6885	0.631788	15.1	37.4944	400	280	25	Vcmax	51.3946		Deciduous	B	Woody
17	58.3	26.7	7	Photosynthetic Acclimation to Simultaneous and Interacting Environmental Stresses Along Natural Light Gradients: Optimality and Constraints	Populus tremula	1	25	459.417	24.9739	0.666071	15.1	37.4944	400	280	25	Vcmax	54.965		Deciduous	B	Woody
17	58.3	26.7	7	Photosynthetic Acclimation to Simultaneous and Interacting Environmental Stresses Along Natural Light Gradients: Optimality and Constraints	Populus tremula	1	25	623.129	33.8733	0.903424	15.1	37.4944	400	280	25	Vcmax	56.9438		Deciduous	B	Woody
17	58.3	26.7	7	Photosynthetic Acclimation to Simultaneous and Interacting Environmental Stresses Along Natural Light Gradients: Optimality and Constraints	Populus tremula	1	25	618.936	33.6453	0.897344	15.1	37.4944	400	280	25	Vcmax	72.5587		Deciduous	B	Woody
17	58.3	26.7	7	Photosynthetic Acclimation to Simultaneous and Interacting Environmental Stresses Along Natural Light Gradients: Optimality and Constraints	Populus tremula	1	25	689.742	37.4944	1	15.1	37.4944	400	280	25	Vcmax	74.2289		Deciduous	B	Woody
18	58.3	26.7	8	Photosynthetic Acclimation to Simultaneous and Interacting Environmental Stresses Along Natural Light Gradients: Optimality and Constraints	Corylus avellana	1	25	66.9589	3.63989	0.0937389	15.1	38.8301	400	280	25	LMA	30.163		Deciduous	B	Woody
18	58.3	26.7	8	Photosynthetic Acclimation to Simultaneous and Interacting Environmental Stresses Along Natural Light Gradients: Optimality and Constraints	Corylus avellana	1	25	69.9563	3.80282	0.0979349	15.1	38.8301	400	280	25	LMA	32.6087		Deciduous	B	Woody
18	58.3	26.7	8	Photosynthetic Acclimation to Simultaneous and Interacting Environmental Stresses Along Natural Light Gradients: Optimality and Constraints	Corylus avellana	1	25	80.2786	4.36395	0.112386	15.1	38.8301	400	280	25	LMA	32.6087		Deciduous	B	Woody
18	58.3	26.7	8	Photosynthetic Acclimation to Simultaneous and Interacting Environmental Stresses Along Natural Light Gradients: Optimality and Constraints	Corylus avellana	1	25	55.2181	3.00166	0.0773023	15.1	38.8301	400	280	25	LMA	33.0163		Deciduous	B	Woody
18	58.3	26.7	8	Photosynthetic Acclimation to Simultaneous and Interacting Environmental Stresses Along Natural Light Gradients: Optimality and Constraints	Corylus avellana	1	25	123.051	6.68903	0.172264	15.1	38.8301	400	280	25	LMA	33.0163		Deciduous	B	Woody
18	58.3	26.7	8	Photosynthetic Acclimation to Simultaneous and Interacting Environmental Stresses Along Natural Light Gradients: Optimality and Constraints	Corylus avellana	1	25	61.1246	3.32273	0.0855711	15.1	38.8301	400	280	25	LMA	33.4239		Deciduous	B	Woody
18	58.3	26.7	8	Photosynthetic Acclimation to Simultaneous and Interacting Environmental Stresses Along Natural Light Gradients: Optimality and Constraints	Corylus avellana	1	25	81.7933	4.44628	0.114506	15.1	38.8301	400	280	25	LMA	34.6467		Deciduous	B	Woody
18	58.3	26.7	8	Photosynthetic Acclimation to Simultaneous and Interacting Environmental Stresses Along Natural Light Gradients: Optimality and Constraints	Corylus avellana	1	25	64.1299	3.4861	0.0897784	15.1	38.8301	400	280	25	LMA	36.2772		Deciduous	B	Woody
18	58.3	26.7	8	Photosynthetic Acclimation to Simultaneous and Interacting Environmental Stresses Along Natural Light Gradients: Optimality and Constraints	Corylus avellana	1	25	108.401	5.89265	0.151755	15.1	38.8301	400	280	25	LMA	37.9076		Deciduous	B	Woody
18	58.3	26.7	8	Photosynthetic Acclimation to Simultaneous and Interacting Environmental Stresses Along Natural Light Gradients: Optimality and Constraints	Corylus avellana	1	25	123.155	6.69469	0.17241	15.1	38.8301	400	280	25	LMA	38.3152		Deciduous	B	Woody
18	58.3	26.7	8	Photosynthetic Acclimation to Simultaneous and Interacting Environmental Stresses Along Natural Light Gradients: Optimality and Constraints	Corylus avellana	1	25	132.067	7.17914	0.184886	15.1	38.8301	400	280	25	LMA	41.5761		Deciduous	B	Woody
18	58.3	26.7	8	Photosynthetic Acclimation to Simultaneous and Interacting Environmental Stresses Along Natural Light Gradients: Optimality and Constraints	Corylus avellana	1	25	182.316	9.91069	0.255232	15.1	38.8301	400	280	25	LMA	47.2826		Deciduous	B	Woody
18	58.3	26.7	8	Photosynthetic Acclimation to Simultaneous and Interacting Environmental Stresses Along Natural Light Gradients: Optimality and Constraints	Corylus avellana	1	25	99.7532	5.42258	0.139649	15.1	38.8301	400	280	25	LMA	48.0978		Deciduous	B	Woody
18	58.3	26.7	8	Photosynthetic Acclimation to Simultaneous and Interacting Environmental Stresses Along Natural Light Gradients: Optimality and Constraints	Corylus avellana	1	25	201.815	10.9706	0.282529	15.1	38.8301	400	280	25	LMA	63.9946		Deciduous	B	Woody
18	58.3	26.7	8	Photosynthetic Acclimation to Simultaneous and Interacting Environmental Stresses Along Natural Light Gradients: Optimality and Constraints	Corylus avellana	1	25	346.359	18.8281	0.484884	15.1	38.8301	400	280	25	LMA	65.625		Deciduous	B	Woody
18	58.3	26.7	8	Photosynthetic Acclimation to Simultaneous and Interacting Environmental Stresses Along Natural Light Gradients: Optimality and Constraints	Corylus avellana	1	25	412.918	22.4462	0.578062	15.1	38.8301	400	280	25	LMA	75.8152		Deciduous	B	Woody
18	58.3	26.7	8	Photosynthetic Acclimation to Simultaneous and Interacting Environmental Stresses Along Natural Light Gradients: Optimality and Constraints	Corylus avellana	1	25	358.405	19.4829	0.501747	15.1	38.8301	400	280	25	LMA	78.2609		Deciduous	B	Woody
18	58.3	26.7	8	Photosynthetic Acclimation to Simultaneous and Interacting Environmental Stresses Along Natural Light Gradients: Optimality and Constraints	Corylus avellana	1	25	342.224	18.6033	0.479095	15.1	38.8301	400	280	25	LMA	80.2989		Deciduous	B	Woody
18	58.3	26.7	8	Photosynthetic Acclimation to Simultaneous and Interacting Environmental Stresses Along Natural Light Gradients: Optimality and Constraints	Corylus avellana	1	25	548.743	29.8297	0.76821	15.1	38.8301	400	280	25	LMA	83.9674		Deciduous	B	Woody
18	58.3	26.7	8	Photosynthetic Acclimation to Simultaneous and Interacting Environmental Stresses Along Natural Light Gradients: Optimality and Constraints	Corylus avellana	1	25	293.674	15.9641	0.411127	15.1	38.8301	400	280	25	LMA	86.0054		Deciduous	B	Woody
18	58.3	26.7	8	Photosynthetic Acclimation to Simultaneous and Interacting Environmental Stresses Along Natural Light Gradients: Optimality and Constraints	Corylus avellana	1	25	481.063	26.1506	0.673461	15.1	38.8301	400	280	25	LMA	91.712		Deciduous	B	Woody
18	58.3	26.7	8	Photosynthetic Acclimation to Simultaneous and Interacting Environmental Stresses Along Natural Light Gradients: Optimality and Constraints	Corylus avellana	1	25	51.6887	2.8098	0.0723614	15.1	38.8301	400	280	25	Vcmax	5.22418		Deciduous	B	Woody
18	58.3	26.7	8	Photosynthetic Acclimation to Simultaneous and Interacting Environmental Stresses Along Natural Light Gradients: Optimality and Constraints	Corylus avellana	1	25	73.8405	4.01397	0.103373	15.1	38.8301	400	280	25	Vcmax	7.4242		Deciduous	B	Woody
18	58.3	26.7	8	Photosynthetic Acclimation to Simultaneous and Interacting Environmental Stresses Along Natural Light Gradients: Optimality and Constraints	Corylus avellana	1	25	79.7471	4.33505	0.111642	15.1	38.8301	400	280	25	Vcmax	7.97435		Deciduous	B	Woody
18	58.3	26.7	8	Photosynthetic Acclimation to Simultaneous and Interacting Environmental Stresses Along Natural Light Gradients: Optimality and Constraints	Corylus avellana	1	25	81.2459	4.41653	0.11374	15.1	38.8301	400	280	25	Vcmax	9.61874		Deciduous	B	Woody
18	58.3	26.7	8	Photosynthetic Acclimation to Simultaneous and Interacting Environmental Stresses Along Natural Light Gradients: Optimality and Constraints	Corylus avellana	1	25	132.862	7.22237	0.185999	15.1	38.8301	400	280	25	Vcmax	9.91193		Deciduous	B	Woody
18	58.3	26.7	8	Photosynthetic Acclimation to Simultaneous and Interacting Environmental Stresses Along Natural Light Gradients: Optimality and Constraints	Corylus avellana	1	25	144.663	7.86388	0.20252	15.1	38.8301	400	280	25	Vcmax	10.1903		Deciduous	B	Woody
18	58.3	26.7	8	Photosynthetic Acclimation to Simultaneous and Interacting Environmental Stresses Along Natural Light Gradients: Optimality and Constraints	Corylus avellana	1	25	135.831	7.38379	0.190156	15.1	38.8301	400	280	25	Vcmax	11.2829		Deciduous	B	Woody
18	58.3	26.7	8	Photosynthetic Acclimation to Simultaneous and Interacting Environmental Stresses Along Natural Light Gradients: Optimality and Constraints	Corylus avellana	1	25	146.178	7.94624	0.204641	15.1	38.8301	400	280	25	Vcmax	12.9306		Deciduous	B	Woody
18	58.3	26.7	8	Photosynthetic Acclimation to Simultaneous and Interacting Environmental Stresses Along Natural Light Gradients: Optimality and Constraints	Corylus avellana	1	25	153.571	8.34814	0.214991	15.1	38.8301	400	280	25	Vcmax	14.3032		Deciduous	B	Woody
18	58.3	26.7	8	Photosynthetic Acclimation to Simultaneous and Interacting Environmental Stresses Along Natural Light Gradients: Optimality and Constraints	Corylus avellana	1	25	197.81	10.753	0.276923	15.1	38.8301	400	280	25	Vcmax	14.3197		Deciduous	B	Woody
18	58.3	26.7	8	Photosynthetic Acclimation to Simultaneous and Interacting Environmental Stresses Along Natural Light Gradients: Optimality and Constraints	Corylus avellana	1	25	436.894	23.7495	0.611627	15.1	38.8301	400	280	25	Vcmax	27.5594		Deciduous	B	Woody
18	58.3	26.7	8	Photosynthetic Acclimation to Simultaneous and Interacting Environmental Stresses Along Natural Light Gradients: Optimality and Constraints	Corylus avellana	1	25	479.694	26.0762	0.671546	15.1	38.8301	400	280	25	Vcmax	30.0411		Deciduous	B	Woody
18	58.3	26.7	8	Photosynthetic Acclimation to Simultaneous and Interacting Environmental Stresses Along Natural Light Gradients: Optimality and Constraints	Corylus avellana	1	25	441.358	23.9922	0.617877	15.1	38.8301	400	280	25	Vcmax	30.3008		Deciduous	B	Woody
18	58.3	26.7	8	Photosynthetic Acclimation to Simultaneous and Interacting Environmental Stresses Along Natural Light Gradients: Optimality and Constraints	Corylus avellana	1	25	619.861	33.6956	0.867771	15.1	38.8301	400	280	25	Vcmax	35.2987		Deciduous	B	Woody
18	58.3	26.7	8	Photosynthetic Acclimation to Simultaneous and Interacting Environmental Stresses Along Natural Light Gradients: Optimality and Constraints	Corylus avellana	1	25	714.314	38.8301	1	15.1	38.8301	400	280	25	Vcmax	40.5394		Deciduous	B	Woody
18	58.3	26.7	8	Photosynthetic Acclimation to Simultaneous and Interacting Environmental Stresses Along Natural Light Gradients: Optimality and Constraints	Corylus avellana	1	25	51.6887	2.8098	0.0723614	15.1	38.8301	400	280	25	Vcmax25	5.22308		Deciduous	B	Woody
18	58.3	26.7	8	Photosynthetic Acclimation to Simultaneous and Interacting Environmental Stresses Along Natural Light Gradients: Optimality and Constraints	Corylus avellana	1	25	73.8405	4.01397	0.103373	15.1	38.8301	400	280	25	Vcmax25	7.42265		Deciduous	B	Woody
18	58.3	26.7	8	Photosynthetic Acclimation to Simultaneous and Interacting Environmental Stresses Along Natural Light Gradients: Optimality and Constraints	Corylus avellana	1	25	79.7471	4.33505	0.111642	15.1	38.8301	400	280	25	Vcmax25	7.97268		Deciduous	B	Woody
18	58.3	26.7	8	Photosynthetic Acclimation to Simultaneous and Interacting Environmental Stresses Along Natural Light Gradients: Optimality and Constraints	Corylus avellana	1	25	81.2459	4.41653	0.11374	15.1	38.8301	400	280	25	Vcmax25	9.61673		Deciduous	B	Woody
18	58.3	26.7	8	Photosynthetic Acclimation to Simultaneous and Interacting Environmental Stresses Along Natural Light Gradients: Optimality and Constraints	Corylus avellana	1	25	132.862	7.22237	0.185999	15.1	38.8301	400	280	25	Vcmax25	9.90986		Deciduous	B	Woody
18	58.3	26.7	8	Photosynthetic Acclimation to Simultaneous and Interacting Environmental Stresses Along Natural Light Gradients: Optimality and Constraints	Corylus avellana	1	25	144.663	7.86388	0.20252	15.1	38.8301	400	280	25	Vcmax25	10.1882		Deciduous	B	Woody
18	58.3	26.7	8	Photosynthetic Acclimation to Simultaneous and Interacting Environmental Stresses Along Natural Light Gradients: Optimality and Constraints	Corylus avellana	1	25	135.831	7.38379	0.190156	15.1	38.8301	400	280	25	Vcmax25	11.2805		Deciduous	B	Woody
18	58.3	26.7	8	Photosynthetic Acclimation to Simultaneous and Interacting Environmental Stresses Along Natural Light Gradients: Optimality and Constraints	Corylus avellana	1	25	146.178	7.94624	0.204641	15.1	38.8301	400	280	25	Vcmax25	12.9279		Deciduous	B	Woody
18	58.3	26.7	8	Photosynthetic Acclimation to Simultaneous and Interacting Environmental Stresses Along Natural Light Gradients: Optimality and Constraints	Corylus avellana	1	25	153.571	8.34814	0.214991	15.1	38.8301	400	280	25	Vcmax25	14.3002		Deciduous	B	Woody
18	58.3	26.7	8	Photosynthetic Acclimation to Simultaneous and Interacting Environmental Stresses Along Natural Light Gradients: Optimality and Constraints	Corylus avellana	1	25	197.81	10.753	0.276923	15.1	38.8301	400	280	25	Vcmax25	14.3167		Deciduous	B	Woody
18	58.3	26.7	8	Photosynthetic Acclimation to Simultaneous and Interacting Environmental Stresses Along Natural Light Gradients: Optimality and Constraints	Corylus avellana	1	25	436.894	23.7495	0.611627	15.1	38.8301	400	280	25	Vcmax25	27.5536		Deciduous	B	Woody
18	58.3	26.7	8	Photosynthetic Acclimation to Simultaneous and Interacting Environmental Stresses Along Natural Light Gradients: Optimality and Constraints	Corylus avellana	1	25	479.694	26.0762	0.671546	15.1	38.8301	400	280	25	Vcmax25	30.0348		Deciduous	B	Woody
18	58.3	26.7	8	Photosynthetic Acclimation to Simultaneous and Interacting Environmental Stresses Along Natural Light Gradients: Optimality and Constraints	Corylus avellana	1	25	441.358	23.9922	0.617877	15.1	38.8301	400	280	25	Vcmax25	30.2944		Deciduous	B	Woody
18	58.3	26.7	8	Photosynthetic Acclimation to Simultaneous and Interacting Environmental Stresses Along Natural Light Gradients: Optimality and Constraints	Corylus avellana	1	25	619.861	33.6956	0.867771	15.1	38.8301	400	280	25	Vcmax25	35.2914		Deciduous	B	Woody
18	58.3	26.7	8	Photosynthetic Acclimation to Simultaneous and Interacting Environmental Stresses Along Natural Light Gradients: Optimality and Constraints	Corylus avellana	1	25	714.314	38.8301	1	15.1	38.8301	400	280	25	Vcmax25	40.5309		Deciduous	B	Woody
24	-38.3167	142.05	9	Within-canopy nitrogen and photosynthetic gradients are unaffected by soil fertility in field-grown Eucalyptus globulus	Eucalyptus globulus	1	20	692.227	36.3834	0.538217	14.6	67.6	360	252	20	Amax	5.88235		Evergreen	B	Woody
24	-38.3167	142.05	9	Within-canopy nitrogen and photosynthetic gradients are unaffected by soil fertility in field-grown Eucalyptus globulus	Eucalyptus globulus	1	20	757.763	39.828	0.589172	14.6	67.6	360	252	20	Amax	7.86765		Evergreen	B	Woody
24	-38.3167	142.05	9	Within-canopy nitrogen and photosynthetic gradients are unaffected by soil fertility in field-grown Eucalyptus globulus	Eucalyptus globulus	1	20	880.644	46.2866	0.684713	14.6	67.6	360	252	20	Amax	8.97059		Evergreen	B	Woody
24	-38.3167	142.05	9	Within-canopy nitrogen and photosynthetic gradients are unaffected by soil fertility in field-grown Eucalyptus globulus	Eucalyptus globulus	1	20	495.618	26.0497	0.38535	14.6	67.6	360	252	20	Amax	9.85294		Evergreen	B	Woody
24	-38.3167	142.05	9	Within-canopy nitrogen and photosynthetic gradients are unaffected by soil fertility in field-grown Eucalyptus globulus	Eucalyptus globulus	1	20	397.314	20.8828	0.308917	14.6	67.6	360	252	20	Amax	10.3676		Evergreen	B	Woody
24	-38.3167	142.05	9	Within-canopy nitrogen and photosynthetic gradients are unaffected by soil fertility in field-grown Eucalyptus globulus	Eucalyptus globulus	1	20	1277.96	67.1694	0.993631	14.6	67.6	360	252	20	Amax	11.4706		Evergreen	B	Woody
24	-38.3167	142.05	9	Within-canopy nitrogen and photosynthetic gradients are unaffected by soil fertility in field-grown Eucalyptus globulus	Eucalyptus globulus	1	20	458.754	24.1121	0.356688	14.6	67.6	360	252	20	Amax	12.2059		Evergreen	B	Woody
24	-38.3167	142.05	9	Within-canopy nitrogen and photosynthetic gradients are unaffected by soil fertility in field-grown Eucalyptus globulus	Eucalyptus globulus	1	20	819.203	43.0573	0.636943	14.6	67.6	360	252	20	Amax	13.1618		Evergreen	B	Woody
24	-38.3167	142.05	9	Within-canopy nitrogen and photosynthetic gradients are unaffected by soil fertility in field-grown Eucalyptus globulus	Eucalyptus globulus	1	20	778.243	40.9045	0.605096	14.6	67.6	360	252	20	Amax	13.3088		Evergreen	B	Woody
24	-38.3167	142.05	9	Within-canopy nitrogen and photosynthetic gradients are unaffected by soil fertility in field-grown Eucalyptus globulus	Eucalyptus globulus	1	20	872.452	45.8561	0.678344	14.6	67.6	360	252	20	Amax	13.3088		Evergreen	B	Woody
24	-38.3167	142.05	9	Within-canopy nitrogen and photosynthetic gradients are unaffected by soil fertility in field-grown Eucalyptus globulus	Eucalyptus globulus	1	20	753.667	39.6127	0.585987	14.6	67.6	360	252	20	Amax	13.4559		Evergreen	B	Woody
24	-38.3167	142.05	9	Within-canopy nitrogen and photosynthetic gradients are unaffected by soil fertility in field-grown Eucalyptus globulus	Eucalyptus globulus	1	20	819.203	43.0573	0.636943	14.6	67.6	360	252	20	Amax	13.8235		Evergreen	B	Woody
24	-38.3167	142.05	9	Within-canopy nitrogen and photosynthetic gradients are unaffected by soil fertility in field-grown Eucalyptus globulus	Eucalyptus globulus	1	20	790.531	41.5503	0.61465	14.6	67.6	360	252	20	Amax	14.0441		Evergreen	B	Woody
24	-38.3167	142.05	9	Within-canopy nitrogen and photosynthetic gradients are unaffected by soil fertility in field-grown Eucalyptus globulus	Eucalyptus globulus	1	20	872.452	45.8561	0.678344	14.6	67.6	360	252	20	Amax	14.4118		Evergreen	B	Woody
24	-38.3167	142.05	9	Within-canopy nitrogen and photosynthetic gradients are unaffected by soil fertility in field-grown Eucalyptus globulus	Eucalyptus globulus	1	20	1118.21	58.7732	0.869427	14.6	67.6	360	252	20	Amax	14.7059		Evergreen	B	Woody
24	-38.3167	142.05	9	Within-canopy nitrogen and photosynthetic gradients are unaffected by soil fertility in field-grown Eucalyptus globulus	Eucalyptus globulus	1	20	1220.61	64.1554	0.949045	14.6	67.6	360	252	20	Amax	15.2941		Evergreen	B	Woody
24	-38.3167	142.05	9	Within-canopy nitrogen and photosynthetic gradients are unaffected by soil fertility in field-grown Eucalyptus globulus	Eucalyptus globulus	1	20	811.011	42.6268	0.630573	14.6	67.6	360	252	20	Amax	15.8824		Evergreen	B	Woody
24	-38.3167	142.05	9	Within-canopy nitrogen and photosynthetic gradients are unaffected by soil fertility in field-grown Eucalyptus globulus	Eucalyptus globulus	1	20	856.067	44.9949	0.665605	14.6	67.6	360	252	20	Amax	18.75		Evergreen	B	Woody
24	-38.3167	142.05	9	Within-canopy nitrogen and photosynthetic gradients are unaffected by soil fertility in field-grown Eucalyptus globulus	Eucalyptus globulus	1	20	446.466	23.4662	0.347134	14.6	67.6	360	252	20	Vcmax	25.5037		Evergreen	B	Woody
24	-38.3167	142.05	9	Within-canopy nitrogen and photosynthetic gradients are unaffected by soil fertility in field-grown Eucalyptus globulus	Eucalyptus globulus	1	20	692.227	36.3834	0.538217	14.6	67.6	360	252	20	Vcmax	25.5037		Evergreen	B	Woody
24	-38.3167	142.05	9	Within-canopy nitrogen and photosynthetic gradients are unaffected by soil fertility in field-grown Eucalyptus globulus	Eucalyptus globulus	1	20	417.794	21.9592	0.324841	14.6	67.6	360	252	20	Vcmax	25.7985		Evergreen	B	Woody
24	-38.3167	142.05	9	Within-canopy nitrogen and photosynthetic gradients are unaffected by soil fertility in field-grown Eucalyptus globulus	Eucalyptus globulus	1	20	499.714	26.265	0.388535	14.6	67.6	360	252	20	Vcmax	26.683		Evergreen	B	Woody
24	-38.3167	142.05	9	Within-canopy nitrogen and photosynthetic gradients are unaffected by soil fertility in field-grown Eucalyptus globulus	Eucalyptus globulus	1	20	782.339	41.1197	0.60828	14.6	67.6	360	252	20	Vcmax	34.0541		Evergreen	B	Woody
24	-38.3167	142.05	9	Within-canopy nitrogen and photosynthetic gradients are unaffected by soil fertility in field-grown Eucalyptus globulus	Eucalyptus globulus	1	20	876.548	46.0713	0.681529	14.6	67.6	360	252	20	Vcmax	34.6437		Evergreen	B	Woody
24	-38.3167	142.05	9	Within-canopy nitrogen and photosynthetic gradients are unaffected by soil fertility in field-grown Eucalyptus globulus	Eucalyptus globulus	1	20	823.299	43.2726	0.640127	14.6	67.6	360	252	20	Vcmax	38.1818		Evergreen	B	Woody
24	-38.3167	142.05	9	Within-canopy nitrogen and photosynthetic gradients are unaffected by soil fertility in field-grown Eucalyptus globulus	Eucalyptus globulus	1	20	888.836	46.7172	0.691083	14.6	67.6	360	252	20	Vcmax	38.4767		Evergreen	B	Woody
24	-38.3167	142.05	9	Within-canopy nitrogen and photosynthetic gradients are unaffected by soil fertility in field-grown Eucalyptus globulus	Eucalyptus globulus	1	20	765.955	40.2586	0.595541	14.6	67.6	360	252	20	Vcmax	42.0147		Evergreen	B	Woody
24	-38.3167	142.05	9	Within-canopy nitrogen and photosynthetic gradients are unaffected by soil fertility in field-grown Eucalyptus globulus	Eucalyptus globulus	1	20	1265.67	66.5236	0.984076	14.6	67.6	360	252	20	Vcmax	43.1941		Evergreen	B	Woody
24	-38.3167	142.05	9	Within-canopy nitrogen and photosynthetic gradients are unaffected by soil fertility in field-grown Eucalyptus globulus	Eucalyptus globulus	1	20	1118.21	58.7732	0.869427	14.6	67.6	360	252	20	Vcmax	44.6683		Evergreen	B	Woody
24	-38.3167	142.05	9	Within-canopy nitrogen and photosynthetic gradients are unaffected by soil fertility in field-grown Eucalyptus globulus	Eucalyptus globulus	1	20	774.147	40.6892	0.601911	14.6	67.6	360	252	20	Vcmax	45.5528		Evergreen	B	Woody
24	-38.3167	142.05	9	Within-canopy nitrogen and photosynthetic gradients are unaffected by soil fertility in field-grown Eucalyptus globulus	Eucalyptus globulus	1	20	1212.42	63.7248	0.942675	14.6	67.6	360	252	20	Vcmax	45.5528		Evergreen	B	Woody
24	-38.3167	142.05	9	Within-canopy nitrogen and photosynthetic gradients are unaffected by soil fertility in field-grown Eucalyptus globulus	Eucalyptus globulus	1	20	794.627	41.7656	0.617834	14.6	67.6	360	252	20	Vcmax	47.3219		Evergreen	B	Woody
24	-38.3167	142.05	9	Within-canopy nitrogen and photosynthetic gradients are unaffected by soil fertility in field-grown Eucalyptus globulus	Eucalyptus globulus	1	20	856.067	44.9949	0.665605	14.6	67.6	360	252	20	Vcmax	49.0909		Evergreen	B	Woody
24	-38.3167	142.05	9	Within-canopy nitrogen and photosynthetic gradients are unaffected by soil fertility in field-grown Eucalyptus globulus	Eucalyptus globulus	1	20	811.011	42.6268	0.630573	14.6	67.6	360	252	20	Vcmax	50.2703		Evergreen	B	Woody
24	-38.3167	142.05	9	Within-canopy nitrogen and photosynthetic gradients are unaffected by soil fertility in field-grown Eucalyptus globulus	Eucalyptus globulus	1	20	819.203	43.0573	0.636943	14.6	67.6	360	252	20	Vcmax	57.3464		Evergreen	B	Woody
24	-38.3167	142.05	9	Within-canopy nitrogen and photosynthetic gradients are unaffected by soil fertility in field-grown Eucalyptus globulus	Eucalyptus globulus	1	20	876.548	46.0713	0.681529	14.6	67.6	360	252	20	Vcmax	67.9607		Evergreen	B	Woody
24	-38.3167	142.05	9	Within-canopy nitrogen and photosynthetic gradients are unaffected by soil fertility in field-grown Eucalyptus globulus	Eucalyptus globulus	1	20	692.227	36.3834	0.538217	14.6	67.6	360	252	20	Vcmax25	30.3233		Evergreen	B	Woody
24	-38.3167	142.05	9	Within-canopy nitrogen and photosynthetic gradients are unaffected by soil fertility in field-grown Eucalyptus globulus	Eucalyptus globulus	1	20	757.763	39.828	0.589172	14.6	67.6	360	252	20	Vcmax25	40.5574		Evergreen	B	Woody
24	-38.3167	142.05	9	Within-canopy nitrogen and photosynthetic gradients are unaffected by soil fertility in field-grown Eucalyptus globulus	Eucalyptus globulus	1	20	880.644	46.2866	0.684713	14.6	67.6	360	252	20	Vcmax25	46.2431		Evergreen	B	Woody
24	-38.3167	142.05	9	Within-canopy nitrogen and photosynthetic gradients are unaffected by soil fertility in field-grown Eucalyptus globulus	Eucalyptus globulus	1	20	495.618	26.0497	0.38535	14.6	67.6	360	252	20	Vcmax25	50.7916		Evergreen	B	Woody
24	-38.3167	142.05	9	Within-canopy nitrogen and photosynthetic gradients are unaffected by soil fertility in field-grown Eucalyptus globulus	Eucalyptus globulus	1	20	397.314	20.8828	0.308917	14.6	67.6	360	252	20	Vcmax25	53.4448		Evergreen	B	Woody
24	-38.3167	142.05	9	Within-canopy nitrogen and photosynthetic gradients are unaffected by soil fertility in field-grown Eucalyptus globulus	Eucalyptus globulus	1	20	1277.96	67.1694	0.993631	14.6	67.6	360	252	20	Vcmax25	59.1305		Evergreen	B	Woody
24	-38.3167	142.05	9	Within-canopy nitrogen and photosynthetic gradients are unaffected by soil fertility in field-grown Eucalyptus globulus	Eucalyptus globulus	1	20	458.754	24.1121	0.356688	14.6	67.6	360	252	20	Vcmax25	62.9209		Evergreen	B	Woody
24	-38.3167	142.05	9	Within-canopy nitrogen and photosynthetic gradients are unaffected by soil fertility in field-grown Eucalyptus globulus	Eucalyptus globulus	1	20	819.203	43.0573	0.636943	14.6	67.6	360	252	20	Vcmax25	67.8484		Evergreen	B	Woody
24	-38.3167	142.05	9	Within-canopy nitrogen and photosynthetic gradients are unaffected by soil fertility in field-grown Eucalyptus globulus	Eucalyptus globulus	1	20	778.243	40.9045	0.605096	14.6	67.6	360	252	20	Vcmax25	68.6065		Evergreen	B	Woody
24	-38.3167	142.05	9	Within-canopy nitrogen and photosynthetic gradients are unaffected by soil fertility in field-grown Eucalyptus globulus	Eucalyptus globulus	1	20	872.452	45.8561	0.678344	14.6	67.6	360	252	20	Vcmax25	68.6065		Evergreen	B	Woody
24	-38.3167	142.05	9	Within-canopy nitrogen and photosynthetic gradients are unaffected by soil fertility in field-grown Eucalyptus globulus	Eucalyptus globulus	1	20	753.667	39.6127	0.585987	14.6	67.6	360	252	20	Vcmax25	69.3646		Evergreen	B	Woody
24	-38.3167	142.05	9	Within-canopy nitrogen and photosynthetic gradients are unaffected by soil fertility in field-grown Eucalyptus globulus	Eucalyptus globulus	1	20	819.203	43.0573	0.636943	14.6	67.6	360	252	20	Vcmax25	71.2598		Evergreen	B	Woody
24	-38.3167	142.05	9	Within-canopy nitrogen and photosynthetic gradients are unaffected by soil fertility in field-grown Eucalyptus globulus	Eucalyptus globulus	1	20	790.531	41.5503	0.61465	14.6	67.6	360	252	20	Vcmax25	72.3969		Evergreen	B	Woody
24	-38.3167	142.05	9	Within-canopy nitrogen and photosynthetic gradients are unaffected by soil fertility in field-grown Eucalyptus globulus	Eucalyptus globulus	1	20	872.452	45.8561	0.678344	14.6	67.6	360	252	20	Vcmax25	74.2921		Evergreen	B	Woody
24	-38.3167	142.05	9	Within-canopy nitrogen and photosynthetic gradients are unaffected by soil fertility in field-grown Eucalyptus globulus	Eucalyptus globulus	1	20	1118.21	58.7732	0.869427	14.6	67.6	360	252	20	Vcmax25	75.8083		Evergreen	B	Woody
24	-38.3167	142.05	9	Within-canopy nitrogen and photosynthetic gradients are unaffected by soil fertility in field-grown Eucalyptus globulus	Eucalyptus globulus	1	20	1220.61	64.1554	0.949045	14.6	67.6	360	252	20	Vcmax25	78.8406		Evergreen	B	Woody
24	-38.3167	142.05	9	Within-canopy nitrogen and photosynthetic gradients are unaffected by soil fertility in field-grown Eucalyptus globulus	Eucalyptus globulus	1	20	811.011	42.6268	0.630573	14.6	67.6	360	252	20	Vcmax25	81.8729		Evergreen	B	Woody
24	-38.3167	142.05	9	Within-canopy nitrogen and photosynthetic gradients are unaffected by soil fertility in field-grown Eucalyptus globulus	Eucalyptus globulus	1	20	856.067	44.9949	0.665605	14.6	67.6	360	252	20	Vcmax25	96.6556		Evergreen	B	Woody
25	52.15	-0.866667	10	Acclimation of photosynthetic capacity to irradiance in tree canopies in relation to leaf nitrogen concentration and leaf mass per unit area	Betula pendula	1	25	27.1563	1.41756		14.5		400	280	25	Vcmax	33.9405		Deciduous	B	Woody
25	52.15	-0.866667	10	Acclimation of photosynthetic capacity to irradiance in tree canopies in relation to leaf nitrogen concentration and leaf mass per unit area	Betula pendula	1	25	75.4059	3.93619		14.5		400	280	25	Vcmax	56.3982		Deciduous	B	Woody
25	52.15	-0.866667	10	Acclimation of photosynthetic capacity to irradiance in tree canopies in relation to leaf nitrogen concentration and leaf mass per unit area	Betula pendula	1	25	393.055	20.5175		14.5		400	280	25	Vcmax	115.218		Deciduous	B	Woody
26	52.15	-0.866667	11	Acclimation of photosynthetic capacity to irradiance in tree canopies in relation to leaf nitrogen concentration and leaf mass per unit area	Quercus petraea	1	25	22.7118	1.18556		14.5		400	280	25	Vcmax	20.7869		Deciduous	B	Woody
26	52.15	-0.866667	11	Acclimation of photosynthetic capacity to irradiance in tree canopies in relation to leaf nitrogen concentration and leaf mass per unit area	Quercus petraea	1	25	45.252	2.36216		14.5		400	280	25	Vcmax	21.3605		Deciduous	B	Woody
26	52.15	-0.866667	11	Acclimation of photosynthetic capacity to irradiance in tree canopies in relation to leaf nitrogen concentration and leaf mass per unit area	Quercus petraea	1	25	66.3687	3.46445		14.5		400	280	25	Vcmax	32.6377		Deciduous	B	Woody
26	52.15	-0.866667	11	Acclimation of photosynthetic capacity to irradiance in tree canopies in relation to leaf nitrogen concentration and leaf mass per unit area	Quercus petraea	1	25	59.4174	3.10159		14.5		400	280	25	Vcmax	37.6055		Deciduous	B	Woody
26	52.15	-0.866667	11	Acclimation of photosynthetic capacity to irradiance in tree canopies in relation to leaf nitrogen concentration and leaf mass per unit area	Quercus petraea	1	25	141.553	7.38906		14.5		400	280	25	Vcmax	47.543		Deciduous	B	Woody
26	52.15	-0.866667	11	Acclimation of photosynthetic capacity to irradiance in tree canopies in relation to leaf nitrogen concentration and leaf mass per unit area	Quercus petraea	1	25	660.567	34.4816		14.5		400	280	25	Vcmax	64.142		Deciduous	B	Woody
26	52.15	-0.866667	11	Acclimation of photosynthetic capacity to irradiance in tree canopies in relation to leaf nitrogen concentration and leaf mass per unit area	Quercus petraea	1	25	22.7118	1.18556		14.5		400	280	25	Vcmax25	20.7826		Deciduous	B	Woody
26	52.15	-0.866667	11	Acclimation of photosynthetic capacity to irradiance in tree canopies in relation to leaf nitrogen concentration and leaf mass per unit area	Quercus petraea	1	25	45.252	2.36216		14.5		400	280	25	Vcmax25	21.356		Deciduous	B	Woody
26	52.15	-0.866667	11	Acclimation of photosynthetic capacity to irradiance in tree canopies in relation to leaf nitrogen concentration and leaf mass per unit area	Quercus petraea	1	25	66.3687	3.46445		14.5		400	280	25	Vcmax25	32.6309		Deciduous	B	Woody
26	52.15	-0.866667	11	Acclimation of photosynthetic capacity to irradiance in tree canopies in relation to leaf nitrogen concentration and leaf mass per unit area	Quercus petraea	1	25	59.4174	3.10159		14.5		400	280	25	Vcmax25	37.5977		Deciduous	B	Woody
26	52.15	-0.866667	11	Acclimation of photosynthetic capacity to irradiance in tree canopies in relation to leaf nitrogen concentration and leaf mass per unit area	Quercus petraea	1	25	141.553	7.38906		14.5		400	280	25	Vcmax25	47.5331		Deciduous	B	Woody
26	52.15	-0.866667	11	Acclimation of photosynthetic capacity to irradiance in tree canopies in relation to leaf nitrogen concentration and leaf mass per unit area	Quercus petraea	1	25	660.567	34.4816		14.5		400	280	25	Vcmax25	64.1286		Deciduous	B	Woody
27	52.15	-0.866667	12	Acclimation of photosynthetic capacity to irradiance in tree canopies in relation to leaf nitrogen concentration and leaf mass per unit area	Fagus sylvatica	1	25	7.07755	0.369448		14.5		400	280	25	Vcmax	28.4309		Deciduous	B	Woody
27	52.15	-0.866667	12	Acclimation of photosynthetic capacity to irradiance in tree canopies in relation to leaf nitrogen concentration and leaf mass per unit area	Fagus sylvatica	1	25	4.99278	0.260623		14.5		400	280	25	Vcmax	28.7162		Deciduous	B	Woody
27	52.15	-0.866667	12	Acclimation of photosynthetic capacity to irradiance in tree canopies in relation to leaf nitrogen concentration and leaf mass per unit area	Fagus sylvatica	1	25	9.61487	0.501896		14.5		400	280	25	Vcmax	41.0553		Deciduous	B	Woody
27	52.15	-0.866667	12	Acclimation of photosynthetic capacity to irradiance in tree canopies in relation to leaf nitrogen concentration and leaf mass per unit area	Fagus sylvatica	1	25	17.445	0.910631		14.5		400	280	25	Vcmax	42.1943		Deciduous	B	Woody
27	52.15	-0.866667	12	Acclimation of photosynthetic capacity to irradiance in tree canopies in relation to leaf nitrogen concentration and leaf mass per unit area	Fagus sylvatica	1	25	34.4637	1.79901		14.5		400	280	25	Vcmax	62.0542		Deciduous	B	Woody
27	52.15	-0.866667	12	Acclimation of photosynthetic capacity to irradiance in tree canopies in relation to leaf nitrogen concentration and leaf mass per unit area	Fagus sylvatica	1	25	69.8458	3.64595		14.5		400	280	25	Vcmax	64.9792		Deciduous	B	Woody
27	52.15	-0.866667	12	Acclimation of photosynthetic capacity to irradiance in tree canopies in relation to leaf nitrogen concentration and leaf mass per unit area	Fagus sylvatica	1	25	237.893	12.418		14.5		400	280	25	Vcmax	102		Deciduous	B	Woody
27	52.15	-0.866667	12	Acclimation of photosynthetic capacity to irradiance in tree canopies in relation to leaf nitrogen concentration and leaf mass per unit area	Fagus sylvatica	1	25	7.07755	0.369448		14.5		400	280	25	Vcmax25	28.425		Deciduous	B	Woody
27	52.15	-0.866667	12	Acclimation of photosynthetic capacity to irradiance in tree canopies in relation to leaf nitrogen concentration and leaf mass per unit area	Fagus sylvatica	1	25	4.99278	0.260623		14.5		400	280	25	Vcmax25	28.7102		Deciduous	B	Woody
27	52.15	-0.866667	12	Acclimation of photosynthetic capacity to irradiance in tree canopies in relation to leaf nitrogen concentration and leaf mass per unit area	Fagus sylvatica	1	25	9.61487	0.501896		14.5		400	280	25	Vcmax25	41.0467		Deciduous	B	Woody
27	52.15	-0.866667	12	Acclimation of photosynthetic capacity to irradiance in tree canopies in relation to leaf nitrogen concentration and leaf mass per unit area	Fagus sylvatica	1	25	17.445	0.910631		14.5		400	280	25	Vcmax25	42.1855		Deciduous	B	Woody
27	52.15	-0.866667	12	Acclimation of photosynthetic capacity to irradiance in tree canopies in relation to leaf nitrogen concentration and leaf mass per unit area	Fagus sylvatica	1	25	34.4637	1.79901		14.5		400	280	25	Vcmax25	62.0412		Deciduous	B	Woody
27	52.15	-0.866667	12	Acclimation of photosynthetic capacity to irradiance in tree canopies in relation to leaf nitrogen concentration and leaf mass per unit area	Fagus sylvatica	1	25	69.8458	3.64595		14.5		400	280	25	Vcmax25	64.9656		Deciduous	B	Woody
27	52.15	-0.866667	12	Acclimation of photosynthetic capacity to irradiance in tree canopies in relation to leaf nitrogen concentration and leaf mass per unit area	Fagus sylvatica	1	25	237.893	12.418		14.5		400	280	25	Vcmax25	101.978		Deciduous	B	Woody
28	-2.58333	-60.1	13	Acclimation of photosynthetic capacity to irradiance in tree canopies in relation to leaf nitrogen concentration and leaf mass per unit area	Tropical	1	25	13.8944	0.605242		12.1		400	280	25	Vcmax	17.8935		Evergreen	B	Woody
28	-2.58333	-60.1	13	Acclimation of photosynthetic capacity to irradiance in tree canopies in relation to leaf nitrogen concentration and leaf mass per unit area	Tropical	1	25	64.8394	2.82441		12.1		400	280	25	Vcmax	26.28		Evergreen	B	Woody
28	-2.58333	-60.1	13	Acclimation of photosynthetic capacity to irradiance in tree canopies in relation to leaf nitrogen concentration and leaf mass per unit area	Tropical	1	25	84.4149	3.67711		12.1		400	280	25	Vcmax	27.0232		Evergreen	B	Woody
28	-2.58333	-60.1	13	Acclimation of photosynthetic capacity to irradiance in tree canopies in relation to leaf nitrogen concentration and leaf mass per unit area	Tropical	1	25	144.303	6.28583		12.1		400	280	25	Vcmax	37.2111		Evergreen	B	Woody
28	-2.58333	-60.1	13	Acclimation of photosynthetic capacity to irradiance in tree canopies in relation to leaf nitrogen concentration and leaf mass per unit area	Tropical	1	25	175.503	7.64493		12.1		400	280	25	Vcmax	42.8544		Evergreen	B	Woody
28	-2.58333	-60.1	13	Acclimation of photosynthetic capacity to irradiance in tree canopies in relation to leaf nitrogen concentration and leaf mass per unit area	Tropical	1	25	13.8944	0.605242		12.1		400	280	25	Vcmax25	17.8898		Evergreen	B	Woody
28	-2.58333	-60.1	13	Acclimation of photosynthetic capacity to irradiance in tree canopies in relation to leaf nitrogen concentration and leaf mass per unit area	Tropical	1	25	64.8394	2.82441		12.1		400	280	25	Vcmax25	26.2745		Evergreen	B	Woody
28	-2.58333	-60.1	13	Acclimation of photosynthetic capacity to irradiance in tree canopies in relation to leaf nitrogen concentration and leaf mass per unit area	Tropical	1	25	84.4149	3.67711		12.1		400	280	25	Vcmax25	27.0175		Evergreen	B	Woody
28	-2.58333	-60.1	13	Acclimation of photosynthetic capacity to irradiance in tree canopies in relation to leaf nitrogen concentration and leaf mass per unit area	Tropical	1	25	144.303	6.28583		12.1		400	280	25	Vcmax25	37.2033		Evergreen	B	Woody
28	-2.58333	-60.1	13	Acclimation of photosynthetic capacity to irradiance in tree canopies in relation to leaf nitrogen concentration and leaf mass per unit area	Tropical	1	25	175.503	7.64493		12.1		400	280	25	Vcmax25	42.8454		Evergreen	B	Woody
29	52.15	-0.866667	14	Acclimation of photosynthetic capacity to irradiance in tree canopies in relation to leaf nitrogen concentration and leaf mass per unit area	Picea sitchensis	1	25	3.52209	0.183853		14.5		400	280	25	Vcmax	19.3324		Evergreen	N	Woody
29	52.15	-0.866667	14	Acclimation of photosynthetic capacity to irradiance in tree canopies in relation to leaf nitrogen concentration and leaf mass per unit area	Picea sitchensis	1	25	92.4937	4.82817		14.5		400	280	25	Vcmax	35.5113		Evergreen	N	Woody
29	52.15	-0.866667	14	Acclimation of photosynthetic capacity to irradiance in tree canopies in relation to leaf nitrogen concentration and leaf mass per unit area	Picea sitchensis	1	25	237.893	12.418		14.5		400	280	25	Vcmax	42.4196		Evergreen	N	Woody
29	52.15	-0.866667	14	Acclimation of photosynthetic capacity to irradiance in tree canopies in relation to leaf nitrogen concentration and leaf mass per unit area	Picea sitchensis	1	25	3.52209	0.183853		14.5		400	280	25	Vcmax25	19.3284		Evergreen	N	Woody
29	52.15	-0.866667	14	Acclimation of photosynthetic capacity to irradiance in tree canopies in relation to leaf nitrogen concentration and leaf mass per unit area	Picea sitchensis	1	25	92.4937	4.82817		14.5		400	280	25	Vcmax25	35.5039		Evergreen	N	Woody
29	52.15	-0.866667	14	Acclimation of photosynthetic capacity to irradiance in tree canopies in relation to leaf nitrogen concentration and leaf mass per unit area	Picea sitchensis	1	25	237.893	12.418		14.5		400	280	25	Vcmax25	42.4108		Evergreen	N	Woody
			15	Packing the Photosynthetic Machinery: From Leaf to Canopy	Oryza sativa	1	30	21.0192	0.908031				400	245	25	Amax	0.49929		Deciduous	B	Herbaceous
			15	Packing the Photosynthetic Machinery: From Leaf to Canopy	Oryza sativa	1	30	59.6644	2.5775				400	245	25	Amax	1.0113		Deciduous	B	Herbaceous
			15	Packing the Photosynthetic Machinery: From Leaf to Canopy	Oryza sativa	1	30	65.6264	2.83506				400	245	25	Amax	5.15628		Deciduous	B	Herbaceous
			15	Packing the Photosynthetic Machinery: From Leaf to Canopy	Oryza sativa	1	30	157.337	6.79695				400	245	25	Amax	6.1132		Deciduous	B	Herbaceous
			15	Packing the Photosynthetic Machinery: From Leaf to Canopy	Oryza sativa	1	30	220.099	9.50829				400	245	25	Amax	6.81567		Deciduous	B	Herbaceous
			15	Packing the Photosynthetic Machinery: From Leaf to Canopy	Oryza sativa	1	30	143.24	6.18797				400	245	25	Amax	7.3463		Deciduous	B	Herbaceous
			15	Packing the Photosynthetic Machinery: From Leaf to Canopy	Oryza sativa	1	30	119.572	5.16549				400	245	25	Amax	8.77528		Deciduous	B	Herbaceous
			15	Packing the Photosynthetic Machinery: From Leaf to Canopy	Oryza sativa	1	30	191.906	8.29032				400	245	25	Amax	9.28186		Deciduous	B	Herbaceous
			15	Packing the Photosynthetic Machinery: From Leaf to Canopy	Oryza sativa	1	30	139.074	6.00799				400	245	25	Amax	9.67906		Deciduous	B	Herbaceous
			15	Packing the Photosynthetic Machinery: From Leaf to Canopy	Oryza sativa	1	30	216.149	9.33762				400	245	25	Amax	9.92576		Deciduous	B	Herbaceous
			15	Packing the Photosynthetic Machinery: From Leaf to Canopy	Oryza sativa	1	30	420.473	18.1644				400	245	25	Amax	17.796		Deciduous	B	Herbaceous
			15	Packing the Photosynthetic Machinery: From Leaf to Canopy	Oryza sativa	1	30	670.768	28.9772				400	245	25	Amax	17.8852		Deciduous	B	Herbaceous
			15	Packing the Photosynthetic Machinery: From Leaf to Canopy	Oryza sativa	1	30	459.333	19.8432				400	245	25	Amax	19.0854		Deciduous	B	Herbaceous
			15	Packing the Photosynthetic Machinery: From Leaf to Canopy	Oryza sativa	1	30	618.224	26.7073				400	245	25	Amax	19.3189		Deciduous	B	Herbaceous
			15	Packing the Photosynthetic Machinery: From Leaf to Canopy	Oryza sativa	1	30	445.542	19.2474				400	245	25	Amax	21.4197		Deciduous	B	Herbaceous
			15	Packing the Photosynthetic Machinery: From Leaf to Canopy	Oryza sativa	1	30	763.251	32.9724				400	245	25	Amax	21.6276		Deciduous	B	Herbaceous
			15	Packing the Photosynthetic Machinery: From Leaf to Canopy	Oryza sativa	1	30	961.146	41.5215				400	245	25	Amax	23.6686		Deciduous	B	Herbaceous
			15	Packing the Photosynthetic Machinery: From Leaf to Canopy	Oryza sativa	1	30	67.204	2.90321				400	245	25	LMA	32.5245		Deciduous	B	Herbaceous
			15	Packing the Photosynthetic Machinery: From Leaf to Canopy	Oryza sativa	1	30	102.009	4.40677				400	245	25	LMA	34.7897		Deciduous	B	Herbaceous
			15	Packing the Photosynthetic Machinery: From Leaf to Canopy	Oryza sativa	1	30	111.672	4.82422				400	245	25	LMA	36.4318		Deciduous	B	Herbaceous
			15	Packing the Photosynthetic Machinery: From Leaf to Canopy	Oryza sativa	1	30	134.877	5.8267				400	245	25	LMA	37.4355		Deciduous	B	Herbaceous
			15	Packing the Photosynthetic Machinery: From Leaf to Canopy	Oryza sativa	1	30	53.6396	2.31723				400	245	25	LMA	37.7205		Deciduous	B	Herbaceous
			15	Packing the Photosynthetic Machinery: From Leaf to Canopy	Oryza sativa	1	30	235.453	10.1716				400	245	25	LMA	37.9025		Deciduous	B	Herbaceous
			15	Packing the Photosynthetic Machinery: From Leaf to Canopy	Oryza sativa	1	30	78.7788	3.40324				400	245	25	LMA	38.8501		Deciduous	B	Herbaceous
			15	Packing the Photosynthetic Machinery: From Leaf to Canopy	Oryza sativa	1	30	53.6305	2.31684				400	245	25	LMA	39.6196		Deciduous	B	Herbaceous
			15	Packing the Photosynthetic Machinery: From Leaf to Canopy	Oryza sativa	1	30	189.022	8.16576				400	245	25	LMA	40.0729		Deciduous	B	Herbaceous
			15	Packing the Photosynthetic Machinery: From Leaf to Canopy	Oryza sativa	1	30	378.573	16.3543				400	245	25	LMA	40.2518		Deciduous	B	Herbaceous
			15	Packing the Photosynthetic Machinery: From Leaf to Canopy	Oryza sativa	1	30	152.267	6.57793				400	245	25	LMA	41.2268		Deciduous	B	Herbaceous
			15	Packing the Photosynthetic Machinery: From Leaf to Canopy	Oryza sativa	1	30	279.919	12.0925				400	245	25	LMA	42.1895		Deciduous	B	Herbaceous
			15	Packing the Photosynthetic Machinery: From Leaf to Canopy	Oryza sativa	1	30	88.4333	3.82032				400	245	25	LMA	42.2646		Deciduous	B	Herbaceous
			15	Packing the Photosynthetic Machinery: From Leaf to Canopy	Oryza sativa	1	30	589.386	25.4615				400	245	25	LMA	43.3343		Deciduous	B	Herbaceous
			15	Packing the Photosynthetic Machinery: From Leaf to Canopy	Oryza sativa	1	30	715.107	30.8926				400	245	25	LMA	43.6648		Deciduous	B	Herbaceous
			15	Packing the Photosynthetic Machinery: From Leaf to Canopy	Oryza sativa	1	30	423.042	18.2754				400	245	25	LMA	43.7793		Deciduous	B	Herbaceous
			15	Packing the Photosynthetic Machinery: From Leaf to Canopy	Oryza sativa	1	30	219.947	9.50173				400	245	25	LMA	44.6185		Deciduous	B	Herbaceous
			15	Packing the Photosynthetic Machinery: From Leaf to Canopy	Oryza sativa	1	30	819.547	35.4044				400	245	25	LMA	45.1431		Deciduous	B	Herbaceous
			15	Packing the Photosynthetic Machinery: From Leaf to Canopy	Oryza sativa	1	30	136.769	5.90842				400	245	25	LMA	46.2969		Deciduous	B	Herbaceous
			15	Packing the Photosynthetic Machinery: From Leaf to Canopy	Oryza sativa	1	30	459.777	19.8624				400	245	25	LMA	46.9299		Deciduous	B	Herbaceous
			15	Packing the Photosynthetic Machinery: From Leaf to Canopy	Oryza sativa	1	30	923.984	39.9161				400	245	25	LMA	47.0012		Deciduous	B	Herbaceous
			15	Packing the Photosynthetic Machinery: From Leaf to Canopy	Oryza sativa	1	30	933.649	40.3336				400	245	25	LMA	48.39		Deciduous	B	Herbaceous
			15	Packing the Photosynthetic Machinery: From Leaf to Canopy	Oryza sativa	1	30	175.441	7.57907				400	245	25	LMA	48.6872		Deciduous	B	Herbaceous
			15	Packing the Photosynthetic Machinery: From Leaf to Canopy	Oryza sativa	1	30	666.726	28.8025				400	245	25	LMA	49.1277		Deciduous	B	Herbaceous
			15	Packing the Photosynthetic Machinery: From Leaf to Canopy	Oryza sativa	1	30	125.148	5.40639				400	245	25	LMA	49.5931		Deciduous	B	Herbaceous
			16	Packing the Photosynthetic Machinery: From Leaf to Canopy	Corylus avellana	1	25	56.8551	2.45614				400	245	25	Amax	1.51023		Deciduous	B	Woody
			16	Packing the Photosynthetic Machinery: From Leaf to Canopy	Corylus avellana	1	25	85.2827	3.68421				400	245	25	Amax	2.23236		Deciduous	B	Woody
			16	Packing the Photosynthetic Machinery: From Leaf to Canopy	Corylus avellana	1	25	170.565	7.36842				400	245	25	Amax	2.7612		Deciduous	B	Woody
			16	Packing the Photosynthetic Machinery: From Leaf to Canopy	Corylus avellana	1	25	85.2827	3.68421				400	245	25	Amax	2.95288		Deciduous	B	Woody
			16	Packing the Photosynthetic Machinery: From Leaf to Canopy	Corylus avellana	1	25	154.321	6.66667				400	245	25	Amax	3.1533		Deciduous	B	Woody
			16	Packing the Photosynthetic Machinery: From Leaf to Canopy	Corylus avellana	1	25	166.504	7.19298				400	245	25	Amax	3.35049		Deciduous	B	Woody
			16	Packing the Photosynthetic Machinery: From Leaf to Canopy	Corylus avellana	1	25	178.687	7.7193				400	245	25	Amax	3.54769		Deciduous	B	Woody
			16	Packing the Photosynthetic Machinery: From Leaf to Canopy	Corylus avellana	1	25	247.726	10.7018				400	245	25	Amax	4.07561		Deciduous	B	Woody
			16	Packing the Photosynthetic Machinery: From Leaf to Canopy	Corylus avellana	1	25	182.749	7.89474				400	245	25	Amax	4.20294		Deciduous	B	Woody
			16	Packing the Photosynthetic Machinery: From Leaf to Canopy	Corylus avellana	1	25	548.246	23.6842				400	245	25	Amax	8.08826		Deciduous	B	Woody
			16	Packing the Photosynthetic Machinery: From Leaf to Canopy	Corylus avellana	1	25	548.246	23.6842				400	245	25	Amax	8.80878		Deciduous	B	Woody
			16	Packing the Photosynthetic Machinery: From Leaf to Canopy	Corylus avellana	1	25	592.917	25.614				400	245	25	Amax	8.94231		Deciduous	B	Woody
			16	Packing the Photosynthetic Machinery: From Leaf to Canopy	Corylus avellana	1	25	779.727	33.6842				400	245	25	Amax	10.3939		Deciduous	B	Woody
			16	Packing the Photosynthetic Machinery: From Leaf to Canopy	Corylus avellana	1	25	897.498	38.7719				400	245	25	Amax	11.8416		Deciduous	B	Woody
			16	Packing the Photosynthetic Machinery: From Leaf to Canopy	Corylus avellana	1	25	78.5981	3.39544				400	245	25	LMA	29.4809		Deciduous	B	Woody
			16	Packing the Photosynthetic Machinery: From Leaf to Canopy	Corylus avellana	1	25	74.5995	3.2227				400	245	25	LMA	32.5563		Deciduous	B	Woody
			16	Packing the Photosynthetic Machinery: From Leaf to Canopy	Corylus avellana	1	25	151.769	6.55644				400	245	25	LMA	33.0251		Deciduous	B	Woody
			16	Packing the Photosynthetic Machinery: From Leaf to Canopy	Corylus avellana	1	25	103.054	4.45193				400	245	25	LMA	33.8857		Deciduous	B	Woody
			16	Packing the Photosynthetic Machinery: From Leaf to Canopy	Corylus avellana	1	25	82.802	3.57705				400	245	25	LMA	36.5154		Deciduous	B	Woody
			16	Packing the Photosynthetic Machinery: From Leaf to Canopy	Corylus avellana	1	25	131.562	5.68348				400	245	25	LMA	37.8526		Deciduous	B	Woody
			16	Packing the Photosynthetic Machinery: From Leaf to Canopy	Corylus avellana	1	25	155.929	6.73612				400	245	25	LMA	37.8619		Deciduous	B	Woody
			16	Packing the Photosynthetic Machinery: From Leaf to Canopy	Corylus avellana	1	25	172.28	7.44251				400	245	25	LMA	43.1428		Deciduous	B	Woody
			16	Packing the Photosynthetic Machinery: From Leaf to Canopy	Corylus avellana	1	25	229.225	9.90252				400	245	25	LMA	47.56		Deciduous	B	Woody
			16	Packing the Photosynthetic Machinery: From Leaf to Canopy	Corylus avellana	1	25	123.654	5.34186				400	245	25	LMA	48.3991		Deciduous	B	Woody
			16	Packing the Photosynthetic Machinery: From Leaf to Canopy	Corylus avellana	1	25	262.035	11.3199				400	245	25	LMA	63.3967		Deciduous	B	Woody
			16	Packing the Photosynthetic Machinery: From Leaf to Canopy	Corylus avellana	1	25	432.655	18.6907				400	245	25	LMA	66.0988		Deciduous	B	Woody
			16	Packing the Photosynthetic Machinery: From Leaf to Canopy	Corylus avellana	1	25	518.153	22.3842				400	245	25	LMA	76.6808		Deciduous	B	Woody
			16	Packing the Photosynthetic Machinery: From Leaf to Canopy	Corylus avellana	1	25	461.333	19.9296				400	245	25	LMA	78.4174		Deciduous	B	Woody
			16	Packing the Photosynthetic Machinery: From Leaf to Canopy	Corylus avellana	1	25	432.932	18.7027				400	245	25	LMA	79.7253		Deciduous	B	Woody
			16	Packing the Photosynthetic Machinery: From Leaf to Canopy	Corylus avellana	1	25	697.02	30.1113				400	245	25	LMA	85.5399		Deciduous	B	Woody
			16	Packing the Photosynthetic Machinery: From Leaf to Canopy	Corylus avellana	1	25	368.097	15.9018				400	245	25	LMA	86.7337		Deciduous	B	Woody
			16	Packing the Photosynthetic Machinery: From Leaf to Canopy	Corylus avellana	1	25	611.889	26.4336				400	245	25	LMA	92.9801		Deciduous	B	Woody
			17	Packing the Photosynthetic Machinery: From Leaf to Canopy	Quercus ilex	1	22.7	63.2804	2.73371				400	245	25	Amax	3.63133		Evergreen	B	Woody
			17	Packing the Photosynthetic Machinery: From Leaf to Canopy	Quercus ilex	1	22.7	50.8766	2.19787				400	245	25	Amax	4.28161		Evergreen	B	Woody
			17	Packing the Photosynthetic Machinery: From Leaf to Canopy	Quercus ilex	1	22.7	34.6185	1.49552				400	245	25	Amax	4.45598		Evergreen	B	Woody
			17	Packing the Photosynthetic Machinery: From Leaf to Canopy	Quercus ilex	1	22.7	50.5963	2.18576				400	245	25	Amax	4.97427		Evergreen	B	Woody
			17	Packing the Photosynthetic Machinery: From Leaf to Canopy	Quercus ilex	1	22.7	147.479	6.37109				400	245	25	Amax	5.57308		Evergreen	B	Woody
			17	Packing the Photosynthetic Machinery: From Leaf to Canopy	Quercus ilex	1	22.7	78.6625	3.39822				400	245	25	Amax	5.62152		Evergreen	B	Woody
			17	Packing the Photosynthetic Machinery: From Leaf to Canopy	Quercus ilex	1	22.7	38.175	1.64916				400	245	25	Amax	5.66784		Evergreen	B	Woody
			17	Packing the Photosynthetic Machinery: From Leaf to Canopy	Quercus ilex	1	22.7	38.0874	1.64537				400	245	25	Amax	5.88429		Evergreen	B	Woody
			17	Packing the Photosynthetic Machinery: From Leaf to Canopy	Quercus ilex	1	22.7	78.4698	3.38989				400	245	25	Amax	6.09772		Evergreen	B	Woody
			17	Packing the Photosynthetic Machinery: From Leaf to Canopy	Quercus ilex	1	22.7	211.986	9.15779				400	245	25	Amax	6.17432		Evergreen	B	Woody
			17	Packing the Photosynthetic Machinery: From Leaf to Canopy	Quercus ilex	1	22.7	219.975	9.50291				400	245	25	Amax	6.43346		Evergreen	B	Woody
			17	Packing the Photosynthetic Machinery: From Leaf to Canopy	Quercus ilex	1	22.7	139.035	6.0063				400	245	25	Amax	6.43951		Evergreen	B	Woody
			17	Packing the Photosynthetic Machinery: From Leaf to Canopy	Quercus ilex	1	22.7	345.379	14.9204				400	245	25	Amax	6.55395		Evergreen	B	Woody
			17	Packing the Photosynthetic Machinery: From Leaf to Canopy	Quercus ilex	1	22.7	316.875	13.689				400	245	25	Amax	6.98898		Evergreen	B	Woody
			17	Packing the Photosynthetic Machinery: From Leaf to Canopy	Quercus ilex	1	22.7	223.671	9.6626				400	245	25	Amax	7.29898		Evergreen	B	Woody
			17	Packing the Photosynthetic Machinery: From Leaf to Canopy	Quercus ilex	1	22.7	672.853	29.0673				400	245	25	Amax	7.35196		Evergreen	B	Woody
			17	Packing the Photosynthetic Machinery: From Leaf to Canopy	Quercus ilex	1	22.7	547.344	23.6453				400	245	25	Amax	7.49122		Evergreen	B	Woody
			17	Packing the Photosynthetic Machinery: From Leaf to Canopy	Quercus ilex	1	22.7	612.043	26.4403				400	245	25	Amax	7.61625		Evergreen	B	Woody
			17	Packing the Photosynthetic Machinery: From Leaf to Canopy	Quercus ilex	1	22.7	721.19	31.1554				400	245	25	Amax	7.91112		Evergreen	B	Woody
			17	Packing the Photosynthetic Machinery: From Leaf to Canopy	Quercus ilex	1	22.7	696.908	30.1064				400	245	25	Amax	7.91293		Evergreen	B	Woody
			17	Packing the Photosynthetic Machinery: From Leaf to Canopy	Quercus ilex	1	22.7	401.266	17.3347				400	245	25	Amax	8.45453		Evergreen	B	Woody
			17	Packing the Photosynthetic Machinery: From Leaf to Canopy	Quercus ilex	1	22.7	830.231	35.866				400	245	25	Amax	8.46573		Evergreen	B	Woody
			17	Packing the Photosynthetic Machinery: From Leaf to Canopy	Quercus ilex	1	22.7	676.427	29.2217				400	245	25	Amax	8.52053		Evergreen	B	Woody
			17	Packing the Photosynthetic Machinery: From Leaf to Canopy	Quercus ilex	1	22.7	615.67	26.5969				400	245	25	Amax	8.65494		Evergreen	B	Woody
			17	Packing the Photosynthetic Machinery: From Leaf to Canopy	Quercus ilex	1	22.7	781.387	33.7559				400	245	25	Amax	9.16202		Evergreen	B	Woody
			17	Packing the Photosynthetic Machinery: From Leaf to Canopy	Quercus ilex	1	22.7	789.358	34.1003				400	245	25	Amax	9.46446		Evergreen	B	Woody
			17	Packing the Photosynthetic Machinery: From Leaf to Canopy	Quercus ilex	1	22.7	45.5133	1.96618				400	245	25	LMA	90.3024		Evergreen	B	Woody
			17	Packing the Photosynthetic Machinery: From Leaf to Canopy	Quercus ilex	1	22.7	29.2548	1.26381				400	245	25	LMA	94.6903		Evergreen	B	Woody
			17	Packing the Photosynthetic Machinery: From Leaf to Canopy	Quercus ilex	1	22.7	20.9492	0.905005				400	245	25	LMA	107.778		Evergreen	B	Woody
			17	Packing the Photosynthetic Machinery: From Leaf to Canopy	Quercus ilex	1	22.7	57.3193	2.47619				400	245	25	LMA	110.977		Evergreen	B	Woody
			17	Packing the Photosynthetic Machinery: From Leaf to Canopy	Quercus ilex	1	22.7	16.7611	0.72408				400	245	25	LMA	116.5		Evergreen	B	Woody
			17	Packing the Photosynthetic Machinery: From Leaf to Canopy	Quercus ilex	1	22.7	134.036	5.79036				400	245	25	LMA	121.726		Evergreen	B	Woody
			17	Packing the Photosynthetic Machinery: From Leaf to Canopy	Quercus ilex	1	22.7	61.19	2.64341				400	245	25	LMA	121.863		Evergreen	B	Woody
			17	Packing the Photosynthetic Machinery: From Leaf to Canopy	Quercus ilex	1	22.7	198.594	8.57926				400	245	25	LMA	133.587		Evergreen	B	Woody
			17	Packing the Photosynthetic Machinery: From Leaf to Canopy	Quercus ilex	1	22.7	299.593	12.9424				400	245	25	LMA	144.29		Evergreen	B	Woody
			17	Packing the Photosynthetic Machinery: From Leaf to Canopy	Quercus ilex	1	22.7	60.7844	2.62589				400	245	25	LMA	146.919		Evergreen	B	Woody
			17	Packing the Photosynthetic Machinery: From Leaf to Canopy	Quercus ilex	1	22.7	125.519	5.42241				400	245	25	LMA	147.886		Evergreen	B	Woody
			17	Packing the Photosynthetic Machinery: From Leaf to Canopy	Quercus ilex	1	22.7	206.406	8.91674				400	245	25	LMA	151.002		Evergreen	B	Woody
			17	Packing the Photosynthetic Machinery: From Leaf to Canopy	Quercus ilex	1	22.7	339.816	14.68				400	245	25	LMA	159.465		Evergreen	B	Woody
			17	Packing the Photosynthetic Machinery: From Leaf to Canopy	Quercus ilex	1	22.7	396.368	17.1231				400	245	25	LMA	165.895		Evergreen	B	Woody
			17	Packing the Photosynthetic Machinery: From Leaf to Canopy	Quercus ilex	1	22.7	529.866	22.8902				400	245	25	LMA	168.911		Evergreen	B	Woody
			17	Packing the Photosynthetic Machinery: From Leaf to Canopy	Quercus ilex	1	22.7	691.517	29.8735				400	245	25	LMA	182.768		Evergreen	B	Woody
			17	Packing the Photosynthetic Machinery: From Leaf to Canopy	Quercus ilex	1	22.7	659.141	28.4749				400	245	25	LMA	182.829		Evergreen	B	Woody
			17	Packing the Photosynthetic Machinery: From Leaf to Canopy	Quercus ilex	1	22.7	602.448	26.0257				400	245	25	LMA	185.115		Evergreen	B	Woody
			17	Packing the Photosynthetic Machinery: From Leaf to Canopy	Quercus ilex	1	22.7	768.322	33.1915				400	245	25	LMA	188.07		Evergreen	B	Woody
			17	Packing the Photosynthetic Machinery: From Leaf to Canopy	Quercus ilex	1	22.7	723.805	31.2684				400	245	25	LMA	188.154		Evergreen	B	Woody
			17	Packing the Photosynthetic Machinery: From Leaf to Canopy	Quercus ilex	1	22.7	659.018	28.4696				400	245	25	LMA	190.455		Evergreen	B	Woody
			17	Packing the Photosynthetic Machinery: From Leaf to Canopy	Quercus ilex	1	22.7	602.324	26.0204				400	245	25	LMA	192.74		Evergreen	B	Woody
			17	Packing the Photosynthetic Machinery: From Leaf to Canopy	Quercus ilex	1	22.7	812.61	35.1047				400	245	25	LMA	202.148		Evergreen	B	Woody
			19	A worldwide analysis of within-canopy variations in leaf structural, chemical and physiological traits across plant functional types	Solidago altissima	1	30	53.5287	2.31244				400	280	30	Amax	4.90696		Deciduous	B	Herbaceous
			19	A worldwide analysis of within-canopy variations in leaf structural, chemical and physiological traits across plant functional types	Solidago altissima	1	30	67.2681	2.90598				400	280	30	Amax	5.25582		Deciduous	B	Herbaceous
			19	A worldwide analysis of within-canopy variations in leaf structural, chemical and physiological traits across plant functional types	Solidago altissima	1	30	155.2	6.70465				400	280	30	Amax	5.41919		Deciduous	B	Herbaceous
			19	A worldwide analysis of within-canopy variations in leaf structural, chemical and physiological traits across plant functional types	Solidago altissima	1	30	56.2766	2.43115				400	280	30	Amax	5.87109		Deciduous	B	Herbaceous
			19	A worldwide analysis of within-canopy variations in leaf structural, chemical and physiological traits across plant functional types	Solidago altissima	1	30	119.478	5.16144				400	280	30	Amax	6.47625		Deciduous	B	Herbaceous
			19	A worldwide analysis of within-canopy variations in leaf structural, chemical and physiological traits across plant functional types	Solidago altissima	1	30	221.149	9.55366				400	280	30	Amax	8.3914		Deciduous	B	Herbaceous
			19	A worldwide analysis of within-canopy variations in leaf structural, chemical and physiological traits across plant functional types	Solidago altissima	1	30	284.351	12.284				400	280	30	Amax	9.7857		Deciduous	B	Herbaceous
			19	A worldwide analysis of within-canopy variations in leaf structural, chemical and physiological traits across plant functional types	Solidago altissima	1	30	364.039	15.7265				400	280	30	Amax	11.8792		Deciduous	B	Herbaceous
			19	A worldwide analysis of within-canopy variations in leaf structural, chemical and physiological traits across plant functional types	Solidago altissima	1	30	498.685	21.5432				400	280	30	Amax	12.65		Deciduous	B	Herbaceous
			19	A worldwide analysis of within-canopy variations in leaf structural, chemical and physiological traits across plant functional types	Solidago altissima	1	30	638.827	27.5973				400	280	30	Amax	15.2614		Deciduous	B	Herbaceous
			19	A worldwide analysis of within-canopy variations in leaf structural, chemical and physiological traits across plant functional types	Solidago altissima	1	30	726.76	31.396				400	280	30	Amax	18.2306		Deciduous	B	Herbaceous
			19	A worldwide analysis of within-canopy variations in leaf structural, chemical and physiological traits across plant functional types	Solidago altissima	1	30	55.8333	2.412				400	280	30	LMA	43.1317		Deciduous	B	Herbaceous
			19	A worldwide analysis of within-canopy variations in leaf structural, chemical and physiological traits across plant functional types	Solidago altissima	1	30	115.107	4.97261				400	280	30	LMA	48.2562		Deciduous	B	Herbaceous
			19	A worldwide analysis of within-canopy variations in leaf structural, chemical and physiological traits across plant functional types	Solidago altissima	1	30	52.6155	2.27299				400	280	30	LMA	48.6833		Deciduous	B	Herbaceous
			19	A worldwide analysis of within-canopy variations in leaf structural, chemical and physiological traits across plant functional types	Solidago altissima	1	30	60.6455	2.61988				400	280	30	LMA	49.9644		Deciduous	B	Herbaceous
			19	A worldwide analysis of within-canopy variations in leaf structural, chemical and physiological traits across plant functional types	Solidago altissima	1	30	218.018	9.41839				400	280	30	LMA	51.2456		Deciduous	B	Herbaceous
			19	A worldwide analysis of within-canopy variations in leaf structural, chemical and physiological traits across plant functional types	Solidago altissima	1	30	364.491	15.746				400	280	30	LMA	52.9537		Deciduous	B	Herbaceous
			19	A worldwide analysis of within-canopy variations in leaf structural, chemical and physiological traits across plant functional types	Solidago altissima	1	30	494.711	21.3715				400	280	30	LMA	54.2349		Deciduous	B	Herbaceous
			19	A worldwide analysis of within-canopy variations in leaf structural, chemical and physiological traits across plant functional types	Solidago altissima	1	30	87.3736	3.77454				400	280	30	LMA	54.6619		Deciduous	B	Herbaceous
			19	A worldwide analysis of within-canopy variations in leaf structural, chemical and physiological traits across plant functional types	Solidago altissima	1	30	722.373	31.2065				400	280	30	LMA	58.9324		Deciduous	B	Herbaceous
			19	A worldwide analysis of within-canopy variations in leaf structural, chemical and physiological traits across plant functional types	Solidago altissima	1	30	730.48	31.5568				400	280	30	LMA	59.3594		Deciduous	B	Herbaceous
			20	A worldwide analysis of within-canopy variations in leaf structural, chemical and physiological traits across plant functional types	Phragmites australis	1	33	149.705	6.46724				350	245	33	Amax	6.64749		Deciduous	B	Herbaceous
			20	A worldwide analysis of within-canopy variations in leaf structural, chemical and physiological traits across plant functional types	Phragmites australis	1	33	157.948	6.82336				350	245	33	Amax	8.4877		Deciduous	B	Herbaceous
			20	A worldwide analysis of within-canopy variations in leaf structural, chemical and physiological traits across plant functional types	Phragmites australis	1	33	193.671	8.36657				350	245	33	Amax	9.35965		Deciduous	B	Herbaceous
			20	A worldwide analysis of within-canopy variations in leaf structural, chemical and physiological traits across plant functional types	Phragmites australis	1	33	232.141	10.0285				350	245	33	Amax	10.9327		Deciduous	B	Herbaceous
			20	A worldwide analysis of within-canopy variations in leaf structural, chemical and physiological traits across plant functional types	Phragmites australis	1	33	278.855	12.0465				350	245	33	Amax	11.8031		Deciduous	B	Herbaceous
			20	A worldwide analysis of within-canopy variations in leaf structural, chemical and physiological traits across plant functional types	Phragmites australis	1	33	372.283	16.0826				350	245	33	Amax	13.6317		Deciduous	B	Herbaceous
			20	A worldwide analysis of within-canopy variations in leaf structural, chemical and physiological traits across plant functional types	Phragmites australis	1	33	677.298	29.2593				350	245	33	Amax	15.1684		Deciduous	B	Herbaceous
			20	A worldwide analysis of within-canopy variations in leaf structural, chemical and physiological traits across plant functional types	Phragmites australis	1	33	493.19	21.3058				350	245	33	Amax	15.3689		Deciduous	B	Herbaceous
			20	A worldwide analysis of within-canopy variations in leaf structural, chemical and physiological traits across plant functional types	Phragmites australis	1	33	603.105	26.0541				350	245	33	Amax	15.5293		Deciduous	B	Herbaceous
			20	A worldwide analysis of within-canopy variations in leaf structural, chemical and physiological traits across plant functional types	Phragmites australis	1	33	693.785	29.9715				350	245	33	Amax	16.043		Deciduous	B	Herbaceous
			20	A worldwide analysis of within-canopy variations in leaf structural, chemical and physiological traits across plant functional types	Phragmites australis	1	33	655.315	28.3096				350	245	33	Amax	16.7497		Deciduous	B	Herbaceous
			20	A worldwide analysis of within-canopy variations in leaf structural, chemical and physiological traits across plant functional types	Phragmites australis	1	33	1615.95	69.8089				350	245	33	LMA	56.3701		Deciduous	B	Herbaceous
			20	A worldwide analysis of within-canopy variations in leaf structural, chemical and physiological traits across plant functional types	Phragmites australis	1	33	1534.29	66.2815				350	245	33	LMA	58.5053		Deciduous	B	Herbaceous
			20	A worldwide analysis of within-canopy variations in leaf structural, chemical and physiological traits across plant functional types	Phragmites australis	1	33	1658.7	71.6557				350	245	33	LMA	64.0569		Deciduous	B	Herbaceous
			20	A worldwide analysis of within-canopy variations in leaf structural, chemical and physiological traits across plant functional types	Phragmites australis	1	33	1979.03	85.494				350	245	33	LMA	64.911		Deciduous	B	Herbaceous
			20	A worldwide analysis of within-canopy variations in leaf structural, chemical and physiological traits across plant functional types	Phragmites australis	1	33	1742.33	75.2687				350	245	33	LMA	70.0356		Deciduous	B	Herbaceous
			20	A worldwide analysis of within-canopy variations in leaf structural, chemical and physiological traits across plant functional types	Phragmites australis	1	33	1872.51	80.8925				350	245	33	LMA	71.7438		Deciduous	B	Herbaceous
			20	A worldwide analysis of within-canopy variations in leaf structural, chemical and physiological traits across plant functional types	Phragmites australis	1	33	2024.3	87.4497				350	245	33	LMA	74.7331		Deciduous	B	Herbaceous
			20	A worldwide analysis of within-canopy variations in leaf structural, chemical and physiological traits across plant functional types	Phragmites australis	1	33	2078.57	89.7941				350	245	33	LMA	75.1601		Deciduous	B	Herbaceous
			20	A worldwide analysis of within-canopy variations in leaf structural, chemical and physiological traits across plant functional types	Phragmites australis	1	33	2040.36	88.1435				350	245	33	LMA	77.2954		Deciduous	B	Herbaceous
			20	A worldwide analysis of within-canopy variations in leaf structural, chemical and physiological traits across plant functional types	Phragmites australis	1	33	2067.28	89.3065				350	245	33	LMA	79.8577		Deciduous	B	Herbaceous
			21	A worldwide analysis of within-canopy variations in leaf structural, chemical and physiological traits across plant functional types	Fagus crenata	1	17.3	28.7978	1.24406				350	245	24	Amax	5.43643		Deciduous	B	Woody
			21	A worldwide analysis of within-canopy variations in leaf structural, chemical and physiological traits across plant functional types	Fagus crenata	1	17.3	199.166	8.60399				350	245	24	Amax	7.78062		Deciduous	B	Woody
			21	A worldwide analysis of within-canopy variations in leaf structural, chemical and physiological traits across plant functional types	Fagus crenata	1	17.3	111.234	4.80532				350	245	24	Amax	8.49407		Deciduous	B	Woody
			21	A worldwide analysis of within-canopy variations in leaf structural, chemical and physiological traits across plant functional types	Fagus crenata	1	17.3	155.2	6.70465				350	245	24	Amax	10.8555		Deciduous	B	Woody
			21	A worldwide analysis of within-canopy variations in leaf structural, chemical and physiological traits across plant functional types	Fagus crenata	1	17.3	108.486	4.68661				350	245	24	Amax	11.5633		Deciduous	B	Woody
			21	A worldwide analysis of within-canopy variations in leaf structural, chemical and physiological traits across plant functional types	Fagus crenata	1	17.3	278.855	12.0465				350	245	24	Amax	11.9785		Deciduous	B	Woody
			21	A worldwide analysis of within-canopy variations in leaf structural, chemical and physiological traits across plant functional types	Fagus crenata	1	17.3	366.787	15.8452				350	245	24	Amax	13.8078		Deciduous	B	Woody
			21	A worldwide analysis of within-canopy variations in leaf structural, chemical and physiological traits across plant functional types	Fagus crenata	1	17.3	512.425	22.1368				350	245	24	Amax	15.6293		Deciduous	B	Woody
			21	A worldwide analysis of within-canopy variations in leaf structural, chemical and physiological traits across plant functional types	Fagus crenata	1	17.3	619.592	26.7664				350	245	24	Amax	16.4915		Deciduous	B	Woody
			21	A worldwide analysis of within-canopy variations in leaf structural, chemical and physiological traits across plant functional types	Fagus crenata	1	17.3	666.306	28.7844				350	245	24	Amax	16.7482		Deciduous	B	Woody
			21	A worldwide analysis of within-canopy variations in leaf structural, chemical and physiological traits across plant functional types	Fagus crenata	1	17.3	605.853	26.1728				350	245	24	Amax	17.1949		Deciduous	B	Woody
			21	A worldwide analysis of within-canopy variations in leaf structural, chemical and physiological traits across plant functional types	Fagus crenata	1	17.3	778.969	33.6515				350	245	24	Amax	19.8894		Deciduous	B	Woody
			21	A worldwide analysis of within-canopy variations in leaf structural, chemical and physiological traits across plant functional types	Fagus crenata	1	17.3	1886.28	81.4874				350	245	24	LMA	69.6085		Deciduous	B	Woody
			21	A worldwide analysis of within-canopy variations in leaf structural, chemical and physiological traits across plant functional types	Fagus crenata	1	17.3	1582.09	68.3462				350	245	24	LMA	70.4626		Deciduous	B	Woody
			21	A worldwide analysis of within-canopy variations in leaf structural, chemical and physiological traits across plant functional types	Fagus crenata	1	17.3	1516.84	65.5276				350	245	24	LMA	71.3167		Deciduous	B	Woody
			21	A worldwide analysis of within-canopy variations in leaf structural, chemical and physiological traits across plant functional types	Fagus crenata	1	17.3	2046.33	88.4015				350	245	24	LMA	71.3167		Deciduous	B	Woody
			21	A worldwide analysis of within-canopy variations in leaf structural, chemical and physiological traits across plant functional types	Fagus crenata	1	17.3	1986.09	85.7991				350	245	24	LMA	76.8683		Deciduous	B	Woody
			21	A worldwide analysis of within-canopy variations in leaf structural, chemical and physiological traits across plant functional types	Fagus crenata	1	17.3	2002.38	86.503				350	245	24	LMA	76.8683		Deciduous	B	Woody
			21	A worldwide analysis of within-canopy variations in leaf structural, chemical and physiological traits across plant functional types	Fagus crenata	1	17.3	1489.15	64.3312				350	245	24	LMA	77.2954		Deciduous	B	Woody
			21	A worldwide analysis of within-canopy variations in leaf structural, chemical and physiological traits across plant functional types	Fagus crenata	1	17.3	1744.39	75.3576				350	245	24	LMA	77.2954		Deciduous	B	Woody
			21	A worldwide analysis of within-canopy variations in leaf structural, chemical and physiological traits across plant functional types	Fagus crenata	1	17.3	2148.86	92.8306				350	245	24	LMA	78.5765		Deciduous	B	Woody
			21	A worldwide analysis of within-canopy variations in leaf structural, chemical and physiological traits across plant functional types	Fagus crenata	1	17.3	1415.49	61.149				350	245	24	LMA	81.1388		Deciduous	B	Woody
			21	A worldwide analysis of within-canopy variations in leaf structural, chemical and physiological traits across plant functional types	Fagus crenata	1	17.3	1550.9	66.9991				350	245	24	LMA	84.9822		Deciduous	B	Woody
			21	A worldwide analysis of within-canopy variations in leaf structural, chemical and physiological traits across plant functional types	Fagus crenata	1	17.3	1659.48	71.6895				350	245	24	LMA	85.4093		Deciduous	B	Woody
			22	Acclimation to high irradiance in temperate deciduous trees in the field: changes in xanthophyll cycle pool size and in photosynthetic capacity along a canopy light gradient	Populus tremula	1	25	173.597	7.4994				400	280	25	Jmax	101.746		Deciduous	B	Woody
			22	Acclimation to high irradiance in temperate deciduous trees in the field: changes in xanthophyll cycle pool size and in photosynthetic capacity along a canopy light gradient	Populus tremula	1	25	170.664	7.3727				400	280	25	Jmax	108.58		Deciduous	B	Woody
			22	Acclimation to high irradiance in temperate deciduous trees in the field: changes in xanthophyll cycle pool size and in photosynthetic capacity along a canopy light gradient	Populus tremula	1	25	136.323	5.88914				400	280	25	Jmax	125.995		Deciduous	B	Woody
			22	Acclimation to high irradiance in temperate deciduous trees in the field: changes in xanthophyll cycle pool size and in photosynthetic capacity along a canopy light gradient	Populus tremula	1	25	169.381	7.31726				400	280	25	Jmax	130.32		Deciduous	B	Woody
			22	Acclimation to high irradiance in temperate deciduous trees in the field: changes in xanthophyll cycle pool size and in photosynthetic capacity along a canopy light gradient	Populus tremula	1	25	263.936	11.4021				400	280	25	Jmax	131.499		Deciduous	B	Woody
			22	Acclimation to high irradiance in temperate deciduous trees in the field: changes in xanthophyll cycle pool size and in photosynthetic capacity along a canopy light gradient	Populus tremula	1	25	141.111	6.09598				400	280	25	Jmax	154.563		Deciduous	B	Woody
			22	Acclimation to high irradiance in temperate deciduous trees in the field: changes in xanthophyll cycle pool size and in photosynthetic capacity along a canopy light gradient	Populus tremula	1	25	124.634	5.38419				400	280	25	Jmax	157.679		Deciduous	B	Woody
			22	Acclimation to high irradiance in temperate deciduous trees in the field: changes in xanthophyll cycle pool size and in photosynthetic capacity along a canopy light gradient	Populus tremula	1	25	160.675	6.94117				400	280	25	Jmax	160.14		Deciduous	B	Woody
			22	Acclimation to high irradiance in temperate deciduous trees in the field: changes in xanthophyll cycle pool size and in photosynthetic capacity along a canopy light gradient	Populus tremula	1	25	267.236	11.5446				400	280	25	Jmax	161.31		Deciduous	B	Woody
			22	Acclimation to high irradiance in temperate deciduous trees in the field: changes in xanthophyll cycle pool size and in photosynthetic capacity along a canopy light gradient	Populus tremula	1	25	325.775	14.0735				400	280	25	Jmax	162.513		Deciduous	B	Woody
			22	Acclimation to high irradiance in temperate deciduous trees in the field: changes in xanthophyll cycle pool size and in photosynthetic capacity along a canopy light gradient	Populus tremula	1	25	286.782	12.389				400	280	25	Jmax	165.024		Deciduous	B	Woody
			22	Acclimation to high irradiance in temperate deciduous trees in the field: changes in xanthophyll cycle pool size and in photosynthetic capacity along a canopy light gradient	Populus tremula	1	25	229.769	9.92601				400	280	25	Jmax	166.304		Deciduous	B	Woody
			22	Acclimation to high irradiance in temperate deciduous trees in the field: changes in xanthophyll cycle pool size and in photosynthetic capacity along a canopy light gradient	Populus tremula	1	25	477.4	20.6237				400	280	25	Jmax	168.002		Deciduous	B	Woody
			22	Acclimation to high irradiance in temperate deciduous trees in the field: changes in xanthophyll cycle pool size and in photosynthetic capacity along a canopy light gradient	Populus tremula	1	25	312.331	13.4927				400	280	25	Jmax	168.734		Deciduous	B	Woody
			22	Acclimation to high irradiance in temperate deciduous trees in the field: changes in xanthophyll cycle pool size and in photosynthetic capacity along a canopy light gradient	Populus tremula	1	25	264.309	11.4182				400	280	25	Jmax	168.766		Deciduous	B	Woody
			22	Acclimation to high irradiance in temperate deciduous trees in the field: changes in xanthophyll cycle pool size and in photosynthetic capacity along a canopy light gradient	Populus tremula	1	25	468.551	20.2414				400	280	25	Jmax	183.536		Deciduous	B	Woody
			22	Acclimation to high irradiance in temperate deciduous trees in the field: changes in xanthophyll cycle pool size and in photosynthetic capacity along a canopy light gradient	Populus tremula	1	25	348.496	15.055				400	280	25	Jmax	183.616		Deciduous	B	Woody
			22	Acclimation to high irradiance in temperate deciduous trees in the field: changes in xanthophyll cycle pool size and in photosynthetic capacity along a canopy light gradient	Populus tremula	1	25	441.601	19.0772				400	280	25	Jmax	189.765		Deciduous	B	Woody
			22	Acclimation to high irradiance in temperate deciduous trees in the field: changes in xanthophyll cycle pool size and in photosynthetic capacity along a canopy light gradient	Populus tremula	1	25	344.063	14.8635				400	280	25	Jmax	190.451		Deciduous	B	Woody
			22	Acclimation to high irradiance in temperate deciduous trees in the field: changes in xanthophyll cycle pool size and in photosynthetic capacity along a canopy light gradient	Populus tremula	1	25	503.197	21.7381				400	280	25	Jmax	196.556		Deciduous	B	Woody
			22	Acclimation to high irradiance in temperate deciduous trees in the field: changes in xanthophyll cycle pool size and in photosynthetic capacity along a canopy light gradient	Populus tremula	1	25	765.822	33.0835				400	280	25	Jmax	197.001		Deciduous	B	Woody
			22	Acclimation to high irradiance in temperate deciduous trees in the field: changes in xanthophyll cycle pool size and in photosynthetic capacity along a canopy light gradient	Populus tremula	1	25	618.762	26.7305				400	280	25	Jmax	197.721		Deciduous	B	Woody
			22	Acclimation to high irradiance in temperate deciduous trees in the field: changes in xanthophyll cycle pool size and in photosynthetic capacity along a canopy light gradient	Populus tremula	1	25	618.824	26.7332				400	280	25	Jmax	203.932		Deciduous	B	Woody
			22	Acclimation to high irradiance in temperate deciduous trees in the field: changes in xanthophyll cycle pool size and in photosynthetic capacity along a canopy light gradient	Populus tremula	1	25	723.971	31.2755				400	280	25	Jmax	213.799		Deciduous	B	Woody
			22	Acclimation to high irradiance in temperate deciduous trees in the field: changes in xanthophyll cycle pool size and in photosynthetic capacity along a canopy light gradient	Populus tremula	1	25	509.399	22.006				400	280	25	Jmax	216.427		Deciduous	B	Woody
			22	Acclimation to high irradiance in temperate deciduous trees in the field: changes in xanthophyll cycle pool size and in photosynthetic capacity along a canopy light gradient	Populus tremula	1	25	791.545	34.1947				400	280	25	Jmax	218.102		Deciduous	B	Woody
			22	Acclimation to high irradiance in temperate deciduous trees in the field: changes in xanthophyll cycle pool size and in photosynthetic capacity along a canopy light gradient	Populus tremula	1	25	770.616	33.2906				400	280	25	Jmax	226.19		Deciduous	B	Woody
			22	Acclimation to high irradiance in temperate deciduous trees in the field: changes in xanthophyll cycle pool size and in photosynthetic capacity along a canopy light gradient	Populus tremula	1	25	598.057	25.8361				400	280	25	Jmax	228.169		Deciduous	B	Woody
			22	Acclimation to high irradiance in temperate deciduous trees in the field: changes in xanthophyll cycle pool size and in photosynthetic capacity along a canopy light gradient	Populus tremula	1	25	724.126	31.2823				400	280	25	Jmax	229.327		Deciduous	B	Woody
			22	Acclimation to high irradiance in temperate deciduous trees in the field: changes in xanthophyll cycle pool size and in photosynthetic capacity along a canopy light gradient	Populus tremula	1	25	838.203	36.2104				400	280	25	Jmax	231.735		Deciduous	B	Woody
			22	Acclimation to high irradiance in temperate deciduous trees in the field: changes in xanthophyll cycle pool size and in photosynthetic capacity along a canopy light gradient	Populus tremula	1	25	854.804	36.9275				400	280	25	Jmax	241.04		Deciduous	B	Woody
			22	Acclimation to high irradiance in temperate deciduous trees in the field: changes in xanthophyll cycle pool size and in photosynthetic capacity along a canopy light gradient	Populus tremula	1	25	856.627	37.0063				400	280	25	Jmax	273.337		Deciduous	B	Woody
			22	Acclimation to high irradiance in temperate deciduous trees in the field: changes in xanthophyll cycle pool size and in photosynthetic capacity along a canopy light gradient	Populus tremula	1	25	879.262	37.9841				400	280	25	Jmax	285.745		Deciduous	B	Woody
			22	Acclimation to high irradiance in temperate deciduous trees in the field: changes in xanthophyll cycle pool size and in photosynthetic capacity along a canopy light gradient	Populus tremula	1	25	157.266	6.79389				400	280	25	LMA	54.3106		Deciduous	B	Woody
			22	Acclimation to high irradiance in temperate deciduous trees in the field: changes in xanthophyll cycle pool size and in photosynthetic capacity along a canopy light gradient	Populus tremula	1	25	231.481	10				400	280	25	LMA	62.2493		Deciduous	B	Woody
			22	Acclimation to high irradiance in temperate deciduous trees in the field: changes in xanthophyll cycle pool size and in photosynthetic capacity along a canopy light gradient	Populus tremula	1	25	194.374	8.39695				400	280	25	LMA	62.4987		Deciduous	B	Woody
			22	Acclimation to high irradiance in temperate deciduous trees in the field: changes in xanthophyll cycle pool size and in photosynthetic capacity along a canopy light gradient	Populus tremula	1	25	167.868	7.25191				400	280	25	LMA	62.9782		Deciduous	B	Woody
			22	Acclimation to high irradiance in temperate deciduous trees in the field: changes in xanthophyll cycle pool size and in photosynthetic capacity along a canopy light gradient	Populus tremula	1	25	288.027	12.4427				400	280	25	LMA	63.1639		Deciduous	B	Woody
			22	Acclimation to high irradiance in temperate deciduous trees in the field: changes in xanthophyll cycle pool size and in photosynthetic capacity along a canopy light gradient	Populus tremula	1	25	180.237	7.78626				400	280	25	LMA	64.3794		Deciduous	B	Woody
			22	Acclimation to high irradiance in temperate deciduous trees in the field: changes in xanthophyll cycle pool size and in photosynthetic capacity along a canopy light gradient	Populus tremula	1	25	342.805	14.8092				400	280	25	LMA	65.9542		Deciduous	B	Woody
			22	Acclimation to high irradiance in temperate deciduous trees in the field: changes in xanthophyll cycle pool size and in photosynthetic capacity along a canopy light gradient	Populus tremula	1	25	305.697	13.2061				400	280	25	LMA	69.4849		Deciduous	B	Woody
			22	Acclimation to high irradiance in temperate deciduous trees in the field: changes in xanthophyll cycle pool size and in photosynthetic capacity along a canopy light gradient	Populus tremula	1	25	397.583	17.1756				400	280	25	LMA	71.557		Deciduous	B	Woody
			22	Acclimation to high irradiance in temperate deciduous trees in the field: changes in xanthophyll cycle pool size and in photosynthetic capacity along a canopy light gradient	Populus tremula	1	25	222.646	9.61832				400	280	25	LMA	72.331		Deciduous	B	Woody
			22	Acclimation to high irradiance in temperate deciduous trees in the field: changes in xanthophyll cycle pool size and in photosynthetic capacity along a canopy light gradient	Populus tremula	1	25	328.668	14.1985				400	280	25	LMA	73.6943		Deciduous	B	Woody
			22	Acclimation to high irradiance in temperate deciduous trees in the field: changes in xanthophyll cycle pool size and in photosynthetic capacity along a canopy light gradient	Populus tremula	1	25	599.025	25.8779				400	280	25	LMA	74.0536		Deciduous	B	Woody
			22	Acclimation to high irradiance in temperate deciduous trees in the field: changes in xanthophyll cycle pool size and in photosynthetic capacity along a canopy light gradient	Populus tremula	1	25	489.468	21.145				400	280	25	LMA	75.9729		Deciduous	B	Woody
			22	Acclimation to high irradiance in temperate deciduous trees in the field: changes in xanthophyll cycle pool size and in photosynthetic capacity along a canopy light gradient	Populus tremula	1	25	443.526	19.1603				400	280	25	LMA	76.2259		Deciduous	B	Woody
			22	Acclimation to high irradiance in temperate deciduous trees in the field: changes in xanthophyll cycle pool size and in photosynthetic capacity along a canopy light gradient	Populus tremula	1	25	632.598	27.3282				400	280	25	LMA	76.3837		Deciduous	B	Woody
			22	Acclimation to high irradiance in temperate deciduous trees in the field: changes in xanthophyll cycle pool size and in photosynthetic capacity along a canopy light gradient	Populus tremula	1	25	620.229	26.7939				400	280	25	LMA	80.1387		Deciduous	B	Woody
			22	Acclimation to high irradiance in temperate deciduous trees in the field: changes in xanthophyll cycle pool size and in photosynthetic capacity along a canopy light gradient	Populus tremula	1	25	807.535	34.8855				400	280	25	LMA	91.0785		Deciduous	B	Woody
			22	Acclimation to high irradiance in temperate deciduous trees in the field: changes in xanthophyll cycle pool size and in photosynthetic capacity along a canopy light gradient	Populus tremula	1	25	864.08	37.3282				400	280	25	LMA	92.2275		Deciduous	B	Woody
			22	Acclimation to high irradiance in temperate deciduous trees in the field: changes in xanthophyll cycle pool size and in photosynthetic capacity along a canopy light gradient	Populus tremula	1	25	802.234	34.6565				400	280	25	LMA	99.7525		Deciduous	B	Woody
			22	Acclimation to high irradiance in temperate deciduous trees in the field: changes in xanthophyll cycle pool size and in photosynthetic capacity along a canopy light gradient	Populus tremula	1	25	846.409	36.5649				400	280	25	LMA	100.672		Deciduous	B	Woody
			22	Acclimation to high irradiance in temperate deciduous trees in the field: changes in xanthophyll cycle pool size and in photosynthetic capacity along a canopy light gradient	Populus tremula	1	25	855.245	36.9466				400	280	25	LMA	101.372		Deciduous	B	Woody
			23	Acclimation to high irradiance in temperate deciduous trees in the field: changes in xanthophyll cycle pool size and in photosynthetic capacity along a canopy light gradient	Tilia cordata	1	25	72.4055	3.12792				400	280	25	Jmax	37.2175		Deciduous	B	Woody
			23	Acclimation to high irradiance in temperate deciduous trees in the field: changes in xanthophyll cycle pool size and in photosynthetic capacity along a canopy light gradient	Tilia cordata	1	25	85.9986	3.71514				400	280	25	Jmax	45.904		Deciduous	B	Woody
			23	Acclimation to high irradiance in temperate deciduous trees in the field: changes in xanthophyll cycle pool size and in photosynthetic capacity along a canopy light gradient	Tilia cordata	1	25	68.0029	2.93772				400	280	25	Jmax	47.1583		Deciduous	B	Woody
			23	Acclimation to high irradiance in temperate deciduous trees in the field: changes in xanthophyll cycle pool size and in photosynthetic capacity along a canopy light gradient	Tilia cordata	1	25	48.5002	2.09521				400	280	25	Jmax	47.7925		Deciduous	B	Woody
			23	Acclimation to high irradiance in temperate deciduous trees in the field: changes in xanthophyll cycle pool size and in photosynthetic capacity along a canopy light gradient	Tilia cordata	1	25	111.597	4.821				400	280	25	Jmax	54.5825		Deciduous	B	Woody
			23	Acclimation to high irradiance in temperate deciduous trees in the field: changes in xanthophyll cycle pool size and in photosynthetic capacity along a canopy light gradient	Tilia cordata	1	25	59.179	2.55653				400	280	25	Jmax	65.1767		Deciduous	B	Woody
			23	Acclimation to high irradiance in temperate deciduous trees in the field: changes in xanthophyll cycle pool size and in photosynthetic capacity along a canopy light gradient	Tilia cordata	1	25	50.1936	2.16836				400	280	25	Jmax	67.0461		Deciduous	B	Woody
			23	Acclimation to high irradiance in temperate deciduous trees in the field: changes in xanthophyll cycle pool size and in photosynthetic capacity along a canopy light gradient	Tilia cordata	1	25	86.2782	3.72722				400	280	25	Jmax	73.8542		Deciduous	B	Woody
			23	Acclimation to high irradiance in temperate deciduous trees in the field: changes in xanthophyll cycle pool size and in photosynthetic capacity along a canopy light gradient	Tilia cordata	1	25	71.2777	3.07919				400	280	25	Jmax	74.4853		Deciduous	B	Woody
			23	Acclimation to high irradiance in temperate deciduous trees in the field: changes in xanthophyll cycle pool size and in photosynthetic capacity along a canopy light gradient	Tilia cordata	1	25	110.339	4.76664				400	280	25	Jmax	78.807		Deciduous	B	Woody
			23	Acclimation to high irradiance in temperate deciduous trees in the field: changes in xanthophyll cycle pool size and in photosynthetic capacity along a canopy light gradient	Tilia cordata	1	25	95.3382	4.11861				400	280	25	Jmax	79.4381		Deciduous	B	Woody
			23	Acclimation to high irradiance in temperate deciduous trees in the field: changes in xanthophyll cycle pool size and in photosynthetic capacity along a canopy light gradient	Tilia cordata	1	25	144.873	6.25852				400	280	25	Jmax	80.6472		Deciduous	B	Woody
			23	Acclimation to high irradiance in temperate deciduous trees in the field: changes in xanthophyll cycle pool size and in photosynthetic capacity along a canopy light gradient	Tilia cordata	1	25	80.4433	3.47515				400	280	25	Jmax	90.6283		Deciduous	B	Woody
			23	Acclimation to high irradiance in temperate deciduous trees in the field: changes in xanthophyll cycle pool size and in photosynthetic capacity along a canopy light gradient	Tilia cordata	1	25	105.967	4.57779				400	280	25	Jmax	91.8534		Deciduous	B	Woody
			23	Acclimation to high irradiance in temperate deciduous trees in the field: changes in xanthophyll cycle pool size and in photosynthetic capacity along a canopy light gradient	Tilia cordata	1	25	152.575	6.59126				400	280	25	Jmax	100.518		Deciduous	B	Woody
			23	Acclimation to high irradiance in temperate deciduous trees in the field: changes in xanthophyll cycle pool size and in photosynthetic capacity along a canopy light gradient	Tilia cordata	1	25	104.56	4.51698				400	280	25	Jmax	101.171		Deciduous	B	Woody
			23	Acclimation to high irradiance in temperate deciduous trees in the field: changes in xanthophyll cycle pool size and in photosynthetic capacity along a canopy light gradient	Tilia cordata	1	25	170.77	7.37726				400	280	25	Jmax	119.139		Deciduous	B	Woody
			23	Acclimation to high irradiance in temperate deciduous trees in the field: changes in xanthophyll cycle pool size and in photosynthetic capacity along a canopy light gradient	Tilia cordata	1	25	110.761	4.78489				400	280	25	Jmax	121.043		Deciduous	B	Woody
			23	Acclimation to high irradiance in temperate deciduous trees in the field: changes in xanthophyll cycle pool size and in photosynthetic capacity along a canopy light gradient	Tilia cordata	1	25	194.824	8.41641				400	280	25	Jmax	123.471		Deciduous	B	Woody
			23	Acclimation to high irradiance in temperate deciduous trees in the field: changes in xanthophyll cycle pool size and in photosynthetic capacity along a canopy light gradient	Tilia cordata	1	25	158.87	6.86319				400	280	25	Jmax	129.706		Deciduous	B	Woody
			23	Acclimation to high irradiance in temperate deciduous trees in the field: changes in xanthophyll cycle pool size and in photosynthetic capacity along a canopy light gradient	Tilia cordata	1	25	191.904	8.29024				400	280	25	Jmax	131.547		Deciduous	B	Woody
			23	Acclimation to high irradiance in temperate deciduous trees in the field: changes in xanthophyll cycle pool size and in photosynthetic capacity along a canopy light gradient	Tilia cordata	1	25	158.939	6.86614				400	280	25	Jmax	136.538		Deciduous	B	Woody
			23	Acclimation to high irradiance in temperate deciduous trees in the field: changes in xanthophyll cycle pool size and in photosynthetic capacity along a canopy light gradient	Tilia cordata	1	25	75.9825	3.28244				400	280	25	LMA	21.2966		Deciduous	B	Woody
			23	Acclimation to high irradiance in temperate deciduous trees in the field: changes in xanthophyll cycle pool size and in photosynthetic capacity along a canopy light gradient	Tilia cordata	1	25	45.9429	1.98473				400	280	25	LMA	24.1213		Deciduous	B	Woody
			23	Acclimation to high irradiance in temperate deciduous trees in the field: changes in xanthophyll cycle pool size and in photosynthetic capacity along a canopy light gradient	Tilia cordata	1	25	54.7781	2.36641				400	280	25	LMA	25.0552		Deciduous	B	Woody
			23	Acclimation to high irradiance in temperate deciduous trees in the field: changes in xanthophyll cycle pool size and in photosynthetic capacity along a canopy light gradient	Tilia cordata	1	25	118.391	5.1145				400	280	25	LMA	25.2638		Deciduous	B	Woody
			23	Acclimation to high irradiance in temperate deciduous trees in the field: changes in xanthophyll cycle pool size and in photosynthetic capacity along a canopy light gradient	Tilia cordata	1	25	86.5847	3.74046				400	280	25	LMA	26.683		Deciduous	B	Woody
			23	Acclimation to high irradiance in temperate deciduous trees in the field: changes in xanthophyll cycle pool size and in photosynthetic capacity along a canopy light gradient	Tilia cordata	1	25	67.1473	2.90076				400	280	25	LMA	29.269		Deciduous	B	Woody
			23	Acclimation to high irradiance in temperate deciduous trees in the field: changes in xanthophyll cycle pool size and in photosynthetic capacity along a canopy light gradient	Tilia cordata	1	25	40.6418	1.75573				400	280	25	LMA	29.2797		Deciduous	B	Woody
			23	Acclimation to high irradiance in temperate deciduous trees in the field: changes in xanthophyll cycle pool size and in photosynthetic capacity along a canopy light gradient	Tilia cordata	1	25	54.7781	2.36641				400	280	25	LMA	32.0865		Deciduous	B	Woody
			23	Acclimation to high irradiance in temperate deciduous trees in the field: changes in xanthophyll cycle pool size and in photosynthetic capacity along a canopy light gradient	Tilia cordata	1	25	155.499	6.71756				400	280	25	LMA	32.5144		Deciduous	B	Woody
			23	Acclimation to high irradiance in temperate deciduous trees in the field: changes in xanthophyll cycle pool size and in photosynthetic capacity along a canopy light gradient	Tilia cordata	1	25	75.9825	3.28244				400	280	25	LMA	34.1873		Deciduous	B	Woody
			23	Acclimation to high irradiance in temperate deciduous trees in the field: changes in xanthophyll cycle pool size and in photosynthetic capacity along a canopy light gradient	Tilia cordata	1	25	81.2836	3.51145				400	280	25	LMA	35.8257		Deciduous	B	Woody
			23	Acclimation to high irradiance in temperate deciduous trees in the field: changes in xanthophyll cycle pool size and in photosynthetic capacity along a canopy light gradient	Tilia cordata	1	25	114.857	4.96183				400	280	25	LMA	36.0465		Deciduous	B	Woody
			23	Acclimation to high irradiance in temperate deciduous trees in the field: changes in xanthophyll cycle pool size and in photosynthetic capacity along a canopy light gradient	Tilia cordata	1	25	190.84	8.24427				400	280	25	LMA	36.9532		Deciduous	B	Woody
			23	Acclimation to high irradiance in temperate deciduous trees in the field: changes in xanthophyll cycle pool size and in photosynthetic capacity along a canopy light gradient	Tilia cordata	1	25	79.5165	3.43511				400	280	25	LMA	37.7015		Deciduous	B	Woody
			23	Acclimation to high irradiance in temperate deciduous trees in the field: changes in xanthophyll cycle pool size and in photosynthetic capacity along a canopy light gradient	Tilia cordata	1	25	164.334	7.09924				400	280	25	LMA	37.9015		Deciduous	B	Woody
			23	Acclimation to high irradiance in temperate deciduous trees in the field: changes in xanthophyll cycle pool size and in photosynthetic capacity along a canopy light gradient	Tilia cordata	1	25	116.624	5.03817				400	280	25	LMA	38.1552		Deciduous	B	Woody
			23	Acclimation to high irradiance in temperate deciduous trees in the field: changes in xanthophyll cycle pool size and in photosynthetic capacity along a canopy light gradient	Tilia cordata	1	25	111.323	4.80916				400	280	25	LMA	38.1573		Deciduous	B	Woody
			23	Acclimation to high irradiance in temperate deciduous trees in the field: changes in xanthophyll cycle pool size and in photosynthetic capacity along a canopy light gradient	Tilia cordata	1	25	213.811	9.23664				400	280	25	LMA	39.0533		Deciduous	B	Woody
			23	Acclimation to high irradiance in temperate deciduous trees in the field: changes in xanthophyll cycle pool size and in photosynthetic capacity along a canopy light gradient	Tilia cordata	1	25	75.9825	3.28244				400	280	25	LMA	40.0466		Deciduous	B	Woody
			23	Acclimation to high irradiance in temperate deciduous trees in the field: changes in xanthophyll cycle pool size and in photosynthetic capacity along a canopy light gradient	Tilia cordata	1	25	171.402	7.40458				400	280	25	LMA	40.4767		Deciduous	B	Woody
			23	Acclimation to high irradiance in temperate deciduous trees in the field: changes in xanthophyll cycle pool size and in photosynthetic capacity along a canopy light gradient	Tilia cordata	1	25	190.84	8.24427				400	280	25	LMA	40.7032		Deciduous	B	Woody
			23	Acclimation to high irradiance in temperate deciduous trees in the field: changes in xanthophyll cycle pool size and in photosynthetic capacity along a canopy light gradient	Tilia cordata	1	25	162.567	7.0229				400	280	25	LMA	43.0584		Deciduous	B	Woody
			23	Acclimation to high irradiance in temperate deciduous trees in the field: changes in xanthophyll cycle pool size and in photosynthetic capacity along a canopy light gradient	Tilia cordata	1	25	212.044	9.16031				400	280	25	LMA	51.2415		Deciduous	B	Woody
			23	Acclimation to high irradiance in temperate deciduous trees in the field: changes in xanthophyll cycle pool size and in photosynthetic capacity along a canopy light gradient	Tilia cordata	1	25	291.561	12.5954				400	280	25	LMA	58.9437		Deciduous	B	Woody
			23	Acclimation to high irradiance in temperate deciduous trees in the field: changes in xanthophyll cycle pool size and in photosynthetic capacity along a canopy light gradient	Tilia cordata	1	25	222.646	9.61832				400	280	25	LMA	61.081		Deciduous	B	Woody
			23	Acclimation to high irradiance in temperate deciduous trees in the field: changes in xanthophyll cycle pool size and in photosynthetic capacity along a canopy light gradient	Tilia cordata	1	25	372.844	16.1069				400	280	25	LMA	64.3014		Deciduous	B	Woody
			23	Acclimation to high irradiance in temperate deciduous trees in the field: changes in xanthophyll cycle pool size and in photosynthetic capacity along a canopy light gradient	Tilia cordata	1	25	337.504	14.5802				400	280	25	LMA	69.9407		Deciduous	B	Woody
			23	Acclimation to high irradiance in temperate deciduous trees in the field: changes in xanthophyll cycle pool size and in photosynthetic capacity along a canopy light gradient	Tilia cordata	1	25	563.684	24.3511				400	280	25	LMA	70.7866		Deciduous	B	Woody
			23	Acclimation to high irradiance in temperate deciduous trees in the field: changes in xanthophyll cycle pool size and in photosynthetic capacity along a canopy light gradient	Tilia cordata	1	25	445.293	19.2366				400	280	25	LMA	72.7096		Deciduous	B	Woody
			23	Acclimation to high irradiance in temperate deciduous trees in the field: changes in xanthophyll cycle pool size and in photosynthetic capacity along a canopy light gradient	Tilia cordata	1	25	551.315	23.8168				400	280	25	LMA	72.901		Deciduous	B	Woody
			23	Acclimation to high irradiance in temperate deciduous trees in the field: changes in xanthophyll cycle pool size and in photosynthetic capacity along a canopy light gradient	Tilia cordata	1	25	507.139	21.9084				400	280	25	LMA	73.3876		Deciduous	B	Woody
			23	Acclimation to high irradiance in temperate deciduous trees in the field: changes in xanthophyll cycle pool size and in photosynthetic capacity along a canopy light gradient	Tilia cordata	1	25	756.291	32.6718				400	280	25	LMA	75.1617		Deciduous	B	Woody
			23	Acclimation to high irradiance in temperate deciduous trees in the field: changes in xanthophyll cycle pool size and in photosynthetic capacity along a canopy light gradient	Tilia cordata	1	25	743.921	32.1374				400	280	25	LMA	75.1667		Deciduous	B	Woody
			23	Acclimation to high irradiance in temperate deciduous trees in the field: changes in xanthophyll cycle pool size and in photosynthetic capacity along a canopy light gradient	Tilia cordata	1	25	848.176	36.6412				400	280	25	LMA	76.9995		Deciduous	B	Woody
			23	Acclimation to high irradiance in temperate deciduous trees in the field: changes in xanthophyll cycle pool size and in photosynthetic capacity along a canopy light gradient	Tilia cordata	1	25	583.121	25.1908				400	280	25	LMA	77.81		Deciduous	B	Woody
			23	Acclimation to high irradiance in temperate deciduous trees in the field: changes in xanthophyll cycle pool size and in photosynthetic capacity along a canopy light gradient	Tilia cordata	1	25	547.781	23.6641				400	280	25	LMA	77.8243		Deciduous	B	Woody
			23	Acclimation to high irradiance in temperate deciduous trees in the field: changes in xanthophyll cycle pool size and in photosynthetic capacity along a canopy light gradient	Tilia cordata	1	25	664.405	28.7023				400	280	25	LMA	78.2458		Deciduous	B	Woody
			23	Acclimation to high irradiance in temperate deciduous trees in the field: changes in xanthophyll cycle pool size and in photosynthetic capacity along a canopy light gradient	Tilia cordata	1	25	858.779	37.0992				400	280	25	LMA	78.4015		Deciduous	B	Woody
			23	Acclimation to high irradiance in temperate deciduous trees in the field: changes in xanthophyll cycle pool size and in photosynthetic capacity along a canopy light gradient	Tilia cordata	1	25	733.319	31.6794				400	280	25	LMA	79.6242		Deciduous	B	Woody
			23	Acclimation to high irradiance in temperate deciduous trees in the field: changes in xanthophyll cycle pool size and in photosynthetic capacity along a canopy light gradient	Tilia cordata	1	25	860.546	37.1756				400	280	25	LMA	81.9164		Deciduous	B	Woody
			23	Acclimation to high irradiance in temperate deciduous trees in the field: changes in xanthophyll cycle pool size and in photosynthetic capacity along a canopy light gradient	Tilia cordata	1	25	796.932	34.4275				400	280	25	LMA	84.7547		Deciduous	B	Woody
			24	Acclimation to high irradiance in temperate deciduous trees in the field: changes in xanthophyll cycle pool size and in photosynthetic capacity along a canopy light gradient	Betula pendula	1	25	166.101	7.17557				400	280	25	LMA	55.7133		Deciduous	B	Woody
			24	Acclimation to high irradiance in temperate deciduous trees in the field: changes in xanthophyll cycle pool size and in photosynthetic capacity along a canopy light gradient	Betula pendula	1	25	298.629	12.9008				400	280	25	LMA	59.4096		Deciduous	B	Woody
			24	Acclimation to high irradiance in temperate deciduous trees in the field: changes in xanthophyll cycle pool size and in photosynthetic capacity along a canopy light gradient	Betula pendula	1	25	247.385	10.687				400	280	25	LMA	60.3678		Deciduous	B	Woody
			24	Acclimation to high irradiance in temperate deciduous trees in the field: changes in xanthophyll cycle pool size and in photosynthetic capacity along a canopy light gradient	Betula pendula	1	25	250.919	10.8397				400	280	25	LMA	62.9445		Deciduous	B	Woody
			24	Acclimation to high irradiance in temperate deciduous trees in the field: changes in xanthophyll cycle pool size and in photosynthetic capacity along a canopy light gradient	Betula pendula	1	25	470.031	20.3053				400	280	25	LMA	64.9652		Deciduous	B	Woody
			24	Acclimation to high irradiance in temperate deciduous trees in the field: changes in xanthophyll cycle pool size and in photosynthetic capacity along a canopy light gradient	Betula pendula	1	25	203.209	8.77863				400	280	25	LMA	65.0732		Deciduous	B	Woody
			24	Acclimation to high irradiance in temperate deciduous trees in the field: changes in xanthophyll cycle pool size and in photosynthetic capacity along a canopy light gradient	Betula pendula	1	25	196.141	8.47328				400	280	25	LMA	66.0136		Deciduous	B	Woody
			24	Acclimation to high irradiance in temperate deciduous trees in the field: changes in xanthophyll cycle pool size and in photosynthetic capacity along a canopy light gradient	Betula pendula	1	25	439.992	19.0076				400	280	25	LMA	66.3836		Deciduous	B	Woody
			24	Acclimation to high irradiance in temperate deciduous trees in the field: changes in xanthophyll cycle pool size and in photosynthetic capacity along a canopy light gradient	Betula pendula	1	25	579.587	25.0382				400	280	25	LMA	72.6552		Deciduous	B	Woody
			24	Acclimation to high irradiance in temperate deciduous trees in the field: changes in xanthophyll cycle pool size and in photosynthetic capacity along a canopy light gradient	Betula pendula	1	25	413.486	17.8626				400	280	25	LMA	75.0662		Deciduous	B	Woody
			24	Acclimation to high irradiance in temperate deciduous trees in the field: changes in xanthophyll cycle pool size and in photosynthetic capacity along a canopy light gradient	Betula pendula	1	25	376.378	16.2595				400	280	25	LMA	77.425		Deciduous	B	Woody
			24	Acclimation to high irradiance in temperate deciduous trees in the field: changes in xanthophyll cycle pool size and in photosynthetic capacity along a canopy light gradient	Betula pendula	1	25	839.341	36.2595				400	280	25	LMA	87.3156		Deciduous	B	Woody
			24	Acclimation to high irradiance in temperate deciduous trees in the field: changes in xanthophyll cycle pool size and in photosynthetic capacity along a canopy light gradient	Betula pendula	1	25	758.058	32.7481				400	280	25	LMA	87.5829		Deciduous	B	Woody
			24	Acclimation to high irradiance in temperate deciduous trees in the field: changes in xanthophyll cycle pool size and in photosynthetic capacity along a canopy light gradient	Betula pendula	1	25	701.513	30.3053				400	280	25	LMA	87.6058		Deciduous	B	Woody
			25	Distribution of N, Rubisco and photosynthesis in Pinus pinaster and acclimation to light	Pinus pinaster	1	20			0.19001			400	280	22.5	Amax	5.29126		Evergreen	N	Woody
			25	Distribution of N, Rubisco and photosynthesis in Pinus pinaster and acclimation to light	Pinus pinaster	1	20			0.501214			400	280	22.5	Amax	8.34951		Evergreen	N	Woody
			25	Distribution of N, Rubisco and photosynthesis in Pinus pinaster and acclimation to light	Pinus pinaster	1	20			0.212711			400	280	22.5	Amax	9.02913		Evergreen	N	Woody
			25	Distribution of N, Rubisco and photosynthesis in Pinus pinaster and acclimation to light	Pinus pinaster	1	20			0.441226			400	280	22.5	Amax	9.95146		Evergreen	N	Woody
			25	Distribution of N, Rubisco and photosynthesis in Pinus pinaster and acclimation to light	Pinus pinaster	1	20			0.499181			400	280	22.5	Amax	10.0971		Evergreen	N	Woody
			25	Distribution of N, Rubisco and photosynthesis in Pinus pinaster and acclimation to light	Pinus pinaster	1	20			0.239619			400	280	22.5	Amax	10.534		Evergreen	N	Woody
			25	Distribution of N, Rubisco and photosynthesis in Pinus pinaster and acclimation to light	Pinus pinaster	1	20			0.624285			400	280	22.5	Amax	12.9126		Evergreen	N	Woody
			25	Distribution of N, Rubisco and photosynthesis in Pinus pinaster and acclimation to light	Pinus pinaster	1	20			0.663326			400	280	22.5	Amax	13.301		Evergreen	N	Woody
			25	Distribution of N, Rubisco and photosynthesis in Pinus pinaster and acclimation to light	Pinus pinaster	1	20			0.329091			400	280	22.5	Amax	13.5437		Evergreen	N	Woody
			25	Distribution of N, Rubisco and photosynthesis in Pinus pinaster and acclimation to light	Pinus pinaster	1	20			0.491863			400	280	22.5	Amax	14.4175		Evergreen	N	Woody
			25	Distribution of N, Rubisco and photosynthesis in Pinus pinaster and acclimation to light	Pinus pinaster	1	20			0.642551			400	280	22.5	Amax	16.8447		Evergreen	N	Woody
			25	Distribution of N, Rubisco and photosynthesis in Pinus pinaster and acclimation to light	Pinus pinaster	1	20			0.682695			400	280	22.5	Amax	17.1359		Evergreen	N	Woody
			26	Effects of crown development on leaf irradiance	Prunus persica	1	25	84.5578	3.6529				400	280	25	LMA	36.3952		Deciduous	B	Woody
			26	Effects of crown development on leaf irradiance	Prunus persica	1	25	95.35	4.11912				400	280	25	LMA	36.6036		Deciduous	B	Woody
			26	Effects of crown development on leaf irradiance	Prunus persica	1	25	124.406	5.37433				400	280	25	LMA	38.962		Deciduous	B	Woody
			26	Effects of crown development on leaf irradiance	Prunus persica	1	25	97.0103	4.19085				400	280	25	LMA	41.7945		Deciduous	B	Woody
			26	Effects of crown development on leaf irradiance	Prunus persica	1	25	51.351	2.21836				400	280	25	LMA	42.477		Deciduous	B	Woody
			26	Effects of crown development on leaf irradiance	Prunus persica	1	25	75.4259	3.2584				400	280	25	LMA	44.8391		Deciduous	B	Woody
			26	Effects of crown development on leaf irradiance	Prunus persica	1	25	145.99	6.30678				400	280	25	LMA	45.4363		Deciduous	B	Woody
			26	Effects of crown development on leaf irradiance	Prunus persica	1	25	67.1242	2.89977				400	280	25	LMA	48.5229		Deciduous	B	Woody
			26	Effects of crown development on leaf irradiance	Prunus persica	1	25	96.1801	4.15498				400	280	25	LMA	48.9342		Deciduous	B	Woody
			26	Effects of crown development on leaf irradiance	Prunus persica	1	25	181.688	7.8489				400	280	25	LMA	49.0878		Deciduous	B	Woody
			26	Effects of crown development on leaf irradiance	Prunus persica	1	25	106.972	4.62121				400	280	25	LMA	50.008		Deciduous	B	Woody
			26	Effects of crown development on leaf irradiance	Prunus persica	1	25	78.7466	3.40185				400	280	25	LMA	50.0287		Deciduous	B	Woody
			26	Effects of crown development on leaf irradiance	Prunus persica	1	25	129.387	5.58951				400	280	25	LMA	50.6406		Deciduous	B	Woody
			26	Effects of crown development on leaf irradiance	Prunus persica	1	25	236.479	10.2159				400	280	25	LMA	51.86		Deciduous	B	Woody
			26	Effects of crown development on leaf irradiance	Prunus persica	1	25	165.914	7.1675				400	280	25	LMA	52.3445		Deciduous	B	Woody
			26	Effects of crown development on leaf irradiance	Prunus persica	1	25	224.026	9.67793				400	280	25	LMA	52.9508		Deciduous	B	Woody
			26	Effects of crown development on leaf irradiance	Prunus persica	1	25	175.876	7.59786				400	280	25	LMA	54.5005		Deciduous	B	Woody
			26	Effects of crown development on leaf irradiance	Prunus persica	1	25	341.08	14.7347				400	280	25	LMA	55.6773		Deciduous	B	Woody
			26	Effects of crown development on leaf irradiance	Prunus persica	1	25	172.556	7.45441				400	280	25	LMA	57.748		Deciduous	B	Woody
			26	Effects of crown development on leaf irradiance	Prunus persica	1	25	129.387	5.58951				400	280	25	LMA	57.9961		Deciduous	B	Woody
			26	Effects of crown development on leaf irradiance	Prunus persica	1	25	341.08	14.7347				400	280	25	LMA	58.057		Deciduous	B	Woody
			26	Effects of crown development on leaf irradiance	Prunus persica	1	25	193.31	8.35099				400	280	25	LMA	58.3818		Deciduous	B	Woody
			26	Effects of crown development on leaf irradiance	Prunus persica	1	25	86.2181	3.72462				400	280	25	LMA	58.4604		Deciduous	B	Woody
			26	Effects of crown development on leaf irradiance	Prunus persica	1	25	156.783	6.773				400	280	25	LMA	59.4903		Deciduous	B	Woody
			26	Effects of crown development on leaf irradiance	Prunus persica	1	25	124.406	5.37433				400	280	25	LMA	59.5141		Deciduous	B	Woody
			26	Effects of crown development on leaf irradiance	Prunus persica	1	25	121.085	5.23088				400	280	25	LMA	59.9492		Deciduous	B	Woody
			26	Effects of crown development on leaf irradiance	Prunus persica	1	25	209.083	9.03239				400	280	25	LMA	60.3173		Deciduous	B	Woody
			26	Effects of crown development on leaf irradiance	Prunus persica	1	25	162.594	7.02405				400	280	25	LMA	60.7841		Deciduous	B	Woody
			26	Effects of crown development on leaf irradiance	Prunus persica	1	25	329.458	14.2326				400	280	25	LMA	61.3106		Deciduous	B	Woody
			26	Effects of crown development on leaf irradiance	Prunus persica	1	25	113.614	4.90811				400	280	25	LMA	62.5507		Deciduous	B	Woody
			26	Effects of crown development on leaf irradiance	Prunus persica	1	25	167.575	7.23923				400	280	25	LMA	62.9438		Deciduous	B	Woody
			26	Effects of crown development on leaf irradiance	Prunus persica	1	25	159.273	6.88059				400	280	25	LMA	62.9499		Deciduous	B	Woody
			26	Effects of crown development on leaf irradiance	Prunus persica	1	25	317.835	13.7305				400	280	25	LMA	63.2662		Deciduous	B	Woody
			26	Effects of crown development on leaf irradiance	Prunus persica	1	25	183.348	7.92063				400	280	25	LMA	67.0426		Deciduous	B	Woody
			26	Effects of crown development on leaf irradiance	Prunus persica	1	25	326.137	14.0891				400	280	25	LMA	67.5868		Deciduous	B	Woody
			26	Effects of crown development on leaf irradiance	Prunus persica	1	25	190.819	8.2434				400	280	25	LMA	69.2005		Deciduous	B	Woody
			27	High within‐canopy variation in isoprene emission potentials in temperate trees: Implications for predicting canopy‐scale isoprene fluxes	Quercus robur	1	25	98.9725	4.27561				380	266	25	Jmax	29.6522		Deciduous	B	Woody
			27	High within‐canopy variation in isoprene emission potentials in temperate trees: Implications for predicting canopy‐scale isoprene fluxes	Quercus robur	1	25	87.1322	3.76411				380	266	25	Jmax	33.2434		Deciduous	B	Woody
			27	High within‐canopy variation in isoprene emission potentials in temperate trees: Implications for predicting canopy‐scale isoprene fluxes	Quercus robur	1	25	164.859	7.1219				380	266	25	Jmax	35.2956		Deciduous	B	Woody
			27	High within‐canopy variation in isoprene emission potentials in temperate trees: Implications for predicting canopy‐scale isoprene fluxes	Quercus robur	1	25	170.666	7.37277				380	266	25	Jmax	40.4259		Deciduous	B	Woody
			27	High within‐canopy variation in isoprene emission potentials in temperate trees: Implications for predicting canopy‐scale isoprene fluxes	Quercus robur	1	25	384.894	16.6274				380	266	25	Jmax	52.7388		Deciduous	B	Woody
			27	High within‐canopy variation in isoprene emission potentials in temperate trees: Implications for predicting canopy‐scale isoprene fluxes	Quercus robur	1	25	271.76	11.74				380	266	25	Jmax	54.5344		Deciduous	B	Woody
			27	High within‐canopy variation in isoprene emission potentials in temperate trees: Implications for predicting canopy‐scale isoprene fluxes	Quercus robur	1	25	307.084	13.266				380	266	25	Jmax	55.817		Deciduous	B	Woody
			27	High within‐canopy variation in isoprene emission potentials in temperate trees: Implications for predicting canopy‐scale isoprene fluxes	Quercus robur	1	25	389.557	16.8289				380	266	25	Jmax	55.817		Deciduous	B	Woody
			27	High within‐canopy variation in isoprene emission potentials in temperate trees: Implications for predicting canopy‐scale isoprene fluxes	Quercus robur	1	25	358.891	15.5041				380	266	25	Jmax	57.8691		Deciduous	B	Woody
			27	High within‐canopy variation in isoprene emission potentials in temperate trees: Implications for predicting canopy‐scale isoprene fluxes	Quercus robur	1	25	255.148	11.0224				380	266	25	Jmax	61.7169		Deciduous	B	Woody
			27	High within‐canopy variation in isoprene emission potentials in temperate trees: Implications for predicting canopy‐scale isoprene fluxes	Quercus robur	1	25	473.058	20.4361				380	266	25	Jmax	65.0516		Deciduous	B	Woody
			27	High within‐canopy variation in isoprene emission potentials in temperate trees: Implications for predicting canopy‐scale isoprene fluxes	Quercus robur	1	25	252.733	10.9181				380	266	25	Jmax	65.3081		Deciduous	B	Woody
			27	High within‐canopy variation in isoprene emission potentials in temperate trees: Implications for predicting canopy‐scale isoprene fluxes	Quercus robur	1	25	385.868	16.6695				380	266	25	Jmax	65.3081		Deciduous	B	Woody
			27	High within‐canopy variation in isoprene emission potentials in temperate trees: Implications for predicting canopy‐scale isoprene fluxes	Quercus robur	1	25	821.77	35.5005				380	266	25	Jmax	66.8473		Deciduous	B	Woody
			27	High within‐canopy variation in isoprene emission potentials in temperate trees: Implications for predicting canopy‐scale isoprene fluxes	Quercus robur	1	25	716.828	30.967				380	266	25	Jmax	71.9776		Deciduous	B	Woody
			27	High within‐canopy variation in isoprene emission potentials in temperate trees: Implications for predicting canopy‐scale isoprene fluxes	Quercus robur	1	25	99.3716	4.29285				380	266	25	LMA	56.7793		Deciduous	B	Woody
			27	High within‐canopy variation in isoprene emission potentials in temperate trees: Implications for predicting canopy‐scale isoprene fluxes	Quercus robur	1	25	166.292	7.18381				380	266	25	LMA	76.0347		Deciduous	B	Woody
			27	High within‐canopy variation in isoprene emission potentials in temperate trees: Implications for predicting canopy‐scale isoprene fluxes	Quercus robur	1	25	102.428	4.4249				380	266	25	LMA	78.9838		Deciduous	B	Woody
			27	High within‐canopy variation in isoprene emission potentials in temperate trees: Implications for predicting canopy‐scale isoprene fluxes	Quercus robur	1	25	85.5606	3.69622				380	266	25	LMA	79.6776		Deciduous	B	Woody
			27	High within‐canopy variation in isoprene emission potentials in temperate trees: Implications for predicting canopy‐scale isoprene fluxes	Quercus robur	1	25	294.578	12.7258				380	266	25	LMA	95.984		Deciduous	B	Woody
			27	High within‐canopy variation in isoprene emission potentials in temperate trees: Implications for predicting canopy‐scale isoprene fluxes	Quercus robur	1	25	253.595	10.9553				380	266	25	LMA	98.4127		Deciduous	B	Woody
			27	High within‐canopy variation in isoprene emission potentials in temperate trees: Implications for predicting canopy‐scale isoprene fluxes	Quercus robur	1	25	271.567	11.7317				380	266	25	LMA	101.709		Deciduous	B	Woody
			27	High within‐canopy variation in isoprene emission potentials in temperate trees: Implications for predicting canopy‐scale isoprene fluxes	Quercus robur	1	25	353.194	15.258				380	266	25	LMA	110.382		Deciduous	B	Woody
			27	High within‐canopy variation in isoprene emission potentials in temperate trees: Implications for predicting canopy‐scale isoprene fluxes	Quercus robur	1	25	382.05	16.5046				380	266	25	LMA	111.597		Deciduous	B	Woody
			27	High within‐canopy variation in isoprene emission potentials in temperate trees: Implications for predicting canopy‐scale isoprene fluxes	Quercus robur	1	25	385.462	16.6519				380	266	25	LMA	119.576		Deciduous	B	Woody
			27	High within‐canopy variation in isoprene emission potentials in temperate trees: Implications for predicting canopy‐scale isoprene fluxes	Quercus robur	1	25	469.713	20.2916				380	266	25	LMA	119.576		Deciduous	B	Woody
			27	High within‐canopy variation in isoprene emission potentials in temperate trees: Implications for predicting canopy‐scale isoprene fluxes	Quercus robur	1	25	825.935	35.6804				380	266	25	LMA	121.138		Deciduous	B	Woody
			27	High within‐canopy variation in isoprene emission potentials in temperate trees: Implications for predicting canopy‐scale isoprene fluxes	Quercus robur	1	25	724.782	31.3106				380	266	25	LMA	123.219		Deciduous	B	Woody
			28	High within‐canopy variation in isoprene emission potentials in temperate trees: Implications for predicting canopy‐scale isoprene fluxes	Populus tremula	1	25	76.3197	3.29701				380	266	25	Jmax	46.0693		Deciduous	B	Woody
			28	High within‐canopy variation in isoprene emission potentials in temperate trees: Implications for predicting canopy‐scale isoprene fluxes	Populus tremula	1	25	56.1987	2.42778				380	266	25	Jmax	51.7127		Deciduous	B	Woody
			28	High within‐canopy variation in isoprene emission potentials in temperate trees: Implications for predicting canopy‐scale isoprene fluxes	Populus tremula	1	25	126.873	5.48091				380	266	25	Jmax	52.7388		Deciduous	B	Woody
			28	High within‐canopy variation in isoprene emission potentials in temperate trees: Implications for predicting canopy‐scale isoprene fluxes	Populus tremula	1	25	77.2764	3.33834				380	266	25	Jmax	59.6648		Deciduous	B	Woody
			28	High within‐canopy variation in isoprene emission potentials in temperate trees: Implications for predicting canopy‐scale isoprene fluxes	Populus tremula	1	25	139.553	6.02869				380	266	25	Jmax	69.9255		Deciduous	B	Woody
			28	High within‐canopy variation in isoprene emission potentials in temperate trees: Implications for predicting canopy‐scale isoprene fluxes	Populus tremula	1	25	158.375	6.84178				380	266	25	Jmax	71.7211		Deciduous	B	Woody
			28	High within‐canopy variation in isoprene emission potentials in temperate trees: Implications for predicting canopy‐scale isoprene fluxes	Populus tremula	1	25	147.729	6.3819				380	266	25	Jmax	74.2863		Deciduous	B	Woody
			28	High within‐canopy variation in isoprene emission potentials in temperate trees: Implications for predicting canopy‐scale isoprene fluxes	Populus tremula	1	25	330.347	14.271				380	266	25	Jmax	74.2863		Deciduous	B	Woody
			28	High within‐canopy variation in isoprene emission potentials in temperate trees: Implications for predicting canopy‐scale isoprene fluxes	Populus tremula	1	25	211.292	9.12783				380	266	25	Jmax	77.8775		Deciduous	B	Woody
			28	High within‐canopy variation in isoprene emission potentials in temperate trees: Implications for predicting canopy‐scale isoprene fluxes	Populus tremula	1	25	150.01	6.48045				380	266	25	Jmax	78.9036		Deciduous	B	Woody
			28	High within‐canopy variation in isoprene emission potentials in temperate trees: Implications for predicting canopy‐scale isoprene fluxes	Populus tremula	1	25	514.064	22.2076				380	266	25	Jmax	79.1601		Deciduous	B	Woody
			28	High within‐canopy variation in isoprene emission potentials in temperate trees: Implications for predicting canopy‐scale isoprene fluxes	Populus tremula	1	25	629.526	27.1955				380	266	25	Jmax	79.1601		Deciduous	B	Woody
			28	High within‐canopy variation in isoprene emission potentials in temperate trees: Implications for predicting canopy‐scale isoprene fluxes	Populus tremula	1	25	322.016	13.9111				380	266	25	Jmax	79.4166		Deciduous	B	Woody
			28	High within‐canopy variation in isoprene emission potentials in temperate trees: Implications for predicting canopy‐scale isoprene fluxes	Populus tremula	1	25	563.544	24.3451				380	266	25	Jmax	79.4166		Deciduous	B	Woody
			28	High within‐canopy variation in isoprene emission potentials in temperate trees: Implications for predicting canopy‐scale isoprene fluxes	Populus tremula	1	25	693.135	29.9434				380	266	25	Jmax	79.9297		Deciduous	B	Woody
			28	High within‐canopy variation in isoprene emission potentials in temperate trees: Implications for predicting canopy‐scale isoprene fluxes	Populus tremula	1	25	532.898	23.0212				380	266	25	Jmax	80.1862		Deciduous	B	Woody
			28	High within‐canopy variation in isoprene emission potentials in temperate trees: Implications for predicting canopy‐scale isoprene fluxes	Populus tremula	1	25	393.835	17.0137				380	266	25	Jmax	82.4948		Deciduous	B	Woody
			28	High within‐canopy variation in isoprene emission potentials in temperate trees: Implications for predicting canopy‐scale isoprene fluxes	Populus tremula	1	25	747.29	32.2829				380	266	25	Jmax	82.4948		Deciduous	B	Woody
			28	High within‐canopy variation in isoprene emission potentials in temperate trees: Implications for predicting canopy‐scale isoprene fluxes	Populus tremula	1	25	74.763	3.22976				380	266	25	LMA	78.2899		Deciduous	B	Woody
			28	High within‐canopy variation in isoprene emission potentials in temperate trees: Implications for predicting canopy‐scale isoprene fluxes	Populus tremula	1	25	54.1548	2.33949				380	266	25	LMA	84.1879		Deciduous	B	Woody
			28	High within‐canopy variation in isoprene emission potentials in temperate trees: Implications for predicting canopy‐scale isoprene fluxes	Populus tremula	1	25	158.832	6.86155				380	266	25	LMA	85.5757		Deciduous	B	Woody
			28	High within‐canopy variation in isoprene emission potentials in temperate trees: Implications for predicting canopy‐scale isoprene fluxes	Populus tremula	1	25	74.4902	3.21798				380	266	25	LMA	89.2186		Deciduous	B	Woody
			28	High within‐canopy variation in isoprene emission potentials in temperate trees: Implications for predicting canopy‐scale isoprene fluxes	Populus tremula	1	25	138.142	5.96773				380	266	25	LMA	94.7697		Deciduous	B	Woody
			28	High within‐canopy variation in isoprene emission potentials in temperate trees: Implications for predicting canopy‐scale isoprene fluxes	Populus tremula	1	25	120.075	5.18724				380	266	25	LMA	95.2902		Deciduous	B	Woody
			28	High within‐canopy variation in isoprene emission potentials in temperate trees: Implications for predicting canopy‐scale isoprene fluxes	Populus tremula	1	25	319.81	13.8158				380	266	25	LMA	97.7188		Deciduous	B	Woody
			28	High within‐canopy variation in isoprene emission potentials in temperate trees: Implications for predicting canopy‐scale isoprene fluxes	Populus tremula	1	25	388.315	16.7752				380	266	25	LMA	101.709		Deciduous	B	Woody
			28	High within‐canopy variation in isoprene emission potentials in temperate trees: Implications for predicting canopy‐scale isoprene fluxes	Populus tremula	1	25	147.576	6.37527				380	266	25	LMA	102.576		Deciduous	B	Woody
			28	High within‐canopy variation in isoprene emission potentials in temperate trees: Implications for predicting canopy‐scale isoprene fluxes	Populus tremula	1	25	153.468	6.62982				380	266	25	LMA	107.607		Deciduous	B	Woody
			28	High within‐canopy variation in isoprene emission potentials in temperate trees: Implications for predicting canopy‐scale isoprene fluxes	Populus tremula	1	25	213.613	9.22807				380	266	25	LMA	108.994		Deciduous	B	Woody
			28	High within‐canopy variation in isoprene emission potentials in temperate trees: Implications for predicting canopy‐scale isoprene fluxes	Populus tremula	1	25	325.429	14.0585				380	266	25	LMA	113.678		Deciduous	B	Woody
			28	High within‐canopy variation in isoprene emission potentials in temperate trees: Implications for predicting canopy‐scale isoprene fluxes	Populus tremula	1	25	563.67	24.3506				380	266	25	LMA	116.454		Deciduous	B	Woody
			28	High within‐canopy variation in isoprene emission potentials in temperate trees: Implications for predicting canopy‐scale isoprene fluxes	Populus tremula	1	25	531.139	22.9452				380	266	25	LMA	117.842		Deciduous	B	Woody
			28	High within‐canopy variation in isoprene emission potentials in temperate trees: Implications for predicting canopy‐scale isoprene fluxes	Populus tremula	1	25	515.38	22.2644				380	266	25	LMA	122.352		Deciduous	B	Woody
			28	High within‐canopy variation in isoprene emission potentials in temperate trees: Implications for predicting canopy‐scale isoprene fluxes	Populus tremula	1	25	627.144	27.0926				380	266	25	LMA	129.117		Deciduous	B	Woody
			28	High within‐canopy variation in isoprene emission potentials in temperate trees: Implications for predicting canopy‐scale isoprene fluxes	Populus tremula	1	25	742.671	32.0834				380	266	25	LMA	129.811		Deciduous	B	Woody
			28	High within‐canopy variation in isoprene emission potentials in temperate trees: Implications for predicting canopy‐scale isoprene fluxes	Populus tremula	1	25	687.207	29.6873				380	266	25	LMA	133.801		Deciduous	B	Woody
			29	High within‐canopy variation in isoprene emission potentials in temperate trees: Implications for predicting canopy‐scale isoprene fluxes	Salix caprea	1	25	163.852	7.0784				380	266	25	Jmax	24.7784		Deciduous	B	Woody
			29	High within‐canopy variation in isoprene emission potentials in temperate trees: Implications for predicting canopy‐scale isoprene fluxes	Salix caprea	1	25	89.5554	3.86879				380	266	25	Jmax	29.1392		Deciduous	B	Woody
			29	High within‐canopy variation in isoprene emission potentials in temperate trees: Implications for predicting canopy‐scale isoprene fluxes	Salix caprea	1	25	231.961	10.0207				380	266	25	Jmax	38.6303		Deciduous	B	Woody
			29	High within‐canopy variation in isoprene emission potentials in temperate trees: Implications for predicting canopy‐scale isoprene fluxes	Salix caprea	1	25	63.4683	2.74183				380	266	25	Jmax	39.3999		Deciduous	B	Woody
			29	High within‐canopy variation in isoprene emission potentials in temperate trees: Implications for predicting canopy‐scale isoprene fluxes	Salix caprea	1	25	108.164	4.67268				380	266	25	Jmax	44.0172		Deciduous	B	Woody
			29	High within‐canopy variation in isoprene emission potentials in temperate trees: Implications for predicting canopy‐scale isoprene fluxes	Salix caprea	1	25	435.673	18.8211				380	266	25	Jmax	45.5563		Deciduous	B	Woody
			29	High within‐canopy variation in isoprene emission potentials in temperate trees: Implications for predicting canopy‐scale isoprene fluxes	Salix caprea	1	25	258.9	11.1845				380	266	25	Jmax	48.378		Deciduous	B	Woody
			29	High within‐canopy variation in isoprene emission potentials in temperate trees: Implications for predicting canopy‐scale isoprene fluxes	Salix caprea	1	25	224.704	9.7072				380	266	25	Jmax	50.1736		Deciduous	B	Woody
			29	High within‐canopy variation in isoprene emission potentials in temperate trees: Implications for predicting canopy‐scale isoprene fluxes	Salix caprea	1	25	251.793	10.8775				380	266	25	Jmax	50.6866		Deciduous	B	Woody
			29	High within‐canopy variation in isoprene emission potentials in temperate trees: Implications for predicting canopy‐scale isoprene fluxes	Salix caprea	1	25	113.904	4.92067				380	266	25	Jmax	53.2518		Deciduous	B	Woody
			29	High within‐canopy variation in isoprene emission potentials in temperate trees: Implications for predicting canopy‐scale isoprene fluxes	Salix caprea	1	25	426.102	18.4076				380	266	25	Jmax	54.5344		Deciduous	B	Woody
			29	High within‐canopy variation in isoprene emission potentials in temperate trees: Implications for predicting canopy‐scale isoprene fluxes	Salix caprea	1	25	228.088	9.85339				380	266	25	Jmax	59.4082		Deciduous	B	Woody
			29	High within‐canopy variation in isoprene emission potentials in temperate trees: Implications for predicting canopy‐scale isoprene fluxes	Salix caprea	1	25	371.701	16.0575				380	266	25	Jmax	67.1038		Deciduous	B	Woody
			29	High within‐canopy variation in isoprene emission potentials in temperate trees: Implications for predicting canopy‐scale isoprene fluxes	Salix caprea	1	25	721.353	31.1624				380	266	25	Jmax	83.5209		Deciduous	B	Woody
			29	High within‐canopy variation in isoprene emission potentials in temperate trees: Implications for predicting canopy‐scale isoprene fluxes	Salix caprea	1	25	714.167	30.852				380	266	25	Jmax	90.7034		Deciduous	B	Woody
			29	High within‐canopy variation in isoprene emission potentials in temperate trees: Implications for predicting canopy‐scale isoprene fluxes	Salix caprea	1	25	804.853	34.7697				380	266	25	Jmax	92.7555		Deciduous	B	Woody
			29	High within‐canopy variation in isoprene emission potentials in temperate trees: Implications for predicting canopy‐scale isoprene fluxes	Salix caprea	1	25	62.5669	2.70289				380	266	25	LMA	84.7083		Deciduous	B	Woody
			29	High within‐canopy variation in isoprene emission potentials in temperate trees: Implications for predicting canopy‐scale isoprene fluxes	Salix caprea	1	25	120.3	5.19697				380	266	25	LMA	86.2696		Deciduous	B	Woody
			29	High within‐canopy variation in isoprene emission potentials in temperate trees: Implications for predicting canopy‐scale isoprene fluxes	Salix caprea	1	25	220.163	9.51105				380	266	25	LMA	87.6574		Deciduous	B	Woody
			29	High within‐canopy variation in isoprene emission potentials in temperate trees: Implications for predicting canopy‐scale isoprene fluxes	Salix caprea	1	25	90.1369	3.89391				380	266	25	LMA	89.2186		Deciduous	B	Woody
			29	High within‐canopy variation in isoprene emission potentials in temperate trees: Implications for predicting canopy‐scale isoprene fluxes	Salix caprea	1	25	109.338	4.7234				380	266	25	LMA	91.4738		Deciduous	B	Woody
			29	High within‐canopy variation in isoprene emission potentials in temperate trees: Implications for predicting canopy‐scale isoprene fluxes	Salix caprea	1	25	253.768	10.9628				380	266	25	LMA	91.4738		Deciduous	B	Woody
			29	High within‐canopy variation in isoprene emission potentials in temperate trees: Implications for predicting canopy‐scale isoprene fluxes	Salix caprea	1	25	160.906	6.95114				380	266	25	LMA	98.9331		Deciduous	B	Woody
			29	High within‐canopy variation in isoprene emission potentials in temperate trees: Implications for predicting canopy‐scale isoprene fluxes	Salix caprea	1	25	224.696	9.70687				380	266	25	LMA	98.9331		Deciduous	B	Woody
			29	High within‐canopy variation in isoprene emission potentials in temperate trees: Implications for predicting canopy‐scale isoprene fluxes	Salix caprea	1	25	247.469	10.6907				380	266	25	LMA	102.749		Deciduous	B	Woody
			29	High within‐canopy variation in isoprene emission potentials in temperate trees: Implications for predicting canopy‐scale isoprene fluxes	Salix caprea	1	25	426.674	18.4323				380	266	25	LMA	107.954		Deciduous	B	Woody
			29	High within‐canopy variation in isoprene emission potentials in temperate trees: Implications for predicting canopy‐scale isoprene fluxes	Salix caprea	1	25	371.261	16.0385				380	266	25	LMA	109.862		Deciduous	B	Woody
			29	High within‐canopy variation in isoprene emission potentials in temperate trees: Implications for predicting canopy‐scale isoprene fluxes	Salix caprea	1	25	419.404	18.1183				380	266	25	LMA	109.862		Deciduous	B	Woody
			29	High within‐canopy variation in isoprene emission potentials in temperate trees: Implications for predicting canopy‐scale isoprene fluxes	Salix caprea	1	25	372.248	16.0811				380	266	25	LMA	118.535		Deciduous	B	Woody
			29	High within‐canopy variation in isoprene emission potentials in temperate trees: Implications for predicting canopy‐scale isoprene fluxes	Salix caprea	1	25	720.059	31.1065				380	266	25	LMA	119.576		Deciduous	B	Woody
			29	High within‐canopy variation in isoprene emission potentials in temperate trees: Implications for predicting canopy‐scale isoprene fluxes	Salix caprea	1	25	712.807	30.7933				380	266	25	LMA	120.791		Deciduous	B	Woody
			29	High within‐canopy variation in isoprene emission potentials in temperate trees: Implications for predicting canopy‐scale isoprene fluxes	Salix caprea	1	25	805.297	34.7888				380	266	25	LMA	128.25		Deciduous	B	Woody
			29	High within‐canopy variation in isoprene emission potentials in temperate trees: Implications for predicting canopy‐scale isoprene fluxes	Salix caprea	1	25	456.218	19.7086				380	266	25	LMA	129.811		Deciduous	B	Woody
			30	High within‐canopy variation in isoprene emission potentials in temperate trees: Implications for predicting canopy‐scale isoprene fluxes	Salix alba	1	25	68.181	2.94542				380	266	25	Jmax	39.3999		Deciduous	B	Woody
			30	High within‐canopy variation in isoprene emission potentials in temperate trees: Implications for predicting canopy‐scale isoprene fluxes	Salix alba	1	25	191.577	8.27611				380	266	25	Jmax	58.6387		Deciduous	B	Woody
			30	High within‐canopy variation in isoprene emission potentials in temperate trees: Implications for predicting canopy‐scale isoprene fluxes	Salix alba	1	25	110.27	4.76365				380	266	25	Jmax	59.4082		Deciduous	B	Woody
			30	High within‐canopy variation in isoprene emission potentials in temperate trees: Implications for predicting canopy‐scale isoprene fluxes	Salix alba	1	25	208.034	8.98705				380	266	25	Jmax	60.9474		Deciduous	B	Woody
			30	High within‐canopy variation in isoprene emission potentials in temperate trees: Implications for predicting canopy‐scale isoprene fluxes	Salix alba	1	25	120.802	5.21866				380	266	25	Jmax	63.769		Deciduous	B	Woody
			30	High within‐canopy variation in isoprene emission potentials in temperate trees: Implications for predicting canopy‐scale isoprene fluxes	Salix alba	1	25	218.583	9.44278				380	266	25	Jmax	64.2821		Deciduous	B	Woody
			30	High within‐canopy variation in isoprene emission potentials in temperate trees: Implications for predicting canopy‐scale isoprene fluxes	Salix alba	1	25	146.609	6.33353				380	266	25	Jmax	70.695		Deciduous	B	Woody
			30	High within‐canopy variation in isoprene emission potentials in temperate trees: Implications for predicting canopy‐scale isoprene fluxes	Salix alba	1	25	278.407	12.0272				380	266	25	Jmax	80.4427		Deciduous	B	Woody
			30	High within‐canopy variation in isoprene emission potentials in temperate trees: Implications for predicting canopy‐scale isoprene fluxes	Salix alba	1	25	303.12	13.0948				380	266	25	Jmax	82.2383		Deciduous	B	Woody
			30	High within‐canopy variation in isoprene emission potentials in temperate trees: Implications for predicting canopy‐scale isoprene fluxes	Salix alba	1	25	162.77	7.03165				380	266	25	Jmax	91.2164		Deciduous	B	Woody
			30	High within‐canopy variation in isoprene emission potentials in temperate trees: Implications for predicting canopy‐scale isoprene fluxes	Salix alba	1	25	192.208	8.30337				380	266	25	Jmax	92.2425		Deciduous	B	Woody
			30	High within‐canopy variation in isoprene emission potentials in temperate trees: Implications for predicting canopy‐scale isoprene fluxes	Salix alba	1	25	458.355	19.801				380	266	25	Jmax	99.6815		Deciduous	B	Woody
			30	High within‐canopy variation in isoprene emission potentials in temperate trees: Implications for predicting canopy‐scale isoprene fluxes	Salix alba	1	25	440.599	19.0339				380	266	25	Jmax	104.812		Deciduous	B	Woody
			30	High within‐canopy variation in isoprene emission potentials in temperate trees: Implications for predicting canopy‐scale isoprene fluxes	Salix alba	1	25	293.289	12.6701				380	266	25	Jmax	107.121		Deciduous	B	Woody
			30	High within‐canopy variation in isoprene emission potentials in temperate trees: Implications for predicting canopy‐scale isoprene fluxes	Salix alba	1	25	364.995	15.7678				380	266	25	Jmax	117.125		Deciduous	B	Woody
			30	High within‐canopy variation in isoprene emission potentials in temperate trees: Implications for predicting canopy‐scale isoprene fluxes	Salix alba	1	25	119.512	5.16293				380	266	25	LMA	69.6163		Deciduous	B	Woody
			30	High within‐canopy variation in isoprene emission potentials in temperate trees: Implications for predicting canopy‐scale isoprene fluxes	Salix alba	1	25	211.989	9.15793				380	266	25	LMA	77.596		Deciduous	B	Woody
			30	High within‐canopy variation in isoprene emission potentials in temperate trees: Implications for predicting canopy‐scale isoprene fluxes	Salix alba	1	25	143.298	6.19048				380	266	25	LMA	81.0654		Deciduous	B	Woody
			30	High within‐canopy variation in isoprene emission potentials in temperate trees: Implications for predicting canopy‐scale isoprene fluxes	Salix alba	1	25	191.32	8.26504				380	266	25	LMA	85.9227		Deciduous	B	Woody
			30	High within‐canopy variation in isoprene emission potentials in temperate trees: Implications for predicting canopy‐scale isoprene fluxes	Salix alba	1	25	278.961	12.0511				380	266	25	LMA	94.7697		Deciduous	B	Woody
			30	High within‐canopy variation in isoprene emission potentials in temperate trees: Implications for predicting canopy‐scale isoprene fluxes	Salix alba	1	25	364.355	15.7402				380	266	25	LMA	97.1984		Deciduous	B	Woody
			30	High within‐canopy variation in isoprene emission potentials in temperate trees: Implications for predicting canopy‐scale isoprene fluxes	Salix alba	1	25	301.7	13.0334				380	266	25	LMA	99.9739		Deciduous	B	Woody
			30	High within‐canopy variation in isoprene emission potentials in temperate trees: Implications for predicting canopy‐scale isoprene fluxes	Salix alba	1	25	292.067	12.6173				380	266	25	LMA	100.147		Deciduous	B	Woody
			30	High within‐canopy variation in isoprene emission potentials in temperate trees: Implications for predicting canopy‐scale isoprene fluxes	Salix alba	1	25	436.164	18.8423				380	266	25	LMA	113.505		Deciduous	B	Woody
			30	High within‐canopy variation in isoprene emission potentials in temperate trees: Implications for predicting canopy‐scale isoprene fluxes	Salix alba	1	25	456.616	19.7258				380	266	25	LMA	113.852		Deciduous	B	Woody
			31	Leaf photosynthetic responses and related nitrogen changes associated with crown reclosure after thinning in a young Chamaecyparis obtusa stand	Chamaecyparis obtusa	1	24			0.0132497			400	280	24	Vcmax	8.36876		Evergreen	N	Woody
			31	Leaf photosynthetic responses and related nitrogen changes associated with crown reclosure after thinning in a young Chamaecyparis obtusa stand	Chamaecyparis obtusa	1	24			0.0170197			400	280	24	Vcmax	11.31		Evergreen	N	Woody
			31	Leaf photosynthetic responses and related nitrogen changes associated with crown reclosure after thinning in a young Chamaecyparis obtusa stand	Chamaecyparis obtusa	1	24			0.00664518			400	280	24	Vcmax	12.9041		Evergreen	N	Woody
			31	Leaf photosynthetic responses and related nitrogen changes associated with crown reclosure after thinning in a young Chamaecyparis obtusa stand	Chamaecyparis obtusa	1	24			0.0259151			400	280	24	Vcmax	13.1278		Evergreen	N	Woody
			31	Leaf photosynthetic responses and related nitrogen changes associated with crown reclosure after thinning in a young Chamaecyparis obtusa stand	Chamaecyparis obtusa	1	24			0.0374232			400	280	24	Vcmax	14.9375		Evergreen	N	Woody
			31	Leaf photosynthetic responses and related nitrogen changes associated with crown reclosure after thinning in a young Chamaecyparis obtusa stand	Chamaecyparis obtusa	1	24			0.0605486			400	280	24	Vcmax	15.1606		Evergreen	N	Woody
			31	Leaf photosynthetic responses and related nitrogen changes associated with crown reclosure after thinning in a young Chamaecyparis obtusa stand	Chamaecyparis obtusa	1	24			0.0473528			400	280	24	Vcmax	16.0685		Evergreen	N	Woody
			31	Leaf photosynthetic responses and related nitrogen changes associated with crown reclosure after thinning in a young Chamaecyparis obtusa stand	Chamaecyparis obtusa	1	24			0.0087984			400	280	24	Vcmax	16.0739		Evergreen	N	Woody
			31	Leaf photosynthetic responses and related nitrogen changes associated with crown reclosure after thinning in a young Chamaecyparis obtusa stand	Chamaecyparis obtusa	1	24			0.0555001			400	280	24	Vcmax	16.4958		Evergreen	N	Woody
			31	Leaf photosynthetic responses and related nitrogen changes associated with crown reclosure after thinning in a young Chamaecyparis obtusa stand	Chamaecyparis obtusa	1	24			0.0419732			400	280	24	Vcmax	16.5034		Evergreen	N	Woody
			31	Leaf photosynthetic responses and related nitrogen changes associated with crown reclosure after thinning in a young Chamaecyparis obtusa stand	Chamaecyparis obtusa	1	24			0.0013855			400	280	24	Vcmax	16.7528		Evergreen	N	Woody
			31	Leaf photosynthetic responses and related nitrogen changes associated with crown reclosure after thinning in a young Chamaecyparis obtusa stand	Chamaecyparis obtusa	1	24			0.00908594			400	280	24	Vcmax	17.6541		Evergreen	N	Woody
			31	Leaf photosynthetic responses and related nitrogen changes associated with crown reclosure after thinning in a young Chamaecyparis obtusa stand	Chamaecyparis obtusa	1	24			0.0241692			400	280	24	Vcmax	17.6566		Evergreen	N	Woody
			31	Leaf photosynthetic responses and related nitrogen changes associated with crown reclosure after thinning in a young Chamaecyparis obtusa stand	Chamaecyparis obtusa	1	24			0.0839213			400	280	24	Vcmax	17.8746		Evergreen	N	Woody
			31	Leaf photosynthetic responses and related nitrogen changes associated with crown reclosure after thinning in a young Chamaecyparis obtusa stand	Chamaecyparis obtusa	1	24			0.113421			400	280	24	Vcmax	18.0479		Evergreen	N	Woody
			31	Leaf photosynthetic responses and related nitrogen changes associated with crown reclosure after thinning in a young Chamaecyparis obtusa stand	Chamaecyparis obtusa	1	24			0.177183			400	280	24	Vcmax	18.2382		Evergreen	N	Woody
			31	Leaf photosynthetic responses and related nitrogen changes associated with crown reclosure after thinning in a young Chamaecyparis obtusa stand	Chamaecyparis obtusa	1	24			0.0303205			400	280	24	Vcmax	18.3214		Evergreen	N	Woody
			31	Leaf photosynthetic responses and related nitrogen changes associated with crown reclosure after thinning in a young Chamaecyparis obtusa stand	Chamaecyparis obtusa	1	24			0.00519196			400	280	24	Vcmax	18.562		Evergreen	N	Woody
			31	Leaf photosynthetic responses and related nitrogen changes associated with crown reclosure after thinning in a young Chamaecyparis obtusa stand	Chamaecyparis obtusa	1	24			0.167499			400	280	24	Vcmax	18.923		Evergreen	N	Woody
			31	Leaf photosynthetic responses and related nitrogen changes associated with crown reclosure after thinning in a young Chamaecyparis obtusa stand	Chamaecyparis obtusa	1	24			0.0472582			400	280	24	Vcmax	19.0119		Evergreen	N	Woody
			31	Leaf photosynthetic responses and related nitrogen changes associated with crown reclosure after thinning in a young Chamaecyparis obtusa stand	Chamaecyparis obtusa	1	24			0.0488513			400	280	24	Vcmax	19.2377		Evergreen	N	Woody
			31	Leaf photosynthetic responses and related nitrogen changes associated with crown reclosure after thinning in a young Chamaecyparis obtusa stand	Chamaecyparis obtusa	1	24			0.143302			400	280	24	Vcmax	19.4508		Evergreen	N	Woody
			31	Leaf photosynthetic responses and related nitrogen changes associated with crown reclosure after thinning in a young Chamaecyparis obtusa stand	Chamaecyparis obtusa	1	24			0.020622			400	280	24	Vcmax	19.4589		Evergreen	N	Woody
			31	Leaf photosynthetic responses and related nitrogen changes associated with crown reclosure after thinning in a young Chamaecyparis obtusa stand	Chamaecyparis obtusa	1	24			0.0241038			400	280	24	Vcmax	19.6944		Evergreen	N	Woody
			31	Leaf photosynthetic responses and related nitrogen changes associated with crown reclosure after thinning in a young Chamaecyparis obtusa stand	Chamaecyparis obtusa	1	24			0.0163492			400	280	24	Vcmax	21.054		Evergreen	N	Woody
			31	Leaf photosynthetic responses and related nitrogen changes associated with crown reclosure after thinning in a young Chamaecyparis obtusa stand	Chamaecyparis obtusa	1	24			0.256317			400	280	24	Vcmax	21.1368		Evergreen	N	Woody
			31	Leaf photosynthetic responses and related nitrogen changes associated with crown reclosure after thinning in a young Chamaecyparis obtusa stand	Chamaecyparis obtusa	1	24			0.0340905			400	280	24	Vcmax	21.2626		Evergreen	N	Woody
			31	Leaf photosynthetic responses and related nitrogen changes associated with crown reclosure after thinning in a young Chamaecyparis obtusa stand	Chamaecyparis obtusa	1	24			0.139389			400	280	24	Vcmax	21.2627		Evergreen	N	Woody
			31	Leaf photosynthetic responses and related nitrogen changes associated with crown reclosure after thinning in a young Chamaecyparis obtusa stand	Chamaecyparis obtusa	1	24			0.0529541			400	280	24	Vcmax	21.728		Evergreen	N	Woody
			31	Leaf photosynthetic responses and related nitrogen changes associated with crown reclosure after thinning in a young Chamaecyparis obtusa stand	Chamaecyparis obtusa	1	24			0.068034			400	280	24	Vcmax	22.1784		Evergreen	N	Woody
			31	Leaf photosynthetic responses and related nitrogen changes associated with crown reclosure after thinning in a young Chamaecyparis obtusa stand	Chamaecyparis obtusa	1	24			0.0920261			400	280	24	Vcmax	22.3619		Evergreen	N	Woody
			31	Leaf photosynthetic responses and related nitrogen changes associated with crown reclosure after thinning in a young Chamaecyparis obtusa stand	Chamaecyparis obtusa	1	24			0.0533781			400	280	24	Vcmax	22.3838		Evergreen	N	Woody
			31	Leaf photosynthetic responses and related nitrogen changes associated with crown reclosure after thinning in a young Chamaecyparis obtusa stand	Chamaecyparis obtusa	1	24			0.0567732			400	280	24	Vcmax	22.8596		Evergreen	N	Woody
			31	Leaf photosynthetic responses and related nitrogen changes associated with crown reclosure after thinning in a young Chamaecyparis obtusa stand	Chamaecyparis obtusa	1	24			0.232188			400	280	24	Vcmax	23.0612		Evergreen	N	Woody
			31	Leaf photosynthetic responses and related nitrogen changes associated with crown reclosure after thinning in a young Chamaecyparis obtusa stand	Chamaecyparis obtusa	1	24			0.206793			400	280	24	Vcmax	23.2909		Evergreen	N	Woody
			31	Leaf photosynthetic responses and related nitrogen changes associated with crown reclosure after thinning in a young Chamaecyparis obtusa stand	Chamaecyparis obtusa	1	24			0.445809			400	280	24	Vcmax	23.9363		Evergreen	N	Woody
			31	Leaf photosynthetic responses and related nitrogen changes associated with crown reclosure after thinning in a young Chamaecyparis obtusa stand	Chamaecyparis obtusa	1	24			0.0255659			400	280	24	Vcmax	23.9957		Evergreen	N	Woody
			31	Leaf photosynthetic responses and related nitrogen changes associated with crown reclosure after thinning in a young Chamaecyparis obtusa stand	Chamaecyparis obtusa	1	24			0.097765			400	280	24	Vcmax	24.17		Evergreen	N	Woody
			31	Leaf photosynthetic responses and related nitrogen changes associated with crown reclosure after thinning in a young Chamaecyparis obtusa stand	Chamaecyparis obtusa	1	24			0.0470909			400	280	24	Vcmax	24.2194		Evergreen	N	Woody
			31	Leaf photosynthetic responses and related nitrogen changes associated with crown reclosure after thinning in a young Chamaecyparis obtusa stand	Chamaecyparis obtusa	1	24			0.279404			400	280	24	Vcmax	24.2936		Evergreen	N	Woody
			31	Leaf photosynthetic responses and related nitrogen changes associated with crown reclosure after thinning in a young Chamaecyparis obtusa stand	Chamaecyparis obtusa	1	24			0.0779272			400	280	24	Vcmax	24.4415		Evergreen	N	Woody
			31	Leaf photosynthetic responses and related nitrogen changes associated with crown reclosure after thinning in a young Chamaecyparis obtusa stand	Chamaecyparis obtusa	1	24			0.176979			400	280	24	Vcmax	24.578		Evergreen	N	Woody
			31	Leaf photosynthetic responses and related nitrogen changes associated with crown reclosure after thinning in a young Chamaecyparis obtusa stand	Chamaecyparis obtusa	1	24			0.0120501			400	280	24	Vcmax	24.6769		Evergreen	N	Woody
			31	Leaf photosynthetic responses and related nitrogen changes associated with crown reclosure after thinning in a young Chamaecyparis obtusa stand	Chamaecyparis obtusa	1	24			0.260697			400	280	24	Vcmax	25.5474		Evergreen	N	Woody
			31	Leaf photosynthetic responses and related nitrogen changes associated with crown reclosure after thinning in a young Chamaecyparis obtusa stand	Chamaecyparis obtusa	1	24			0.135395			400	280	24	Vcmax	25.5651		Evergreen	N	Woody
			31	Leaf photosynthetic responses and related nitrogen changes associated with crown reclosure after thinning in a young Chamaecyparis obtusa stand	Chamaecyparis obtusa	1	24			0.168159			400	280	24	Vcmax	25.7869		Evergreen	N	Woody
			31	Leaf photosynthetic responses and related nitrogen changes associated with crown reclosure after thinning in a young Chamaecyparis obtusa stand	Chamaecyparis obtusa	1	24			0.033546			400	280	24	Vcmax	25.8063		Evergreen	N	Woody
			31	Leaf photosynthetic responses and related nitrogen changes associated with crown reclosure after thinning in a young Chamaecyparis obtusa stand	Chamaecyparis obtusa	1	24			0.0875148			400	280	24	Vcmax	26.025		Evergreen	N	Woody
			31	Leaf photosynthetic responses and related nitrogen changes associated with crown reclosure after thinning in a young Chamaecyparis obtusa stand	Chamaecyparis obtusa	1	24			0.183559			400	280	24	Vcmax	26.464		Evergreen	N	Woody
			31	Leaf photosynthetic responses and related nitrogen changes associated with crown reclosure after thinning in a young Chamaecyparis obtusa stand	Chamaecyparis obtusa	1	24			0.0315891			400	280	24	Vcmax	26.7122		Evergreen	N	Woody
			31	Leaf photosynthetic responses and related nitrogen changes associated with crown reclosure after thinning in a young Chamaecyparis obtusa stand	Chamaecyparis obtusa	1	24			0.208932			400	280	24	Vcmax	26.9135		Evergreen	N	Woody
			31	Leaf photosynthetic responses and related nitrogen changes associated with crown reclosure after thinning in a young Chamaecyparis obtusa stand	Chamaecyparis obtusa	1	24			0.162325			400	280	24	Vcmax	27.3726		Evergreen	N	Woody
			31	Leaf photosynthetic responses and related nitrogen changes associated with crown reclosure after thinning in a young Chamaecyparis obtusa stand	Chamaecyparis obtusa	1	24			0.495723			400	280	24	Vcmax	27.5674		Evergreen	N	Woody
			31	Leaf photosynthetic responses and related nitrogen changes associated with crown reclosure after thinning in a young Chamaecyparis obtusa stand	Chamaecyparis obtusa	1	24			0.170021			400	280	24	Vcmax	27.8244		Evergreen	N	Woody
			31	Leaf photosynthetic responses and related nitrogen changes associated with crown reclosure after thinning in a young Chamaecyparis obtusa stand	Chamaecyparis obtusa	1	24			0.225172			400	280	24	Vcmax	28.1733		Evergreen	N	Woody
			31	Leaf photosynthetic responses and related nitrogen changes associated with crown reclosure after thinning in a young Chamaecyparis obtusa stand	Chamaecyparis obtusa	1	24			0.138214			400	280	24	Vcmax	28.2226		Evergreen	N	Woody
			31	Leaf photosynthetic responses and related nitrogen changes associated with crown reclosure after thinning in a young Chamaecyparis obtusa stand	Chamaecyparis obtusa	1	24			0.418398			400	280	24	Vcmax	28.5168		Evergreen	N	Woody
			31	Leaf photosynthetic responses and related nitrogen changes associated with crown reclosure after thinning in a young Chamaecyparis obtusa stand	Chamaecyparis obtusa	1	24			0.0835721			400	280	24	Vcmax	28.7426		Evergreen	N	Woody
			31	Leaf photosynthetic responses and related nitrogen changes associated with crown reclosure after thinning in a young Chamaecyparis obtusa stand	Chamaecyparis obtusa	1	24			0.0860101			400	280	24	Vcmax	29.1578		Evergreen	N	Woody
			31	Leaf photosynthetic responses and related nitrogen changes associated with crown reclosure after thinning in a young Chamaecyparis obtusa stand	Chamaecyparis obtusa	1	24			0.486444			400	280	24	Vcmax	29.3648		Evergreen	N	Woody
			31	Leaf photosynthetic responses and related nitrogen changes associated with crown reclosure after thinning in a young Chamaecyparis obtusa stand	Chamaecyparis obtusa	1	24			0.362728			400	280	24	Vcmax	29.8348		Evergreen	N	Woody
			31	Leaf photosynthetic responses and related nitrogen changes associated with crown reclosure after thinning in a young Chamaecyparis obtusa stand	Chamaecyparis obtusa	1	24			0.308752			400	280	24	Vcmax	29.8425		Evergreen	N	Woody
			31	Leaf photosynthetic responses and related nitrogen changes associated with crown reclosure after thinning in a young Chamaecyparis obtusa stand	Chamaecyparis obtusa	1	24			0.116307			400	280	24	Vcmax	29.87		Evergreen	N	Woody
			31	Leaf photosynthetic responses and related nitrogen changes associated with crown reclosure after thinning in a young Chamaecyparis obtusa stand	Chamaecyparis obtusa	1	24			0.499901			400	280	24	Vcmax	30.495		Evergreen	N	Woody
			31	Leaf photosynthetic responses and related nitrogen changes associated with crown reclosure after thinning in a young Chamaecyparis obtusa stand	Chamaecyparis obtusa	1	24			0.0661572			400	280	24	Vcmax	30.7828		Evergreen	N	Woody
			31	Leaf photosynthetic responses and related nitrogen changes associated with crown reclosure after thinning in a young Chamaecyparis obtusa stand	Chamaecyparis obtusa	1	24			0.218112			400	280	24	Vcmax	30.9874		Evergreen	N	Woody
			31	Leaf photosynthetic responses and related nitrogen changes associated with crown reclosure after thinning in a young Chamaecyparis obtusa stand	Chamaecyparis obtusa	1	24			0.391264			400	280	24	Vcmax	31.0227		Evergreen	N	Woody
			31	Leaf photosynthetic responses and related nitrogen changes associated with crown reclosure after thinning in a young Chamaecyparis obtusa stand	Chamaecyparis obtusa	1	24			0.269523			400	280	24	Vcmax	31.0916		Evergreen	N	Woody
			31	Leaf photosynthetic responses and related nitrogen changes associated with crown reclosure after thinning in a young Chamaecyparis obtusa stand	Chamaecyparis obtusa	1	24			0.422443			400	280	24	Vcmax	31.1849		Evergreen	N	Woody
			31	Leaf photosynthetic responses and related nitrogen changes associated with crown reclosure after thinning in a young Chamaecyparis obtusa stand	Chamaecyparis obtusa	1	24			0.114008			400	280	24	Vcmax	31.2285		Evergreen	N	Woody
			31	Leaf photosynthetic responses and related nitrogen changes associated with crown reclosure after thinning in a young Chamaecyparis obtusa stand	Chamaecyparis obtusa	1	24			0.337616			400	280	24	Vcmax	31.4233		Evergreen	N	Woody
			31	Leaf photosynthetic responses and related nitrogen changes associated with crown reclosure after thinning in a young Chamaecyparis obtusa stand	Chamaecyparis obtusa	1	24			0.0796294			400	280	24	Vcmax	31.4601		Evergreen	N	Woody
			31	Leaf photosynthetic responses and related nitrogen changes associated with crown reclosure after thinning in a young Chamaecyparis obtusa stand	Chamaecyparis obtusa	1	24			0.175986			400	280	24	Vcmax	32.3521		Evergreen	N	Woody
			31	Leaf photosynthetic responses and related nitrogen changes associated with crown reclosure after thinning in a young Chamaecyparis obtusa stand	Chamaecyparis obtusa	1	24			0.24505			400	280	24	Vcmax	32.5685		Evergreen	N	Woody
			31	Leaf photosynthetic responses and related nitrogen changes associated with crown reclosure after thinning in a young Chamaecyparis obtusa stand	Chamaecyparis obtusa	1	24			0.522634			400	280	24	Vcmax	32.7556		Evergreen	N	Woody
			31	Leaf photosynthetic responses and related nitrogen changes associated with crown reclosure after thinning in a young Chamaecyparis obtusa stand	Chamaecyparis obtusa	1	24			0.307057			400	280	24	Vcmax	32.7864		Evergreen	N	Woody
			31	Leaf photosynthetic responses and related nitrogen changes associated with crown reclosure after thinning in a young Chamaecyparis obtusa stand	Chamaecyparis obtusa	1	24			0.139323			400	280	24	Vcmax	33.4894		Evergreen	N	Woody
			31	Leaf photosynthetic responses and related nitrogen changes associated with crown reclosure after thinning in a young Chamaecyparis obtusa stand	Chamaecyparis obtusa	1	24			0.116176			400	280	24	Vcmax	33.9455		Evergreen	N	Woody
			31	Leaf photosynthetic responses and related nitrogen changes associated with crown reclosure after thinning in a young Chamaecyparis obtusa stand	Chamaecyparis obtusa	1	24			0.5634			400	280	24	Vcmax	34.1086		Evergreen	N	Woody
			31	Leaf photosynthetic responses and related nitrogen changes associated with crown reclosure after thinning in a young Chamaecyparis obtusa stand	Chamaecyparis obtusa	1	24			0.354857			400	280	24	Vcmax	34.8171		Evergreen	N	Woody
			31	Leaf photosynthetic responses and related nitrogen changes associated with crown reclosure after thinning in a young Chamaecyparis obtusa stand	Chamaecyparis obtusa	1	24			0.58806			400	280	24	Vcmax	36.369		Evergreen	N	Woody
			31	Leaf photosynthetic responses and related nitrogen changes associated with crown reclosure after thinning in a young Chamaecyparis obtusa stand	Chamaecyparis obtusa	1	24			0.15078			400	280	24	Vcmax	36.884		Evergreen	N	Woody
			31	Leaf photosynthetic responses and related nitrogen changes associated with crown reclosure after thinning in a young Chamaecyparis obtusa stand	Chamaecyparis obtusa	1	24			0.131489			400	280	24	Vcmax	37.3396		Evergreen	N	Woody
			31	Leaf photosynthetic responses and related nitrogen changes associated with crown reclosure after thinning in a young Chamaecyparis obtusa stand	Chamaecyparis obtusa	1	24			0.235251			400	280	24	Vcmax	37.551		Evergreen	N	Woody
			31	Leaf photosynthetic responses and related nitrogen changes associated with crown reclosure after thinning in a young Chamaecyparis obtusa stand	Chamaecyparis obtusa	1	24			0.25292			400	280	24	Vcmax	37.7752		Evergreen	N	Woody
			31	Leaf photosynthetic responses and related nitrogen changes associated with crown reclosure after thinning in a young Chamaecyparis obtusa stand	Chamaecyparis obtusa	1	24			0.119908			400	280	24	Vcmax	37.794		Evergreen	N	Woody
			31	Leaf photosynthetic responses and related nitrogen changes associated with crown reclosure after thinning in a young Chamaecyparis obtusa stand	Chamaecyparis obtusa	1	24			0.439553			400	280	24	Vcmax	38.6541		Evergreen	N	Woody
			31	Leaf photosynthetic responses and related nitrogen changes associated with crown reclosure after thinning in a young Chamaecyparis obtusa stand	Chamaecyparis obtusa	1	24			0.306846			400	280	24	Vcmax	39.3525		Evergreen	N	Woody
			31	Leaf photosynthetic responses and related nitrogen changes associated with crown reclosure after thinning in a young Chamaecyparis obtusa stand	Chamaecyparis obtusa	1	24			0.564896			400	280	24	Vcmax	39.7546		Evergreen	N	Woody
			31	Leaf photosynthetic responses and related nitrogen changes associated with crown reclosure after thinning in a young Chamaecyparis obtusa stand	Chamaecyparis obtusa	1	24			0.287227			400	280	24	Vcmax	39.8078		Evergreen	N	Woody
			31	Leaf photosynthetic responses and related nitrogen changes associated with crown reclosure after thinning in a young Chamaecyparis obtusa stand	Chamaecyparis obtusa	1	24			0.22391			400	280	24	Vcmax	40.7227		Evergreen	N	Woody
			31	Leaf photosynthetic responses and related nitrogen changes associated with crown reclosure after thinning in a young Chamaecyparis obtusa stand	Chamaecyparis obtusa	1	24			0.291177			400	280	24	Vcmax	47.0528		Evergreen	N	Woody
			31	Leaf photosynthetic responses and related nitrogen changes associated with crown reclosure after thinning in a young Chamaecyparis obtusa stand	Chamaecyparis obtusa	1	24			0.61104			400	280	24	Vcmax	51.3094		Evergreen	N	Woody
			32	Leaf-level responses to light in two co-occurring Quercus (Quercus ilex and Quercus suber): leaf structure, chemical composition and photosynthesis	Quercus ilex	1	25			0.2			350	245		Amax	18.48		Evergreen	B	Woody
			32	Leaf-level responses to light in two co-occurring Quercus (Quercus ilex and Quercus suber): leaf structure, chemical composition and photosynthesis	Quercus ilex	1	25			0.7			350	245		Amax	21.66		Evergreen	B	Woody
			32	Leaf-level responses to light in two co-occurring Quercus (Quercus ilex and Quercus suber): leaf structure, chemical composition and photosynthesis	Quercus ilex	1	25			0.2			350	245		Jmax	68.08		Evergreen	B	Woody
			32	Leaf-level responses to light in two co-occurring Quercus (Quercus ilex and Quercus suber): leaf structure, chemical composition and photosynthesis	Quercus ilex	1	25			0.7			350	245		Jmax	125.2		Evergreen	B	Woody
			32	Leaf-level responses to light in two co-occurring Quercus (Quercus ilex and Quercus suber): leaf structure, chemical composition and photosynthesis	Quercus ilex	1	25			0.17011			350	245	25	LMA	181.388		Evergreen	B	Woody
			32	Leaf-level responses to light in two co-occurring Quercus (Quercus ilex and Quercus suber): leaf structure, chemical composition and photosynthesis	Quercus ilex	1	25			0.201261			350	245	25	LMA	181.409		Evergreen	B	Woody
			32	Leaf-level responses to light in two co-occurring Quercus (Quercus ilex and Quercus suber): leaf structure, chemical composition and photosynthesis	Quercus ilex	1	25			0.232362			350	245	25	LMA	182.789		Evergreen	B	Woody
			32	Leaf-level responses to light in two co-occurring Quercus (Quercus ilex and Quercus suber): leaf structure, chemical composition and photosynthesis	Quercus ilex	1	25			0.163598			350	245	25	LMA	189.116		Evergreen	B	Woody
			32	Leaf-level responses to light in two co-occurring Quercus (Quercus ilex and Quercus suber): leaf structure, chemical composition and photosynthesis	Quercus ilex	1	25			0.235196			350	245	25	LMA	190.647		Evergreen	B	Woody
			32	Leaf-level responses to light in two co-occurring Quercus (Quercus ilex and Quercus suber): leaf structure, chemical composition and photosynthesis	Quercus ilex	1	25			0.313051			350	245	25	LMA	191.453		Evergreen	B	Woody
			32	Leaf-level responses to light in two co-occurring Quercus (Quercus ilex and Quercus suber): leaf structure, chemical composition and photosynthesis	Quercus ilex	1	25			0.275336			350	245	25	LMA	201.71		Evergreen	B	Woody
			32	Leaf-level responses to light in two co-occurring Quercus (Quercus ilex and Quercus suber): leaf structure, chemical composition and photosynthesis	Quercus ilex	1	25			0.222327			350	245	25	LMA	203.347		Evergreen	B	Woody
			32	Leaf-level responses to light in two co-occurring Quercus (Quercus ilex and Quercus suber): leaf structure, chemical composition and photosynthesis	Quercus ilex	1	25			0.194265			350	245	25	LMA	204.174		Evergreen	B	Woody
			32	Leaf-level responses to light in two co-occurring Quercus (Quercus ilex and Quercus suber): leaf structure, chemical composition and photosynthesis	Quercus ilex	1	25			0.262722			350	245	25	LMA	206.829		Evergreen	B	Woody
			32	Leaf-level responses to light in two co-occurring Quercus (Quercus ilex and Quercus suber): leaf structure, chemical composition and photosynthesis	Quercus ilex	1	25			0.244006			350	245	25	LMA	207.693		Evergreen	B	Woody
			32	Leaf-level responses to light in two co-occurring Quercus (Quercus ilex and Quercus suber): leaf structure, chemical composition and photosynthesis	Quercus ilex	1	25			0.27194			350	245	25	LMA	211.316		Evergreen	B	Woody
			32	Leaf-level responses to light in two co-occurring Quercus (Quercus ilex and Quercus suber): leaf structure, chemical composition and photosynthesis	Quercus ilex	1	25			0.228302			350	245	25	LMA	212.194		Evergreen	B	Woody
			32	Leaf-level responses to light in two co-occurring Quercus (Quercus ilex and Quercus suber): leaf structure, chemical composition and photosynthesis	Quercus ilex	1	25			0.309169			350	245	25	LMA	216.988		Evergreen	B	Woody
			32	Leaf-level responses to light in two co-occurring Quercus (Quercus ilex and Quercus suber): leaf structure, chemical composition and photosynthesis	Quercus ilex	1	25			0.60501			350	245	25	LMA	221.214		Evergreen	B	Woody
			32	Leaf-level responses to light in two co-occurring Quercus (Quercus ilex and Quercus suber): leaf structure, chemical composition and photosynthesis	Quercus ilex	1	25			0.782243			350	245	25	LMA	235.267		Evergreen	B	Woody
			32	Leaf-level responses to light in two co-occurring Quercus (Quercus ilex and Quercus suber): leaf structure, chemical composition and photosynthesis	Quercus ilex	1	25			0.65761			350	245	25	LMA	236.264		Evergreen	B	Woody
			32	Leaf-level responses to light in two co-occurring Quercus (Quercus ilex and Quercus suber): leaf structure, chemical composition and photosynthesis	Quercus ilex	1	25			0.763399			350	245	25	LMA	242.252		Evergreen	B	Woody
			32	Leaf-level responses to light in two co-occurring Quercus (Quercus ilex and Quercus suber): leaf structure, chemical composition and photosynthesis	Quercus ilex	1	25			0.2			350	245	25	Vcmax	29.6		Evergreen	B	Woody
			32	Leaf-level responses to light in two co-occurring Quercus (Quercus ilex and Quercus suber): leaf structure, chemical composition and photosynthesis	Quercus ilex	1	25			0.7			350	245		Vcmax	47.91		Evergreen	B	Woody
			33	Leaf-level responses to light in two co-occurring Quercus (Quercus ilex and Quercus suber): leaf structure, chemical composition and photosynthesis	Quercus sube	1	25			0.2			350	245	25	Amax	20.63		Evergreen	B	Woody
			33	Leaf-level responses to light in two co-occurring Quercus (Quercus ilex and Quercus suber): leaf structure, chemical composition and photosynthesis	Quercus sube	1	25			0.7			350	245	25	Amax	25.69		Evergreen	B	Woody
			33	Leaf-level responses to light in two co-occurring Quercus (Quercus ilex and Quercus suber): leaf structure, chemical composition and photosynthesis	Quercus sube	1	25			0.2			350	245	25	Jmax	75.96		Evergreen	B	Woody
			33	Leaf-level responses to light in two co-occurring Quercus (Quercus ilex and Quercus suber): leaf structure, chemical composition and photosynthesis	Quercus sube	1	25			0.7			350	245	25	Jmax	125.82		Evergreen	B	Woody
			33	Leaf-level responses to light in two co-occurring Quercus (Quercus ilex and Quercus suber): leaf structure, chemical composition and photosynthesis	Quercus sube	1	25			0.289636			350	245	25	LMA	111.948		Evergreen	B	Woody
			33	Leaf-level responses to light in two co-occurring Quercus (Quercus ilex and Quercus suber): leaf structure, chemical composition and photosynthesis	Quercus sube	1	25			0.270459			350	245	25	LMA	117.044		Evergreen	B	Woody
			33	Leaf-level responses to light in two co-occurring Quercus (Quercus ilex and Quercus suber): leaf structure, chemical composition and photosynthesis	Quercus sube	1	25			0.335751			350	245	25	LMA	118.484		Evergreen	B	Woody
			33	Leaf-level responses to light in two co-occurring Quercus (Quercus ilex and Quercus suber): leaf structure, chemical composition and photosynthesis	Quercus sube	1	25			0.27646			350	245	25	LMA	119.628		Evergreen	B	Woody
			33	Leaf-level responses to light in two co-occurring Quercus (Quercus ilex and Quercus suber): leaf structure, chemical composition and photosynthesis	Quercus sube	1	25			0.347726			350	245	25	LMA	124.218		Evergreen	B	Woody
			33	Leaf-level responses to light in two co-occurring Quercus (Quercus ilex and Quercus suber): leaf structure, chemical composition and photosynthesis	Quercus sube	1	25			0.27286			350	245	25	LMA	125.471		Evergreen	B	Woody
			33	Leaf-level responses to light in two co-occurring Quercus (Quercus ilex and Quercus suber): leaf structure, chemical composition and photosynthesis	Quercus sube	1	25			0.213646			350	245	25	LMA	125.776		Evergreen	B	Woody
			33	Leaf-level responses to light in two co-occurring Quercus (Quercus ilex and Quercus suber): leaf structure, chemical composition and photosynthesis	Quercus sube	1	25			0.229145			350	245	25	LMA	126.761		Evergreen	B	Woody
			33	Leaf-level responses to light in two co-occurring Quercus (Quercus ilex and Quercus suber): leaf structure, chemical composition and photosynthesis	Quercus sube	1	25			0.359957			350	245	25	LMA	127.134		Evergreen	B	Woody
			33	Leaf-level responses to light in two co-occurring Quercus (Quercus ilex and Quercus suber): leaf structure, chemical composition and photosynthesis	Quercus sube	1	25			0.32878			350	245	25	LMA	127.456		Evergreen	B	Woody
			33	Leaf-level responses to light in two co-occurring Quercus (Quercus ilex and Quercus suber): leaf structure, chemical composition and photosynthesis	Quercus sube	1	25			0.20407			350	245	25	LMA	128.759		Evergreen	B	Woody
			33	Leaf-level responses to light in two co-occurring Quercus (Quercus ilex and Quercus suber): leaf structure, chemical composition and photosynthesis	Quercus sube	1	25			0.238312			350	245	25	LMA	129.111		Evergreen	B	Woody
			33	Leaf-level responses to light in two co-occurring Quercus (Quercus ilex and Quercus suber): leaf structure, chemical composition and photosynthesis	Quercus sube	1	25			0.328652			350	245	25	LMA	129.142		Evergreen	B	Woody
			33	Leaf-level responses to light in two co-occurring Quercus (Quercus ilex and Quercus suber): leaf structure, chemical composition and photosynthesis	Quercus sube	1	25			0.35028			350	245	25	LMA	131.587		Evergreen	B	Woody
			33	Leaf-level responses to light in two co-occurring Quercus (Quercus ilex and Quercus suber): leaf structure, chemical composition and photosynthesis	Quercus sube	1	25			0.31591			350	245	25	LMA	133.01		Evergreen	B	Woody
			33	Leaf-level responses to light in two co-occurring Quercus (Quercus ilex and Quercus suber): leaf structure, chemical composition and photosynthesis	Quercus sube	1	25			0.801215			350	245	25	LMA	143.359		Evergreen	B	Woody
			33	Leaf-level responses to light in two co-occurring Quercus (Quercus ilex and Quercus suber): leaf structure, chemical composition and photosynthesis	Quercus sube	1	25			0.816051			350	245	25	LMA	156.717		Evergreen	B	Woody
			33	Leaf-level responses to light in two co-occurring Quercus (Quercus ilex and Quercus suber): leaf structure, chemical composition and photosynthesis	Quercus sube	1	25			0.812885			350	245	25	LMA	157.728		Evergreen	B	Woody
			33	Leaf-level responses to light in two co-occurring Quercus (Quercus ilex and Quercus suber): leaf structure, chemical composition and photosynthesis	Quercus sube	1	25			0.793862			350	245	25	LMA	164.636		Evergreen	B	Woody
			33	Leaf-level responses to light in two co-occurring Quercus (Quercus ilex and Quercus suber): leaf structure, chemical composition and photosynthesis	Quercus sube	1	25			0.806246			350	245	25	LMA	166.326		Evergreen	B	Woody
			33	Leaf-level responses to light in two co-occurring Quercus (Quercus ilex and Quercus suber): leaf structure, chemical composition and photosynthesis	Quercus sube	1	25			0.759365			350	245	25	LMA	169.771		Evergreen	B	Woody
			33	Leaf-level responses to light in two co-occurring Quercus (Quercus ilex and Quercus suber): leaf structure, chemical composition and photosynthesis	Quercus sube	1	25			0.805863			350	245	25	LMA	175.287		Evergreen	B	Woody
			33	Leaf-level responses to light in two co-occurring Quercus (Quercus ilex and Quercus suber): leaf structure, chemical composition and photosynthesis	Quercus sube	1	25			0.784031			350	245	25	LMA	175.905		Evergreen	B	Woody
			33	Leaf-level responses to light in two co-occurring Quercus (Quercus ilex and Quercus suber): leaf structure, chemical composition and photosynthesis	Quercus sube	1	25			0.768302			350	245	25	LMA	179.783		Evergreen	B	Woody
			33	Leaf-level responses to light in two co-occurring Quercus (Quercus ilex and Quercus suber): leaf structure, chemical composition and photosynthesis	Quercus sube	1	25			0.793044			350	245	25	LMA	184.56		Evergreen	B	Woody
			33	Leaf-level responses to light in two co-occurring Quercus (Quercus ilex and Quercus suber): leaf structure, chemical composition and photosynthesis	Quercus sube	1	25			0.733754			350	245	25	LMA	187.352		Evergreen	B	Woody
			33	Leaf-level responses to light in two co-occurring Quercus (Quercus ilex and Quercus suber): leaf structure, chemical composition and photosynthesis	Quercus sube	1	25			0.69941			350	245	25	LMA	189.51		Evergreen	B	Woody
			33	Leaf-level responses to light in two co-occurring Quercus (Quercus ilex and Quercus suber): leaf structure, chemical composition and photosynthesis	Quercus sube	1	25			0.2			350	245	25	Vcmax	38.69		Evergreen	B	Woody
			33	Leaf-level responses to light in two co-occurring Quercus (Quercus ilex and Quercus suber): leaf structure, chemical composition and photosynthesis	Quercus sube	1	25			0.7			350	245	25	Vcmax	54.64		Evergreen	B	Woody
			34	Optimal photosynthetic use of light by tropical tree crowns achieved by adjustment of individual leaf angles and nitrogen content	Ficus insipida	1	29	44.2757	1.91271				370	259	29	Amax	6.32041		Evergreen	B	Woody
			34	Optimal photosynthetic use of light by tropical tree crowns achieved by adjustment of individual leaf angles and nitrogen content	Ficus insipida	1	29	92.7213	4.00556				370	259	29	Amax	9.06118		Evergreen	B	Woody
			34	Optimal photosynthetic use of light by tropical tree crowns achieved by adjustment of individual leaf angles and nitrogen content	Ficus insipida	1	29	54.1418	2.33893				370	259	29	Amax	9.07035		Evergreen	B	Woody
			34	Optimal photosynthetic use of light by tropical tree crowns achieved by adjustment of individual leaf angles and nitrogen content	Ficus insipida	1	29	71.1531	3.07381				370	259	29	Amax	10.7177		Evergreen	B	Woody
			34	Optimal photosynthetic use of light by tropical tree crowns achieved by adjustment of individual leaf angles and nitrogen content	Ficus insipida	1	29	56.7743	2.45265				370	259	29	Amax	11.822		Evergreen	B	Woody
			34	Optimal photosynthetic use of light by tropical tree crowns achieved by adjustment of individual leaf angles and nitrogen content	Ficus insipida	1	29	136.378	5.89152				370	259	29	Amax	12.2159		Evergreen	B	Woody
			34	Optimal photosynthetic use of light by tropical tree crowns achieved by adjustment of individual leaf angles and nitrogen content	Ficus insipida	1	29	266.949	11.5322				370	259	29	Amax	16.7262		Evergreen	B	Woody
			34	Optimal photosynthetic use of light by tropical tree crowns achieved by adjustment of individual leaf angles and nitrogen content	Ficus insipida	1	29	163.266	7.0531				370	259	29	Amax	16.7508		Evergreen	B	Woody
			34	Optimal photosynthetic use of light by tropical tree crowns achieved by adjustment of individual leaf angles and nitrogen content	Ficus insipida	1	29	440.623	19.0349				370	259	29	Amax	17.5106		Evergreen	B	Woody
			34	Optimal photosynthetic use of light by tropical tree crowns achieved by adjustment of individual leaf angles and nitrogen content	Ficus insipida	1	29	409.332	17.6831				370	259	29	Amax	18.2061		Evergreen	B	Woody
			34	Optimal photosynthetic use of light by tropical tree crowns achieved by adjustment of individual leaf angles and nitrogen content	Ficus insipida	1	29	238.191	10.2898				370	259	29	Amax	18.9348		Evergreen	B	Woody
			34	Optimal photosynthetic use of light by tropical tree crowns achieved by adjustment of individual leaf angles and nitrogen content	Ficus insipida	1	29	426.277	18.4152				370	259	29	Amax	19.0277		Evergreen	B	Woody
			34	Optimal photosynthetic use of light by tropical tree crowns achieved by adjustment of individual leaf angles and nitrogen content	Ficus insipida	1	29	346.906	14.9863				370	259	29	Amax	21.5237		Evergreen	B	Woody
			34	Optimal photosynthetic use of light by tropical tree crowns achieved by adjustment of individual leaf angles and nitrogen content	Ficus insipida	1	29	315.637	13.6355				370	259	29	Amax	22.4944		Evergreen	B	Woody
			34	Optimal photosynthetic use of light by tropical tree crowns achieved by adjustment of individual leaf angles and nitrogen content	Ficus insipida	1	29	231.245	9.98977				370	259	29	Amax	22.5145		Evergreen	B	Woody
			34	Optimal photosynthetic use of light by tropical tree crowns achieved by adjustment of individual leaf angles and nitrogen content	Ficus insipida	1	29	356.739	15.4111				370	259	29	Amax	23.8608		Evergreen	B	Woody
			34	Optimal photosynthetic use of light by tropical tree crowns achieved by adjustment of individual leaf angles and nitrogen content	Ficus insipida	1	29	260.301	11.245				370	259	29	Amax	24.0213		Evergreen	B	Woody
			34	Optimal photosynthetic use of light by tropical tree crowns achieved by adjustment of individual leaf angles and nitrogen content	Ficus insipida	1	29	450.81	19.475				370	259	29	Amax	24.2513		Evergreen	B	Woody
			34	Optimal photosynthetic use of light by tropical tree crowns achieved by adjustment of individual leaf angles and nitrogen content	Ficus insipida	1	29	310.97	13.4339				370	259	29	Amax	24.4221		Evergreen	B	Woody
			34	Optimal photosynthetic use of light by tropical tree crowns achieved by adjustment of individual leaf angles and nitrogen content	Ficus insipida	1	29	344.793	14.8951				370	259	29	Amax	25.2398		Evergreen	B	Woody
			34	Optimal photosynthetic use of light by tropical tree crowns achieved by adjustment of individual leaf angles and nitrogen content	Ficus insipida	1	29	36.517	1.57753				370	259	29	LMA	66.4713		Evergreen	B	Woody
			34	Optimal photosynthetic use of light by tropical tree crowns achieved by adjustment of individual leaf angles and nitrogen content	Ficus insipida	1	29	29.4996	1.27438				370	259	29	LMA	68.298		Evergreen	B	Woody
			34	Optimal photosynthetic use of light by tropical tree crowns achieved by adjustment of individual leaf angles and nitrogen content	Ficus insipida	1	29	39.077	1.68813				370	259	29	LMA	79.2583		Evergreen	B	Woody
			34	Optimal photosynthetic use of light by tropical tree crowns achieved by adjustment of individual leaf angles and nitrogen content	Ficus insipida	1	29	50.9674	2.20179				370	259	29	LMA	80.3544		Evergreen	B	Woody
			34	Optimal photosynthetic use of light by tropical tree crowns achieved by adjustment of individual leaf angles and nitrogen content	Ficus insipida	1	29	116.226	5.02097				370	259	29	LMA	90.584		Evergreen	B	Woody
			34	Optimal photosynthetic use of light by tropical tree crowns achieved by adjustment of individual leaf angles and nitrogen content	Ficus insipida	1	29	225.969	9.76185				370	259	29	LMA	108.12		Evergreen	B	Woody
			34	Optimal photosynthetic use of light by tropical tree crowns achieved by adjustment of individual leaf angles and nitrogen content	Ficus insipida	1	29	210.03	9.07332				370	259	29	LMA	109.216		Evergreen	B	Woody
			34	Optimal photosynthetic use of light by tropical tree crowns achieved by adjustment of individual leaf angles and nitrogen content	Ficus insipida	1	29	67.7851	2.92831				370	259	29	LMA	112.87		Evergreen	B	Woody
			34	Optimal photosynthetic use of light by tropical tree crowns achieved by adjustment of individual leaf angles and nitrogen content	Ficus insipida	1	29	325.188	14.0481				370	259	29	LMA	113.235		Evergreen	B	Woody
			34	Optimal photosynthetic use of light by tropical tree crowns achieved by adjustment of individual leaf angles and nitrogen content	Ficus insipida	1	29	241.606	10.4374				370	259	29	LMA	116.158		Evergreen	B	Woody
			34	Optimal photosynthetic use of light by tropical tree crowns achieved by adjustment of individual leaf angles and nitrogen content	Ficus insipida	1	29	141.2	6.09983				370	259	29	LMA	116.889		Evergreen	B	Woody
			34	Optimal photosynthetic use of light by tropical tree crowns achieved by adjustment of individual leaf angles and nitrogen content	Ficus insipida	1	29	291.264	12.5826				370	259	29	LMA	117.254		Evergreen	B	Woody
			34	Optimal photosynthetic use of light by tropical tree crowns achieved by adjustment of individual leaf angles and nitrogen content	Ficus insipida	1	29	244.334	10.5552				370	259	29	LMA	123.83		Evergreen	B	Woody
			34	Optimal photosynthetic use of light by tropical tree crowns achieved by adjustment of individual leaf angles and nitrogen content	Ficus insipida	1	29	270.079	11.6674				370	259	29	LMA	126.753		Evergreen	B	Woody
			34	Optimal photosynthetic use of light by tropical tree crowns achieved by adjustment of individual leaf angles and nitrogen content	Ficus insipida	1	29	332.368	14.3583				370	259	29	LMA	136.617		Evergreen	B	Woody
			34	Optimal photosynthetic use of light by tropical tree crowns achieved by adjustment of individual leaf angles and nitrogen content	Ficus insipida	1	29	398.886	17.2319				370	259	29	LMA	138.809		Evergreen	B	Woody
			34	Optimal photosynthetic use of light by tropical tree crowns achieved by adjustment of individual leaf angles and nitrogen content	Ficus insipida	1	29	419.745	18.133				370	259	29	LMA	139.175		Evergreen	B	Woody
			34	Optimal photosynthetic use of light by tropical tree crowns achieved by adjustment of individual leaf angles and nitrogen content	Ficus insipida	1	29	328.007	14.1699				370	259	29	LMA	148.308		Evergreen	B	Woody
			34	Optimal photosynthetic use of light by tropical tree crowns achieved by adjustment of individual leaf angles and nitrogen content	Ficus insipida	1	29	294.119	12.7059				370	259	29	LMA	151.231		Evergreen	B	Woody
			34	Optimal photosynthetic use of light by tropical tree crowns achieved by adjustment of individual leaf angles and nitrogen content	Ficus insipida	1	29	244.377	10.5571				370	259	29	LMA	152.692		Evergreen	B	Woody
			34	Optimal photosynthetic use of light by tropical tree crowns achieved by adjustment of individual leaf angles and nitrogen content	Ficus insipida	1	29	394.356	17.0362				370	259	29	LMA	155.615		Evergreen	B	Woody
			34	Optimal photosynthetic use of light by tropical tree crowns achieved by adjustment of individual leaf angles and nitrogen content	Ficus insipida	1	29	387.303	16.7315				370	259	29	LMA	158.538		Evergreen	B	Woody
			34	Optimal photosynthetic use of light by tropical tree crowns achieved by adjustment of individual leaf angles and nitrogen content	Ficus insipida	1	29	421.034	18.1887				370	259	29	LMA	160.365		Evergreen	B	Woody
			35	Optimal photosynthetic use of light by tropical tree crowns achieved by adjustment of individual leaf angles and nitrogen content	Castilla elastica	1	29	8.26915	0.357227				370	259	29	Amax	1.85439		Deciduous	B	Woody
			35	Optimal photosynthetic use of light by tropical tree crowns achieved by adjustment of individual leaf angles and nitrogen content	Castilla elastica	1	29	4.17232	0.180244				370	259	29	Amax	2.59589		Deciduous	B	Woody
			35	Optimal photosynthetic use of light by tropical tree crowns achieved by adjustment of individual leaf angles and nitrogen content	Castilla elastica	1	29	15.3725	0.664094				370	259	29	Amax	2.90246		Deciduous	B	Woody
			35	Optimal photosynthetic use of light by tropical tree crowns achieved by adjustment of individual leaf angles and nitrogen content	Castilla elastica	1	29	29.4603	1.27268				370	259	29	Amax	4.01098		Deciduous	B	Woody
			35	Optimal photosynthetic use of light by tropical tree crowns achieved by adjustment of individual leaf angles and nitrogen content	Castilla elastica	1	29	56.1511	2.42573				370	259	29	Amax	5.48754		Deciduous	B	Woody
			35	Optimal photosynthetic use of light by tropical tree crowns achieved by adjustment of individual leaf angles and nitrogen content	Castilla elastica	1	29	64.5531	2.78869				370	259	29	Amax	5.73291		Deciduous	B	Woody
			35	Optimal photosynthetic use of light by tropical tree crowns achieved by adjustment of individual leaf angles and nitrogen content	Castilla elastica	1	29	56.1957	2.42765				370	259	29	Amax	5.8579		Deciduous	B	Woody
			35	Optimal photosynthetic use of light by tropical tree crowns achieved by adjustment of individual leaf angles and nitrogen content	Castilla elastica	1	29	43.8085	1.89253				370	259	29	Amax	7.27994		Deciduous	B	Woody
			35	Optimal photosynthetic use of light by tropical tree crowns achieved by adjustment of individual leaf angles and nitrogen content	Castilla elastica	1	29	55.0236	2.37702				370	259	29	Amax	7.70997		Deciduous	B	Woody
			35	Optimal photosynthetic use of light by tropical tree crowns achieved by adjustment of individual leaf angles and nitrogen content	Castilla elastica	1	29	43.8978	1.89638				370	259	29	Amax	8.02066		Deciduous	B	Woody
			35	Optimal photosynthetic use of light by tropical tree crowns achieved by adjustment of individual leaf angles and nitrogen content	Castilla elastica	1	29	71.8872	3.10553				370	259	29	Amax	8.69452		Deciduous	B	Woody
			35	Optimal photosynthetic use of light by tropical tree crowns achieved by adjustment of individual leaf angles and nitrogen content	Castilla elastica	1	29	38.3981	1.6588				370	259	29	Amax	8.70069		Deciduous	B	Woody
			35	Optimal photosynthetic use of light by tropical tree crowns achieved by adjustment of individual leaf angles and nitrogen content	Castilla elastica	1	29	99.8022	4.31145				370	259	29	Amax	8.7511		Deciduous	B	Woody
			35	Optimal photosynthetic use of light by tropical tree crowns achieved by adjustment of individual leaf angles and nitrogen content	Castilla elastica	1	29	71.9393	3.10778				370	259	29	Amax	9.12661		Deciduous	B	Woody
			35	Optimal photosynthetic use of light by tropical tree crowns achieved by adjustment of individual leaf angles and nitrogen content	Castilla elastica	1	29	150.281	6.49215				370	259	29	Amax	10.7788		Deciduous	B	Woody
			35	Optimal photosynthetic use of light by tropical tree crowns achieved by adjustment of individual leaf angles and nitrogen content	Castilla elastica	1	29	132.246	5.71301				370	259	29	Amax	11.6464		Deciduous	B	Woody
			35	Optimal photosynthetic use of light by tropical tree crowns achieved by adjustment of individual leaf angles and nitrogen content	Castilla elastica	1	29	154.601	6.67878				370	259	29	Amax	11.8891		Deciduous	B	Woody
			35	Optimal photosynthetic use of light by tropical tree crowns achieved by adjustment of individual leaf angles and nitrogen content	Castilla elastica	1	29	239.779	10.3585				370	259	29	Amax	12.3673		Deciduous	B	Woody
			35	Optimal photosynthetic use of light by tropical tree crowns achieved by adjustment of individual leaf angles and nitrogen content	Castilla elastica	1	29	284.632	12.2961				370	259	29	Amax	14.0257		Deciduous	B	Woody
			35	Optimal photosynthetic use of light by tropical tree crowns achieved by adjustment of individual leaf angles and nitrogen content	Castilla elastica	1	29	126.954	5.48443				370	259	29	Amax	14.0547		Deciduous	B	Woody
			35	Optimal photosynthetic use of light by tropical tree crowns achieved by adjustment of individual leaf angles and nitrogen content	Castilla elastica	1	29	404.642	17.4805				370	259	29	Amax	14.0653		Deciduous	B	Woody
			35	Optimal photosynthetic use of light by tropical tree crowns achieved by adjustment of individual leaf angles and nitrogen content	Castilla elastica	1	29	328.015	14.1703				370	259	29	Amax	15.0671		Deciduous	B	Woody
			35	Optimal photosynthetic use of light by tropical tree crowns achieved by adjustment of individual leaf angles and nitrogen content	Castilla elastica	1	29	388.061	16.7642				370	259	29	Amax	15.4264		Deciduous	B	Woody
			35	Optimal photosynthetic use of light by tropical tree crowns achieved by adjustment of individual leaf angles and nitrogen content	Castilla elastica	1	29	198.401	8.57094				370	259	29	Amax	16.3872		Deciduous	B	Woody
			35	Optimal photosynthetic use of light by tropical tree crowns achieved by adjustment of individual leaf angles and nitrogen content	Castilla elastica	1	29	220.913	9.54346				370	259	29	Amax	17.9263		Deciduous	B	Woody
			35	Optimal photosynthetic use of light by tropical tree crowns achieved by adjustment of individual leaf angles and nitrogen content	Castilla elastica	1	29	230.77	9.96928				370	259	29	Amax	18.6652		Deciduous	B	Woody
			35	Optimal photosynthetic use of light by tropical tree crowns achieved by adjustment of individual leaf angles and nitrogen content	Castilla elastica	1	29	1.852	0.0800063				370	259	29	LMA	21.8462		Deciduous	B	Woody
			35	Optimal photosynthetic use of light by tropical tree crowns achieved by adjustment of individual leaf angles and nitrogen content	Castilla elastica	1	29	4.80121	0.207412				370	259	29	LMA	22.9396		Deciduous	B	Woody
			35	Optimal photosynthetic use of light by tropical tree crowns achieved by adjustment of individual leaf angles and nitrogen content	Castilla elastica	1	29	10.5267	0.454752				370	259	29	LMA	30.9576		Deciduous	B	Woody
			35	Optimal photosynthetic use of light by tropical tree crowns achieved by adjustment of individual leaf angles and nitrogen content	Castilla elastica	1	29	52.2588	2.25758				370	259	29	LMA	31.3221		Deciduous	B	Woody
			35	Optimal photosynthetic use of light by tropical tree crowns achieved by adjustment of individual leaf angles and nitrogen content	Castilla elastica	1	29	60.7713	2.62532				370	259	29	LMA	45.9003		Deciduous	B	Woody
			35	Optimal photosynthetic use of light by tropical tree crowns achieved by adjustment of individual leaf angles and nitrogen content	Castilla elastica	1	29	40.7424	1.76007				370	259	29	LMA	51.0027		Deciduous	B	Woody
			35	Optimal photosynthetic use of light by tropical tree crowns achieved by adjustment of individual leaf angles and nitrogen content	Castilla elastica	1	29	25.7045	1.11043				370	259	29	LMA	55.3761		Deciduous	B	Woody
			35	Optimal photosynthetic use of light by tropical tree crowns achieved by adjustment of individual leaf angles and nitrogen content	Castilla elastica	1	29	52.4852	2.26736				370	259	29	LMA	57.1984		Deciduous	B	Woody
			35	Optimal photosynthetic use of light by tropical tree crowns achieved by adjustment of individual leaf angles and nitrogen content	Castilla elastica	1	29	36.4966	1.57665				370	259	29	LMA	60.1141		Deciduous	B	Woody
			35	Optimal photosynthetic use of light by tropical tree crowns achieved by adjustment of individual leaf angles and nitrogen content	Castilla elastica	1	29	98.0523	4.23586				370	259	29	LMA	62.3008		Deciduous	B	Woody
			35	Optimal photosynthetic use of light by tropical tree crowns achieved by adjustment of individual leaf angles and nitrogen content	Castilla elastica	1	29	71.1635	3.07426				370	259	29	LMA	64.1231		Deciduous	B	Woody
			35	Optimal photosynthetic use of light by tropical tree crowns achieved by adjustment of individual leaf angles and nitrogen content	Castilla elastica	1	29	49.2873	2.12921				370	259	29	LMA	64.4875		Deciduous	B	Woody
			35	Optimal photosynthetic use of light by tropical tree crowns achieved by adjustment of individual leaf angles and nitrogen content	Castilla elastica	1	29	143.63	6.20483				370	259	29	LMA	67.0387		Deciduous	B	Woody
			35	Optimal photosynthetic use of light by tropical tree crowns achieved by adjustment of individual leaf angles and nitrogen content	Castilla elastica	1	29	70.9797	3.06632				370	259	29	LMA	70.3188		Deciduous	B	Woody
			35	Optimal photosynthetic use of light by tropical tree crowns achieved by adjustment of individual leaf angles and nitrogen content	Castilla elastica	1	29	125.578	5.42498				370	259	29	LMA	72.5055		Deciduous	B	Woody
			35	Optimal photosynthetic use of light by tropical tree crowns achieved by adjustment of individual leaf angles and nitrogen content	Castilla elastica	1	29	147.292	6.36303				370	259	29	LMA	77.6079		Deciduous	B	Woody
			35	Optimal photosynthetic use of light by tropical tree crowns achieved by adjustment of individual leaf angles and nitrogen content	Castilla elastica	1	29	397.75	17.1828				370	259	29	LMA	77.6079		Deciduous	B	Woody
			35	Optimal photosynthetic use of light by tropical tree crowns achieved by adjustment of individual leaf angles and nitrogen content	Castilla elastica	1	29	78.6497	3.39767				370	259	29	LMA	79.7947		Deciduous	B	Woody
			35	Optimal photosynthetic use of light by tropical tree crowns achieved by adjustment of individual leaf angles and nitrogen content	Castilla elastica	1	29	231.61	10.0056				370	259	29	LMA	83.0748		Deciduous	B	Woody
			35	Optimal photosynthetic use of light by tropical tree crowns achieved by adjustment of individual leaf angles and nitrogen content	Castilla elastica	1	29	119.042	5.14262				370	259	29	LMA	91.8217		Deciduous	B	Woody
			35	Optimal photosynthetic use of light by tropical tree crowns achieved by adjustment of individual leaf angles and nitrogen content	Castilla elastica	1	29	187.609	8.10471				370	259	29	LMA	92.1862		Deciduous	B	Woody
			35	Optimal photosynthetic use of light by tropical tree crowns achieved by adjustment of individual leaf angles and nitrogen content	Castilla elastica	1	29	279.953	12.094				370	259	29	LMA	95.1018		Deciduous	B	Woody
			35	Optimal photosynthetic use of light by tropical tree crowns achieved by adjustment of individual leaf angles and nitrogen content	Castilla elastica	1	29	316.705	13.6817				370	259	29	LMA	95.8307		Deciduous	B	Woody
			35	Optimal photosynthetic use of light by tropical tree crowns achieved by adjustment of individual leaf angles and nitrogen content	Castilla elastica	1	29	223.183	9.64152				370	259	29	LMA	99.1108		Deciduous	B	Woody
			35	Optimal photosynthetic use of light by tropical tree crowns achieved by adjustment of individual leaf angles and nitrogen content	Castilla elastica	1	29	381.037	16.4608				370	259	29	LMA	104.942		Deciduous	B	Woody
			35	Optimal photosynthetic use of light by tropical tree crowns achieved by adjustment of individual leaf angles and nitrogen content	Castilla elastica	1	29	208.847	9.02221				370	259	29	LMA	113.325		Deciduous	B	Woody
			36	Optimal photosynthetic use of light by tropical tree crowns achieved by adjustment of individual leaf angles and nitrogen content	Luehea seemannii	1	29	38.4487	1.66098				370	259	29	Amax	10.966		Deciduous	B	Woody
			36	Optimal photosynthetic use of light by tropical tree crowns achieved by adjustment of individual leaf angles and nitrogen content	Luehea seemannii	1	29	56.5967	2.44498				370	259	29	Amax	11.0293		Deciduous	B	Woody
			36	Optimal photosynthetic use of light by tropical tree crowns achieved by adjustment of individual leaf angles and nitrogen content	Luehea seemannii	1	29	112.508	4.86036				370	259	29	Amax	11.8208		Deciduous	B	Woody
			36	Optimal photosynthetic use of light by tropical tree crowns achieved by adjustment of individual leaf angles and nitrogen content	Luehea seemannii	1	29	140.513	6.07015				370	259	29	Amax	12.6179		Deciduous	B	Woody
			36	Optimal photosynthetic use of light by tropical tree crowns achieved by adjustment of individual leaf angles and nitrogen content	Luehea seemannii	1	29	61.0166	2.63592				370	259	29	Amax	12.9682		Deciduous	B	Woody
			36	Optimal photosynthetic use of light by tropical tree crowns achieved by adjustment of individual leaf angles and nitrogen content	Luehea seemannii	1	29	91.7391	3.96313				370	259	29	Amax	13.1627		Deciduous	B	Woody
			36	Optimal photosynthetic use of light by tropical tree crowns achieved by adjustment of individual leaf angles and nitrogen content	Luehea seemannii	1	29	364.031	15.7261				370	259	29	Amax	14.7137		Deciduous	B	Woody
			36	Optimal photosynthetic use of light by tropical tree crowns achieved by adjustment of individual leaf angles and nitrogen content	Luehea seemannii	1	29	130.027	5.61717				370	259	29	Amax	18.2387		Deciduous	B	Woody
			36	Optimal photosynthetic use of light by tropical tree crowns achieved by adjustment of individual leaf angles and nitrogen content	Luehea seemannii	1	29	304.481	13.1536				370	259	29	Amax	18.4714		Deciduous	B	Woody
			36	Optimal photosynthetic use of light by tropical tree crowns achieved by adjustment of individual leaf angles and nitrogen content	Luehea seemannii	1	29	421.886	18.2255				370	259	29	Amax	20.0533		Deciduous	B	Woody
			36	Optimal photosynthetic use of light by tropical tree crowns achieved by adjustment of individual leaf angles and nitrogen content	Luehea seemannii	1	29	149.99	6.47956				370	259	29	Amax	21.7799		Deciduous	B	Woody
			36	Optimal photosynthetic use of light by tropical tree crowns achieved by adjustment of individual leaf angles and nitrogen content	Luehea seemannii	1	29	163.96	7.08305				370	259	29	Amax	21.9109		Deciduous	B	Woody
			36	Optimal photosynthetic use of light by tropical tree crowns achieved by adjustment of individual leaf angles and nitrogen content	Luehea seemannii	1	29	40.4143	1.7459				370	259	29	LMA	68.7546		Deciduous	B	Woody
			36	Optimal photosynthetic use of light by tropical tree crowns achieved by adjustment of individual leaf angles and nitrogen content	Luehea seemannii	1	29	56.2096	2.42825				370	259	29	LMA	72.3554		Deciduous	B	Woody
			36	Optimal photosynthetic use of light by tropical tree crowns achieved by adjustment of individual leaf angles and nitrogen content	Luehea seemannii	1	29	95.7832	4.13783				370	259	29	LMA	78.4768		Deciduous	B	Woody
			36	Optimal photosynthetic use of light by tropical tree crowns achieved by adjustment of individual leaf angles and nitrogen content	Luehea seemannii	1	29	145.424	6.28231				370	259	29	LMA	80.2772		Deciduous	B	Woody
			36	Optimal photosynthetic use of light by tropical tree crowns achieved by adjustment of individual leaf angles and nitrogen content	Luehea seemannii	1	29	61.9165	2.67479				370	259	29	LMA	80.9974		Deciduous	B	Woody
			36	Optimal photosynthetic use of light by tropical tree crowns achieved by adjustment of individual leaf angles and nitrogen content	Luehea seemannii	1	29	116.527	5.03395				370	259	29	LMA	82.7978		Deciduous	B	Woody
			36	Optimal photosynthetic use of light by tropical tree crowns achieved by adjustment of individual leaf angles and nitrogen content	Luehea seemannii	1	29	97.2583	4.20156				370	259	29	LMA	95.7607		Deciduous	B	Woody
			36	Optimal photosynthetic use of light by tropical tree crowns achieved by adjustment of individual leaf angles and nitrogen content	Luehea seemannii	1	29	361.075	15.5984				370	259	29	LMA	114.485		Deciduous	B	Woody
			36	Optimal photosynthetic use of light by tropical tree crowns achieved by adjustment of individual leaf angles and nitrogen content	Luehea seemannii	1	29	539.867	23.3222				370	259	29	LMA	118.086		Deciduous	B	Woody
			36	Optimal photosynthetic use of light by tropical tree crowns achieved by adjustment of individual leaf angles and nitrogen content	Luehea seemannii	1	29	148.267	6.40514				370	259	29	LMA	118.446		Deciduous	B	Woody
			36	Optimal photosynthetic use of light by tropical tree crowns achieved by adjustment of individual leaf angles and nitrogen content	Luehea seemannii	1	29	163.133	7.04733				370	259	29	LMA	119.886		Deciduous	B	Woody
			36	Optimal photosynthetic use of light by tropical tree crowns achieved by adjustment of individual leaf angles and nitrogen content	Luehea seemannii	1	29	307.203	13.2712				370	259	29	LMA	121.326		Deciduous	B	Woody
			36	Optimal photosynthetic use of light by tropical tree crowns achieved by adjustment of individual leaf angles and nitrogen content	Luehea seemannii	1	29	124.19	5.365				370	259	29	LMA	126.008		Deciduous	B	Woody
			36	Optimal photosynthetic use of light by tropical tree crowns achieved by adjustment of individual leaf angles and nitrogen content	Luehea seemannii	1	29	290.884	12.5662				370	259	29	LMA	135.37		Deciduous	B	Woody
			36	Optimal photosynthetic use of light by tropical tree crowns achieved by adjustment of individual leaf angles and nitrogen content	Luehea seemannii	1	29	420.046	18.146				370	259	29	LMA	136.81		Deciduous	B	Woody
			37	Optimality and nitrogen allocation in a tree canopy	Nothofagus fusca	1	20			0.131241			400	280	20	Amax	1.65616		Evergreen	B	Woody
			37	Optimality and nitrogen allocation in a tree canopy	Nothofagus fusca	1	20			0.171184			400	280	20	Amax	2.79517		Evergreen	B	Woody
			37	Optimality and nitrogen allocation in a tree canopy	Nothofagus fusca	1	20			0.0770328			400	280	20	Amax	4.30181		Evergreen	B	Woody
			37	Optimality and nitrogen allocation in a tree canopy	Nothofagus fusca	1	20			0.0870185			400	280	20	Amax	4.44727		Evergreen	B	Woody
			37	Optimality and nitrogen allocation in a tree canopy	Nothofagus fusca	1	20			0.597718			400	280	20	Amax	5.32578		Evergreen	B	Woody
			37	Optimality and nitrogen allocation in a tree canopy	Nothofagus fusca	1	20			0.148359			400	280	20	Amax	5.81837		Evergreen	B	Woody
			37	Optimality and nitrogen allocation in a tree canopy	Nothofagus fusca	1	20			0.118402			400	280	20	Amax	5.90986		Evergreen	B	Woody
			37	Optimality and nitrogen allocation in a tree canopy	Nothofagus fusca	1	20			0.619116			400	280	20	Amax	6.58427		Evergreen	B	Woody
			37	Optimality and nitrogen allocation in a tree canopy	Nothofagus fusca	1	20			0.88873			400	280	20	Amax	6.81657		Evergreen	B	Woody
			37	Optimality and nitrogen allocation in a tree canopy	Nothofagus fusca	1	20			0.42796			400	280	20	Amax	7.0759		Evergreen	B	Woody
			37	Optimality and nitrogen allocation in a tree canopy	Nothofagus fusca	1	20			0.53495			400	280	20	Amax	7.122		Evergreen	B	Woody
			37	Optimality and nitrogen allocation in a tree canopy	Nothofagus fusca	1	20			0.282454			400	280	20	Amax	7.91408		Evergreen	B	Woody
			37	Optimality and nitrogen allocation in a tree canopy	Nothofagus fusca	1	20			0.99572			400	280	20	Amax	8.7395		Evergreen	B	Woody
			37	Optimality and nitrogen allocation in a tree canopy	Nothofagus fusca	1	20			0.467903			400	280	20	Amax	9.79849		Evergreen	B	Woody
			37	Optimality and nitrogen allocation in a tree canopy	Nothofagus fusca	1	20			0.108949			400	280	20	LMA	62.7273		Evergreen	B	Woody
			37	Optimality and nitrogen allocation in a tree canopy	Nothofagus fusca	1	20			0.12192			400	280	20	LMA	65.0649		Evergreen	B	Woody
			37	Optimality and nitrogen allocation in a tree canopy	Nothofagus fusca	1	20			0.168612			400	280	20	LMA	65.8442		Evergreen	B	Woody
			37	Optimality and nitrogen allocation in a tree canopy	Nothofagus fusca	1	20			0.0726329			400	280	20	LMA	68.5714		Evergreen	B	Woody
			37	Optimality and nitrogen allocation in a tree canopy	Nothofagus fusca	1	20			0.118029			400	280	20	LMA	72.0779		Evergreen	B	Woody
			37	Optimality and nitrogen allocation in a tree canopy	Nothofagus fusca	1	20			0.0907912			400	280	20	LMA	73.6364		Evergreen	B	Woody
			37	Optimality and nitrogen allocation in a tree canopy	Nothofagus fusca	1	20			0.133593			400	280	20	LMA	75.974		Evergreen	B	Woody
			37	Optimality and nitrogen allocation in a tree canopy	Nothofagus fusca	1	20			0.159533			400	280	20	LMA	76.3636		Evergreen	B	Woody
			37	Optimality and nitrogen allocation in a tree canopy	Nothofagus fusca	1	20			0.0933852			400	280	20	LMA	78.3117		Evergreen	B	Woody
			37	Optimality and nitrogen allocation in a tree canopy	Nothofagus fusca	1	20			0.128405			400	280	20	LMA	78.3117		Evergreen	B	Woody
			37	Optimality and nitrogen allocation in a tree canopy	Nothofagus fusca	1	20			0.215305			400	280	20	LMA	88.4416		Evergreen	B	Woody
			37	Optimality and nitrogen allocation in a tree canopy	Nothofagus fusca	1	20			0.756161			400	280	20	LMA	88.8312		Evergreen	B	Woody
			37	Optimality and nitrogen allocation in a tree canopy	Nothofagus fusca	1	20			0.14786			400	280	20	LMA	95.4545		Evergreen	B	Woody
			37	Optimality and nitrogen allocation in a tree canopy	Nothofagus fusca	1	20			0.619974			400	280	20	LMA	97.013		Evergreen	B	Woody
			37	Optimality and nitrogen allocation in a tree canopy	Nothofagus fusca	1	20			0.143969			400	280	20	LMA	97.7922		Evergreen	B	Woody
			37	Optimality and nitrogen allocation in a tree canopy	Nothofagus fusca	1	20			0.507134			400	280	20	LMA	98.961		Evergreen	B	Woody
			37	Optimality and nitrogen allocation in a tree canopy	Nothofagus fusca	1	20			0.455253			400	280	20	LMA	100.909		Evergreen	B	Woody
			37	Optimality and nitrogen allocation in a tree canopy	Nothofagus fusca	1	20			0.281453			400	280	20	LMA	101.299		Evergreen	B	Woody
			37	Optimality and nitrogen allocation in a tree canopy	Nothofagus fusca	1	20			0.465629			400	280	20	LMA	104.026		Evergreen	B	Woody
			37	Optimality and nitrogen allocation in a tree canopy	Nothofagus fusca	1	20			0.533074			400	280	20	LMA	105.974		Evergreen	B	Woody
			37	Optimality and nitrogen allocation in a tree canopy	Nothofagus fusca	1	20			0.60441			400	280	20	LMA	107.143		Evergreen	B	Woody
			37	Optimality and nitrogen allocation in a tree canopy	Nothofagus fusca	1	20			0.654994			400	280	20	LMA	110.26		Evergreen	B	Woody
			37	Optimality and nitrogen allocation in a tree canopy	Nothofagus fusca	1	20			0.613489			400	280	20	LMA	114.935		Evergreen	B	Woody
			37	Optimality and nitrogen allocation in a tree canopy	Nothofagus fusca	1	20			0.422827			400	280	20	LMA	118.442		Evergreen	B	Woody
			37	Optimality and nitrogen allocation in a tree canopy	Nothofagus fusca	1	20			0.565499			400	280	20	LMA	123.506		Evergreen	B	Woody
			37	Optimality and nitrogen allocation in a tree canopy	Nothofagus fusca	1	20			0.88716			400	280	20	LMA	128.961		Evergreen	B	Woody
			37	Optimality and nitrogen allocation in a tree canopy	Nothofagus fusca	1	20			0.994812			400	280	20	LMA	158.571		Evergreen	B	Woody
			38	Photosynthesis and respiration decline with light intensity in dominant and suppressed Eucalyptus globulus canopies	Eucalyptus globulus	1	22			0.0534641			400	280	15	Amax	1.02484		Evergreen	B	Woody
			38	Photosynthesis and respiration decline with light intensity in dominant and suppressed Eucalyptus globulus canopies	Eucalyptus globulus	1	22			0.0506519			400	280	15	Amax	3.0284		Evergreen	B	Woody
			38	Photosynthesis and respiration decline with light intensity in dominant and suppressed Eucalyptus globulus canopies	Eucalyptus globulus	1	22			0.0773749			400	280	15	Amax	3.78657		Evergreen	B	Woody
			38	Photosynthesis and respiration decline with light intensity in dominant and suppressed Eucalyptus globulus canopies	Eucalyptus globulus	1	22			0.119213			400	280	15	Amax	3.78973		Evergreen	B	Woody
			38	Photosynthesis and respiration decline with light intensity in dominant and suppressed Eucalyptus globulus canopies	Eucalyptus globulus	1	22			0.173989			400	280	15	Amax	6.51599		Evergreen	B	Woody
			38	Photosynthesis and respiration decline with light intensity in dominant and suppressed Eucalyptus globulus canopies	Eucalyptus globulus	1	22			0.101277			400	280	15	Amax	6.81295		Evergreen	B	Woody
			38	Photosynthesis and respiration decline with light intensity in dominant and suppressed Eucalyptus globulus canopies	Eucalyptus globulus	1	22			0.122456			400	280	15	Amax	9.23421		Evergreen	B	Woody
			38	Photosynthesis and respiration decline with light intensity in dominant and suppressed Eucalyptus globulus canopies	Eucalyptus globulus	1	22			0.217771			400	280	15	Amax	9.84633		Evergreen	B	Woody
			38	Photosynthesis and respiration decline with light intensity in dominant and suppressed Eucalyptus globulus canopies	Eucalyptus globulus	1	22			0.253358			400	280	15	Amax	12.1175		Evergreen	B	Woody
			38	Photosynthesis and respiration decline with light intensity in dominant and suppressed Eucalyptus globulus canopies	Eucalyptus globulus	1	22			0.157323			400	280	15	Amax	12.4883		Evergreen	B	Woody
			38	Photosynthesis and respiration decline with light intensity in dominant and suppressed Eucalyptus globulus canopies	Eucalyptus globulus	1	22			0.239568			400	280	15	Amax	14.2336		Evergreen	B	Woody
			38	Photosynthesis and respiration decline with light intensity in dominant and suppressed Eucalyptus globulus canopies	Eucalyptus globulus	1	22			0.317681			400	280	15	Amax	16.4701		Evergreen	B	Woody
			38	Photosynthesis and respiration decline with light intensity in dominant and suppressed Eucalyptus globulus canopies	Eucalyptus globulus	1	22			0.461695			400	280	15	Amax	17.0103		Evergreen	B	Woody
			39	Photosynthetic acclimation to light in woody and herbaceous species: a comparison of leaf structure, pigment content and chlorophyll fluorescence characteristics measured in the field	Populus tremula	1	25			0.189059			400	280	25	LMA	56.5695		Deciduous	B	Woody
			39	Photosynthetic acclimation to light in woody and herbaceous species: a comparison of leaf structure, pigment content and chlorophyll fluorescence characteristics measured in the field	Populus tremula	1	25			0.217563			400	280	25	LMA	58.8202		Deciduous	B	Woody
			39	Photosynthetic acclimation to light in woody and herbaceous species: a comparison of leaf structure, pigment content and chlorophyll fluorescence characteristics measured in the field	Populus tremula	1	25			0.244626			400	280	25	LMA	62.2951		Deciduous	B	Woody
			39	Photosynthetic acclimation to light in woody and herbaceous species: a comparison of leaf structure, pigment content and chlorophyll fluorescence characteristics measured in the field	Populus tremula	1	25			0.226047			400	280	25	LMA	65.1485		Deciduous	B	Woody
			39	Photosynthetic acclimation to light in woody and herbaceous species: a comparison of leaf structure, pigment content and chlorophyll fluorescence characteristics measured in the field	Populus tremula	1	25			0.231692			400	280	25	LMA	70.2517		Deciduous	B	Woody
			39	Photosynthetic acclimation to light in woody and herbaceous species: a comparison of leaf structure, pigment content and chlorophyll fluorescence characteristics measured in the field	Populus tremula	1	25			0.445635			400	280	25	LMA	73.3565		Deciduous	B	Woody
			39	Photosynthetic acclimation to light in woody and herbaceous species: a comparison of leaf structure, pigment content and chlorophyll fluorescence characteristics measured in the field	Populus tremula	1	25			0.827907			400	280	25	LMA	76.6999		Deciduous	B	Woody
			39	Photosynthetic acclimation to light in woody and herbaceous species: a comparison of leaf structure, pigment content and chlorophyll fluorescence characteristics measured in the field	Populus tremula	1	25			0.491204			400	280	25	LMA	80.1005		Deciduous	B	Woody
			39	Photosynthetic acclimation to light in woody and herbaceous species: a comparison of leaf structure, pigment content and chlorophyll fluorescence characteristics measured in the field	Populus tremula	1	25			0.663763			400	280	25	LMA	84.4215		Deciduous	B	Woody
			39	Photosynthetic acclimation to light in woody and herbaceous species: a comparison of leaf structure, pigment content and chlorophyll fluorescence characteristics measured in the field	Populus tremula	1	25			0.498281			400	280	25	LMA	84.7959		Deciduous	B	Woody
			39	Photosynthetic acclimation to light in woody and herbaceous species: a comparison of leaf structure, pigment content and chlorophyll fluorescence characteristics measured in the field	Populus tremula	1	25			0.396966			400	280	25	LMA	87.4282		Deciduous	B	Woody
			39	Photosynthetic acclimation to light in woody and herbaceous species: a comparison of leaf structure, pigment content and chlorophyll fluorescence characteristics measured in the field	Populus tremula	1	25			0.702197			400	280	25	LMA	91.3681		Deciduous	B	Woody
			39	Photosynthetic acclimation to light in woody and herbaceous species: a comparison of leaf structure, pigment content and chlorophyll fluorescence characteristics measured in the field	Populus tremula	1	25			0.837686			400	280	25	LMA	94.0488		Deciduous	B	Woody
			39	Photosynthetic acclimation to light in woody and herbaceous species: a comparison of leaf structure, pigment content and chlorophyll fluorescence characteristics measured in the field	Populus tremula	1	25			0.645102			400	280	25	LMA	94.2136		Deciduous	B	Woody
			39	Photosynthetic acclimation to light in woody and herbaceous species: a comparison of leaf structure, pigment content and chlorophyll fluorescence characteristics measured in the field	Populus tremula	1	25			0.813307			400	280	25	LMA	104.86		Deciduous	B	Woody
			40	Photosynthetic acclimation to light in woody and herbaceous species: a comparison of leaf structure, pigment content and chlorophyll fluorescence characteristics measured in the field	Tilia cordata	1	25			0.0368569			400	280	25	LMA	19.8037		Deciduous	B	Woody
			40	Photosynthetic acclimation to light in woody and herbaceous species: a comparison of leaf structure, pigment content and chlorophyll fluorescence characteristics measured in the field	Tilia cordata	1	25			0.0710766			400	280	25	LMA	21.2393		Deciduous	B	Woody
			40	Photosynthetic acclimation to light in woody and herbaceous species: a comparison of leaf structure, pigment content and chlorophyll fluorescence characteristics measured in the field	Tilia cordata	1	25			0.0853128			400	280	25	LMA	23.6912		Deciduous	B	Woody
			40	Photosynthetic acclimation to light in woody and herbaceous species: a comparison of leaf structure, pigment content and chlorophyll fluorescence characteristics measured in the field	Tilia cordata	1	25			0.0153983			400	280	25	LMA	24.9014		Deciduous	B	Woody
			40	Photosynthetic acclimation to light in woody and herbaceous species: a comparison of leaf structure, pigment content and chlorophyll fluorescence characteristics measured in the field	Tilia cordata	1	25			0.0852691			400	280	25	LMA	27.3646		Deciduous	B	Woody
			40	Photosynthetic acclimation to light in woody and herbaceous species: a comparison of leaf structure, pigment content and chlorophyll fluorescence characteristics measured in the field	Tilia cordata	1	25			0.0667097			400	280	25	LMA	28.5853		Deciduous	B	Woody
			40	Photosynthetic acclimation to light in woody and herbaceous species: a comparison of leaf structure, pigment content and chlorophyll fluorescence characteristics measured in the field	Tilia cordata	1	25			0.0338801			400	280	25	LMA	30.2113		Deciduous	B	Woody
			40	Photosynthetic acclimation to light in woody and herbaceous species: a comparison of leaf structure, pigment content and chlorophyll fluorescence characteristics measured in the field	Tilia cordata	1	25			0.0809313			400	280	25	LMA	32.2617		Deciduous	B	Woody
			40	Photosynthetic acclimation to light in woody and herbaceous species: a comparison of leaf structure, pigment content and chlorophyll fluorescence characteristics measured in the field	Tilia cordata	1	25			0.1279			400	280	25	LMA	41.2509		Deciduous	B	Woody
			40	Photosynthetic acclimation to light in woody and herbaceous species: a comparison of leaf structure, pigment content and chlorophyll fluorescence characteristics measured in the field	Tilia cordata	1	25			0.17353			400	280	25	LMA	42.8928		Deciduous	B	Woody
			40	Photosynthetic acclimation to light in woody and herbaceous species: a comparison of leaf structure, pigment content and chlorophyll fluorescence characteristics measured in the field	Tilia cordata	1	25			0.137847			400	280	25	LMA	44.5182		Deciduous	B	Woody
			40	Photosynthetic acclimation to light in woody and herbaceous species: a comparison of leaf structure, pigment content and chlorophyll fluorescence characteristics measured in the field	Tilia cordata	1	25			0.223405			400	280	25	LMA	47.3928		Deciduous	B	Woody
			40	Photosynthetic acclimation to light in woody and herbaceous species: a comparison of leaf structure, pigment content and chlorophyll fluorescence characteristics measured in the field	Tilia cordata	1	25			0.247619			400	280	25	LMA	50.459		Deciduous	B	Woody
			41	Photosynthetic acclimation to light in woody and herbaceous species: a comparison of leaf structure, pigment content and chlorophyll fluorescence characteristics measured in the field	Inula salicina	1	25			0.0309785			400	280	25	LMA	34.2923		Deciduous	B	Herbaceous
			41	Photosynthetic acclimation to light in woody and herbaceous species: a comparison of leaf structure, pigment content and chlorophyll fluorescence characteristics measured in the field	Inula salicina	1	25			0.0379753			400	280	25	LMA	45.7223		Deciduous	B	Herbaceous
			41	Photosynthetic acclimation to light in woody and herbaceous species: a comparison of leaf structure, pigment content and chlorophyll fluorescence characteristics measured in the field	Inula salicina	1	25			0.15491			400	280	25	LMA	49.2156		Deciduous	B	Herbaceous
			41	Photosynthetic acclimation to light in woody and herbaceous species: a comparison of leaf structure, pigment content and chlorophyll fluorescence characteristics measured in the field	Inula salicina	1	25			0.56575			400	280	25	LMA	49.2994		Deciduous	B	Herbaceous
			41	Photosynthetic acclimation to light in woody and herbaceous species: a comparison of leaf structure, pigment content and chlorophyll fluorescence characteristics measured in the field	Inula salicina	1	25			0.120649			400	280	25	LMA	51.2494		Deciduous	B	Herbaceous
			41	Photosynthetic acclimation to light in woody and herbaceous species: a comparison of leaf structure, pigment content and chlorophyll fluorescence characteristics measured in the field	Inula salicina	1	25			0.987889			400	280	25	LMA	58.9774		Deciduous	B	Herbaceous
			41	Photosynthetic acclimation to light in woody and herbaceous species: a comparison of leaf structure, pigment content and chlorophyll fluorescence characteristics measured in the field	Inula salicina	1	25			0.224645			400	280	25	LMA	63.1074		Deciduous	B	Herbaceous
			41	Photosynthetic acclimation to light in woody and herbaceous species: a comparison of leaf structure, pigment content and chlorophyll fluorescence characteristics measured in the field	Inula salicina	1	25			0.869409			400	280	25	LMA	65.4838		Deciduous	B	Herbaceous
			41	Photosynthetic acclimation to light in woody and herbaceous species: a comparison of leaf structure, pigment content and chlorophyll fluorescence characteristics measured in the field	Inula salicina	1	25			0.425717			400	280	25	LMA	68.8627		Deciduous	B	Herbaceous
			41	Photosynthetic acclimation to light in woody and herbaceous species: a comparison of leaf structure, pigment content and chlorophyll fluorescence characteristics measured in the field	Inula salicina	1	25			0.519868			400	280	25	LMA	68.8819		Deciduous	B	Herbaceous
			41	Photosynthetic acclimation to light in woody and herbaceous species: a comparison of leaf structure, pigment content and chlorophyll fluorescence characteristics measured in the field	Inula salicina	1	25			0.80656			400	280	25	LMA	72.4098		Deciduous	B	Herbaceous
			41	Photosynthetic acclimation to light in woody and herbaceous species: a comparison of leaf structure, pigment content and chlorophyll fluorescence characteristics measured in the field	Inula salicina	1	25			0.942075			400	280	25	LMA	72.8456		Deciduous	B	Herbaceous
			41	Photosynthetic acclimation to light in woody and herbaceous species: a comparison of leaf structure, pigment content and chlorophyll fluorescence characteristics measured in the field	Inula salicina	1	25			0.967716			400	280	25	LMA	75.9121		Deciduous	B	Herbaceous
			42	Photosynthetic acclimation to light in woody and herbaceous species: a comparison of leaf structure, pigment content and chlorophyll fluorescence characteristics measured in the field	Centaurea jacea	1	25			0.063813			400	280	25	LMA	32.2582		Deciduous	B	Herbaceous
			42	Photosynthetic acclimation to light in woody and herbaceous species: a comparison of leaf structure, pigment content and chlorophyll fluorescence characteristics measured in the field	Centaurea jacea	1	25			0.0979987			400	280	25	LMA	36.5509		Deciduous	B	Herbaceous
			42	Photosynthetic acclimation to light in woody and herbaceous species: a comparison of leaf structure, pigment content and chlorophyll fluorescence characteristics measured in the field	Centaurea jacea	1	25			0.186385			400	280	25	LMA	41.4669		Deciduous	B	Herbaceous
			42	Photosynthetic acclimation to light in woody and herbaceous species: a comparison of leaf structure, pigment content and chlorophyll fluorescence characteristics measured in the field	Centaurea jacea	1	25			0.0608289			400	280	25	LMA	43.278		Deciduous	B	Herbaceous
			42	Photosynthetic acclimation to light in woody and herbaceous species: a comparison of leaf structure, pigment content and chlorophyll fluorescence characteristics measured in the field	Centaurea jacea	1	25			0.251965			400	280	25	LMA	44.9497		Deciduous	B	Herbaceous
			42	Photosynthetic acclimation to light in woody and herbaceous species: a comparison of leaf structure, pigment content and chlorophyll fluorescence characteristics measured in the field	Centaurea jacea	1	25			0.336084			400	280	25	LMA	48.8444		Deciduous	B	Herbaceous
			42	Photosynthetic acclimation to light in woody and herbaceous species: a comparison of leaf structure, pigment content and chlorophyll fluorescence characteristics measured in the field	Centaurea jacea	1	25			0.70547			400	280	25	LMA	56.0626		Deciduous	B	Herbaceous
			42	Photosynthetic acclimation to light in woody and herbaceous species: a comparison of leaf structure, pigment content and chlorophyll fluorescence characteristics measured in the field	Centaurea jacea	1	25			0.694029			400	280	25	LMA	58.5093		Deciduous	B	Herbaceous
			42	Photosynthetic acclimation to light in woody and herbaceous species: a comparison of leaf structure, pigment content and chlorophyll fluorescence characteristics measured in the field	Centaurea jacea	1	25			0.833829			400	280	25	LMA	58.5378		Deciduous	B	Herbaceous
			42	Photosynthetic acclimation to light in woody and herbaceous species: a comparison of leaf structure, pigment content and chlorophyll fluorescence characteristics measured in the field	Centaurea jacea	1	25			0.445808			400	280	25	LMA	58.8668		Deciduous	B	Herbaceous
			42	Photosynthetic acclimation to light in woody and herbaceous species: a comparison of leaf structure, pigment content and chlorophyll fluorescence characteristics measured in the field	Centaurea jacea	1	25			0.833761			400	280	25	LMA	64.2521		Deciduous	B	Herbaceous
			42	Photosynthetic acclimation to light in woody and herbaceous species: a comparison of leaf structure, pigment content and chlorophyll fluorescence characteristics measured in the field	Centaurea jacea	1	25			0.828018			400	280	25	LMA	67.3121		Deciduous	B	Herbaceous
			42	Photosynthetic acclimation to light in woody and herbaceous species: a comparison of leaf structure, pigment content and chlorophyll fluorescence characteristics measured in the field	Centaurea jacea	1	25			0.769492			400	280	25	LMA	70.5655		Deciduous	B	Herbaceous
			42	Photosynthetic acclimation to light in woody and herbaceous species: a comparison of leaf structure, pigment content and chlorophyll fluorescence characteristics measured in the field	Centaurea jacea	1	25			0.691018			400	280	25	LMA	71.774		Deciduous	B	Herbaceous
			42	Photosynthetic acclimation to light in woody and herbaceous species: a comparison of leaf structure, pigment content and chlorophyll fluorescence characteristics measured in the field	Centaurea jacea	1	25			0.951964			400	280	25	LMA	81.0109		Deciduous	B	Herbaceous
			43	Spatial distribution of leaf nitrogen and photosynthetic capacity within the foliage of individual trees: disentangling the effects of local light quality, leaf irradiance, and transpiration	Juglans nigra×regia	1.4	22.5	31.0479	1.34127				400	280	25	Jmax	63.7013		Deciduous	B	Woody
			43	Spatial distribution of leaf nitrogen and photosynthetic capacity within the foliage of individual trees: disentangling the effects of local light quality, leaf irradiance, and transpiration	Juglans nigra×regia	1.4	22.5	46.3575	2.00265				400	280	25	Jmax	66.5713		Deciduous	B	Woody
			43	Spatial distribution of leaf nitrogen and photosynthetic capacity within the foliage of individual trees: disentangling the effects of local light quality, leaf irradiance, and transpiration	Juglans nigra×regia	1.4	22.5	54.0123	2.33333				400	280	25	Jmax	71.8636		Deciduous	B	Woody
			43	Spatial distribution of leaf nitrogen and photosynthetic capacity within the foliage of individual trees: disentangling the effects of local light quality, leaf irradiance, and transpiration	Juglans nigra×regia	1.4	22.5	35.6408	1.53968				400	280	25	Jmax	74.302		Deciduous	B	Woody
			43	Spatial distribution of leaf nitrogen and photosynthetic capacity within the foliage of individual trees: disentangling the effects of local light quality, leaf irradiance, and transpiration	Juglans nigra×regia	1.4	22.5	54.0123	2.33333				400	280	25	Jmax	78.6139		Deciduous	B	Woody
			43	Spatial distribution of leaf nitrogen and photosynthetic capacity within the foliage of individual trees: disentangling the effects of local light quality, leaf irradiance, and transpiration	Juglans nigra×regia	1.4	22.5	47.8885	2.06878				400	280	25	Jmax	89.7127		Deciduous	B	Woody
			43	Spatial distribution of leaf nitrogen and photosynthetic capacity within the foliage of individual trees: disentangling the effects of local light quality, leaf irradiance, and transpiration	Juglans nigra×regia	1.4	22.5	67.791	2.92857				400	280	25	Jmax	90.165		Deciduous	B	Woody
			43	Spatial distribution of leaf nitrogen and photosynthetic capacity within the foliage of individual trees: disentangling the effects of local light quality, leaf irradiance, and transpiration	Juglans nigra×regia	1.4	22.5	54.0123	2.33333				400	280	25	Jmax	91.6322		Deciduous	B	Woody
			43	Spatial distribution of leaf nitrogen and photosynthetic capacity within the foliage of individual trees: disentangling the effects of local light quality, leaf irradiance, and transpiration	Juglans nigra×regia	1.4	22.5	141.277	6.10317				400	280	25	Jmax	98.2515		Deciduous	B	Woody
			43	Spatial distribution of leaf nitrogen and photosynthetic capacity within the foliage of individual trees: disentangling the effects of local light quality, leaf irradiance, and transpiration	Juglans nigra×regia	1.4	22.5	168.835	7.29365				400	280	25	Jmax	104.96		Deciduous	B	Woody
			43	Spatial distribution of leaf nitrogen and photosynthetic capacity within the foliage of individual trees: disentangling the effects of local light quality, leaf irradiance, and transpiration	Juglans nigra×regia	1.4	22.5	396.948	17.1481				400	280	25	Jmax	107.511		Deciduous	B	Woody
			43	Spatial distribution of leaf nitrogen and photosynthetic capacity within the foliage of individual trees: disentangling the effects of local light quality, leaf irradiance, and transpiration	Juglans nigra×regia	1.4	22.5	311.214	13.4444				400	280	25	Jmax	110.533		Deciduous	B	Woody
			43	Spatial distribution of leaf nitrogen and photosynthetic capacity within the foliage of individual trees: disentangling the effects of local light quality, leaf irradiance, and transpiration	Juglans nigra×regia	1.4	22.5	361.736	15.627				400	280	25	Jmax	113.832		Deciduous	B	Woody
			43	Spatial distribution of leaf nitrogen and photosynthetic capacity within the foliage of individual trees: disentangling the effects of local light quality, leaf irradiance, and transpiration	Juglans nigra×regia	1.4	22.5	338.771	14.6349				400	280	25	Jmax	117.242		Deciduous	B	Woody
			43	Spatial distribution of leaf nitrogen and photosynthetic capacity within the foliage of individual trees: disentangling the effects of local light quality, leaf irradiance, and transpiration	Juglans nigra×regia	1.4	22.5	179.551	7.75661				400	280	25	Jmax	120.856		Deciduous	B	Woody
			43	Spatial distribution of leaf nitrogen and photosynthetic capacity within the foliage of individual trees: disentangling the effects of local light quality, leaf irradiance, and transpiration	Juglans nigra×regia	1.4	22.5	32.6584	1.41084				400	280	25	LMA	31.1887		Deciduous	B	Woody
			43	Spatial distribution of leaf nitrogen and photosynthetic capacity within the foliage of individual trees: disentangling the effects of local light quality, leaf irradiance, and transpiration	Juglans nigra×regia	1.4	22.5	43.9055	1.89672				400	280	25	LMA	32.6842		Deciduous	B	Woody
			43	Spatial distribution of leaf nitrogen and photosynthetic capacity within the foliage of individual trees: disentangling the effects of local light quality, leaf irradiance, and transpiration	Juglans nigra×regia	1.4	22.5	34.5145	1.49103				400	280	25	LMA	34.7358		Deciduous	B	Woody
			43	Spatial distribution of leaf nitrogen and photosynthetic capacity within the foliage of individual trees: disentangling the effects of local light quality, leaf irradiance, and transpiration	Juglans nigra×regia	1.4	22.5	55.3072	2.38927				400	280	25	LMA	36.8618		Deciduous	B	Woody
			43	Spatial distribution of leaf nitrogen and photosynthetic capacity within the foliage of individual trees: disentangling the effects of local light quality, leaf irradiance, and transpiration	Juglans nigra×regia	1.4	22.5	44.2369	1.91103				400	280	25	LMA	36.9605		Deciduous	B	Woody
			43	Spatial distribution of leaf nitrogen and photosynthetic capacity within the foliage of individual trees: disentangling the effects of local light quality, leaf irradiance, and transpiration	Juglans nigra×regia	1.4	22.5	55.4619	2.39595				400	280	25	LMA	39.4038		Deciduous	B	Woody
			43	Spatial distribution of leaf nitrogen and photosynthetic capacity within the foliage of individual trees: disentangling the effects of local light quality, leaf irradiance, and transpiration	Juglans nigra×regia	1.4	22.5	70.0897	3.02787				400	280	25	LMA	43.367		Deciduous	B	Woody
			43	Spatial distribution of leaf nitrogen and photosynthetic capacity within the foliage of individual trees: disentangling the effects of local light quality, leaf irradiance, and transpiration	Juglans nigra×regia	1.4	22.5	167.269	7.22604				400	280	25	LMA	43.5644		Deciduous	B	Woody
			43	Spatial distribution of leaf nitrogen and photosynthetic capacity within the foliage of individual trees: disentangling the effects of local light quality, leaf irradiance, and transpiration	Juglans nigra×regia	1.4	22.5	49.5842	2.14204				400	280	25	LMA	45.7318		Deciduous	B	Woody
			43	Spatial distribution of leaf nitrogen and photosynthetic capacity within the foliage of individual trees: disentangling the effects of local light quality, leaf irradiance, and transpiration	Juglans nigra×regia	1.4	22.5	175.754	7.59259				400	280	25	LMA	49.9582		Deciduous	B	Woody
			43	Spatial distribution of leaf nitrogen and photosynthetic capacity within the foliage of individual trees: disentangling the effects of local light quality, leaf irradiance, and transpiration	Juglans nigra×regia	1.4	22.5	137.616	5.94502				400	280	25	LMA	51.0747		Deciduous	B	Woody
			43	Spatial distribution of leaf nitrogen and photosynthetic capacity within the foliage of individual trees: disentangling the effects of local light quality, leaf irradiance, and transpiration	Juglans nigra×regia	1.4	22.5	359.265	15.5202				400	280	25	LMA	60.0275		Deciduous	B	Woody
			43	Spatial distribution of leaf nitrogen and photosynthetic capacity within the foliage of individual trees: disentangling the effects of local light quality, leaf irradiance, and transpiration	Juglans nigra×regia	1.4	22.5	340.417	14.706				400	280	25	LMA	61.4402		Deciduous	B	Woody
			43	Spatial distribution of leaf nitrogen and photosynthetic capacity within the foliage of individual trees: disentangling the effects of local light quality, leaf irradiance, and transpiration	Juglans nigra×regia	1.4	22.5	394.42	17.0389				400	280	25	LMA	63.9706		Deciduous	B	Woody
			43	Spatial distribution of leaf nitrogen and photosynthetic capacity within the foliage of individual trees: disentangling the effects of local light quality, leaf irradiance, and transpiration	Juglans nigra×regia	1.4	22.5	312.222	13.488				400	280	25	LMA	68.3328		Deciduous	B	Woody
			43	Spatial distribution of leaf nitrogen and photosynthetic capacity within the foliage of individual trees: disentangling the effects of local light quality, leaf irradiance, and transpiration	Juglans nigra×regia	1.4	22.5	29.517	1.27513				400	280	25	Vcmax	27.0339		Deciduous	B	Woody
			43	Spatial distribution of leaf nitrogen and photosynthetic capacity within the foliage of individual trees: disentangling the effects of local light quality, leaf irradiance, and transpiration	Juglans nigra×regia	1.4	22.5	21.8621	0.944444				400	280	25	Vcmax	27.8153		Deciduous	B	Woody
			43	Spatial distribution of leaf nitrogen and photosynthetic capacity within the foliage of individual trees: disentangling the effects of local light quality, leaf irradiance, and transpiration	Juglans nigra×regia	1.4	22.5	37.1718	1.60582				400	280	25	Vcmax	28.3198		Deciduous	B	Woody
			43	Spatial distribution of leaf nitrogen and photosynthetic capacity within the foliage of individual trees: disentangling the effects of local light quality, leaf irradiance, and transpiration	Juglans nigra×regia	1.4	22.5	57.0743	2.46561				400	280	25	Vcmax	33.4717		Deciduous	B	Woody
			43	Spatial distribution of leaf nitrogen and photosynthetic capacity within the foliage of individual trees: disentangling the effects of local light quality, leaf irradiance, and transpiration	Juglans nigra×regia	1.4	22.5	54.0123	2.33333				400	280	25	Vcmax	37.0918		Deciduous	B	Woody
			43	Spatial distribution of leaf nitrogen and photosynthetic capacity within the foliage of individual trees: disentangling the effects of local light quality, leaf irradiance, and transpiration	Juglans nigra×regia	1.4	22.5	75.4458	3.25926				400	280	25	Vcmax	37.8497		Deciduous	B	Woody
			43	Spatial distribution of leaf nitrogen and photosynthetic capacity within the foliage of individual trees: disentangling the effects of local light quality, leaf irradiance, and transpiration	Juglans nigra×regia	1.4	22.5	40.2337	1.7381				400	280	25	Vcmax	41.2372		Deciduous	B	Woody
			43	Spatial distribution of leaf nitrogen and photosynthetic capacity within the foliage of individual trees: disentangling the effects of local light quality, leaf irradiance, and transpiration	Juglans nigra×regia	1.4	22.5	50.9504	2.20106				400	280	25	Vcmax	41.487		Deciduous	B	Woody
			43	Spatial distribution of leaf nitrogen and photosynthetic capacity within the foliage of individual trees: disentangling the effects of local light quality, leaf irradiance, and transpiration	Juglans nigra×regia	1.4	22.5	46.3575	2.00265				400	280	25	Vcmax	44.0747		Deciduous	B	Woody
			43	Spatial distribution of leaf nitrogen and photosynthetic capacity within the foliage of individual trees: disentangling the effects of local light quality, leaf irradiance, and transpiration	Juglans nigra×regia	1.4	22.5	135.153	5.83862				400	280	25	Vcmax	45.5537		Deciduous	B	Woody
			43	Spatial distribution of leaf nitrogen and photosynthetic capacity within the foliage of individual trees: disentangling the effects of local light quality, leaf irradiance, and transpiration	Juglans nigra×regia	1.4	22.5	406.134	17.545				400	280	25	Vcmax	47.4031		Deciduous	B	Woody
			43	Spatial distribution of leaf nitrogen and photosynthetic capacity within the foliage of individual trees: disentangling the effects of local light quality, leaf irradiance, and transpiration	Juglans nigra×regia	1.4	22.5	164.242	7.09524				400	280	25	Vcmax	50.4399		Deciduous	B	Woody
			43	Spatial distribution of leaf nitrogen and photosynthetic capacity within the foliage of individual trees: disentangling the effects of local light quality, leaf irradiance, and transpiration	Juglans nigra×regia	1.4	22.5	337.24	14.5688				400	280	25	Vcmax	50.5592		Deciduous	B	Woody
			43	Spatial distribution of leaf nitrogen and photosynthetic capacity within the foliage of individual trees: disentangling the effects of local light quality, leaf irradiance, and transpiration	Juglans nigra×regia	1.4	22.5	358.674	15.4947				400	280	25	Vcmax	51.3172		Deciduous	B	Woody
			43	Spatial distribution of leaf nitrogen and photosynthetic capacity within the foliage of individual trees: disentangling the effects of local light quality, leaf irradiance, and transpiration	Juglans nigra×regia	1.4	22.5	308.152	13.3122				400	280	25	Vcmax	52.3914		Deciduous	B	Woody
			43	Spatial distribution of leaf nitrogen and photosynthetic capacity within the foliage of individual trees: disentangling the effects of local light quality, leaf irradiance, and transpiration	Juglans nigra×regia	1.4	22.5	178.02	7.69048				400	280	25	Vcmax	58.4391		Deciduous	B	Woody
			44	Stoichiometry of foliar carbon constituents varies along light gradients in temperate woody canopies: implications for foliage morphological plasticity	Populus tremula	1	25			0.193693			400	280	25	LMA	75.7276		Deciduous	B	Woody
			44	Stoichiometry of foliar carbon constituents varies along light gradients in temperate woody canopies: implications for foliage morphological plasticity	Populus tremula	1	25			0.26439			400	280	25	LMA	81.825		Deciduous	B	Woody
			44	Stoichiometry of foliar carbon constituents varies along light gradients in temperate woody canopies: implications for foliage morphological plasticity	Populus tremula	1	25			0.231566			400	280	25	LMA	83.4032		Deciduous	B	Woody
			44	Stoichiometry of foliar carbon constituents varies along light gradients in temperate woody canopies: implications for foliage morphological plasticity	Populus tremula	1	25			0.319937			400	280	25	LMA	86.3954		Deciduous	B	Woody
			44	Stoichiometry of foliar carbon constituents varies along light gradients in temperate woody canopies: implications for foliage morphological plasticity	Populus tremula	1	25			0.223992			400	280	25	LMA	90.6129		Deciduous	B	Woody
			44	Stoichiometry of foliar carbon constituents varies along light gradients in temperate woody canopies: implications for foliage morphological plasticity	Populus tremula	1	25			0.191168			400	280	25	LMA	91.6767		Deciduous	B	Woody
			44	Stoichiometry of foliar carbon constituents varies along light gradients in temperate woody canopies: implications for foliage morphological plasticity	Populus tremula	1	25			0.453756			400	280	25	LMA	94.4831		Deciduous	B	Woody
			44	Stoichiometry of foliar carbon constituents varies along light gradients in temperate woody canopies: implications for foliage morphological plasticity	Populus tremula	1	25			0.375485			400	280	25	LMA	95.5954		Deciduous	B	Woody
			44	Stoichiometry of foliar carbon constituents varies along light gradients in temperate woody canopies: implications for foliage morphological plasticity	Populus tremula	1	25			0.48153			400	280	25	LMA	98.5687		Deciduous	B	Woody
			44	Stoichiometry of foliar carbon constituents varies along light gradients in temperate woody canopies: implications for foliage morphological plasticity	Populus tremula	1	25			0.352761			400	280	25	LMA	103.85		Deciduous	B	Woody
			44	Stoichiometry of foliar carbon constituents varies along light gradients in temperate woody canopies: implications for foliage morphological plasticity	Populus tremula	1	25			0.653222			400	280	25	LMA	106.616		Deciduous	B	Woody
			44	Stoichiometry of foliar carbon constituents varies along light gradients in temperate woody canopies: implications for foliage morphological plasticity	Populus tremula	1	25			0.746643			400	280	25	LMA	110.632		Deciduous	B	Woody
			44	Stoichiometry of foliar carbon constituents varies along light gradients in temperate woody canopies: implications for foliage morphological plasticity	Populus tremula	1	25			0.514353			400	280	25	LMA	111.908		Deciduous	B	Woody
			44	Stoichiometry of foliar carbon constituents varies along light gradients in temperate woody canopies: implications for foliage morphological plasticity	Populus tremula	1	25			0.559801			400	280	25	LMA	117.004		Deciduous	B	Woody
			44	Stoichiometry of foliar carbon constituents varies along light gradients in temperate woody canopies: implications for foliage morphological plasticity	Populus tremula	1	25			0.675946			400	280	25	LMA	117.909		Deciduous	B	Woody
			44	Stoichiometry of foliar carbon constituents varies along light gradients in temperate woody canopies: implications for foliage morphological plasticity	Populus tremula	1	25			0.574951			400	280	25	LMA	119.045		Deciduous	B	Woody
			44	Stoichiometry of foliar carbon constituents varies along light gradients in temperate woody canopies: implications for foliage morphological plasticity	Populus tremula	1	25			0.877937			400	280	25	LMA	119.751		Deciduous	B	Woody
			44	Stoichiometry of foliar carbon constituents varies along light gradients in temperate woody canopies: implications for foliage morphological plasticity	Populus tremula	1	25			0.941059			400	280	25	LMA	138.716		Deciduous	B	Woody
			45	Stoichiometry of foliar carbon constituents varies along light gradients in temperate woody canopies: implications for foliage morphological plasticity	Fraxinus excelsior	1	25			0.161201			400	280	25	LMA	36.8353		Deciduous	B	Woody
			45	Stoichiometry of foliar carbon constituents varies along light gradients in temperate woody canopies: implications for foliage morphological plasticity	Fraxinus excelsior	1	25			0.21101			400	280	25	LMA	43.5586		Deciduous	B	Woody
			45	Stoichiometry of foliar carbon constituents varies along light gradients in temperate woody canopies: implications for foliage morphological plasticity	Fraxinus excelsior	1	25			0.198405			400	280	25	LMA	45.1352		Deciduous	B	Woody
			45	Stoichiometry of foliar carbon constituents varies along light gradients in temperate woody canopies: implications for foliage morphological plasticity	Fraxinus excelsior	1	25			0.120707			400	280	25	LMA	45.2162		Deciduous	B	Woody
			45	Stoichiometry of foliar carbon constituents varies along light gradients in temperate woody canopies: implications for foliage morphological plasticity	Fraxinus excelsior	1	25			0.0879277			400	280	25	LMA	49.4198		Deciduous	B	Woody
			45	Stoichiometry of foliar carbon constituents varies along light gradients in temperate woody canopies: implications for foliage morphological plasticity	Fraxinus excelsior	1	25			0.130365			400	280	25	LMA	53.0237		Deciduous	B	Woody
			45	Stoichiometry of foliar carbon constituents varies along light gradients in temperate woody canopies: implications for foliage morphological plasticity	Fraxinus excelsior	1	25			0.190322			400	280	25	LMA	57.1306		Deciduous	B	Woody
			45	Stoichiometry of foliar carbon constituents varies along light gradients in temperate woody canopies: implications for foliage morphological plasticity	Fraxinus excelsior	1	25			0.260305			400	280	25	LMA	61.2271		Deciduous	B	Woody
			45	Stoichiometry of foliar carbon constituents varies along light gradients in temperate woody canopies: implications for foliage morphological plasticity	Fraxinus excelsior	1	25			0.229935			400	280	25	LMA	67.5128		Deciduous	B	Woody
			45	Stoichiometry of foliar carbon constituents varies along light gradients in temperate woody canopies: implications for foliage morphological plasticity	Fraxinus excelsior	1	25			0.254778			400	280	25	LMA	72.1775		Deciduous	B	Woody
			45	Stoichiometry of foliar carbon constituents varies along light gradients in temperate woody canopies: implications for foliage morphological plasticity	Fraxinus excelsior	1	25			0.232123			400	280	25	LMA	74.2858		Deciduous	B	Woody
			45	Stoichiometry of foliar carbon constituents varies along light gradients in temperate woody canopies: implications for foliage morphological plasticity	Fraxinus excelsior	1	25			0.489374			400	280	25	LMA	93.301		Deciduous	B	Woody
			45	Stoichiometry of foliar carbon constituents varies along light gradients in temperate woody canopies: implications for foliage morphological plasticity	Fraxinus excelsior	1	25			0.419122			400	280	25	LMA	94.9377		Deciduous	B	Woody
			45	Stoichiometry of foliar carbon constituents varies along light gradients in temperate woody canopies: implications for foliage morphological plasticity	Fraxinus excelsior	1	25			0.536824			400	280	25	LMA	96.8998		Deciduous	B	Woody
			45	Stoichiometry of foliar carbon constituents varies along light gradients in temperate woody canopies: implications for foliage morphological plasticity	Fraxinus excelsior	1	25			0.7121			400	280	25	LMA	100.365		Deciduous	B	Woody
			45	Stoichiometry of foliar carbon constituents varies along light gradients in temperate woody canopies: implications for foliage morphological plasticity	Fraxinus excelsior	1	25			0.692024			400	280	25	LMA	100.907		Deciduous	B	Woody
			45	Stoichiometry of foliar carbon constituents varies along light gradients in temperate woody canopies: implications for foliage morphological plasticity	Fraxinus excelsior	1	25			0.606734			400	280	25	LMA	102.56		Deciduous	B	Woody
			45	Stoichiometry of foliar carbon constituents varies along light gradients in temperate woody canopies: implications for foliage morphological plasticity	Fraxinus excelsior	1	25			0.852041			400	280	25	LMA	109.079		Deciduous	B	Woody
			45	Stoichiometry of foliar carbon constituents varies along light gradients in temperate woody canopies: implications for foliage morphological plasticity	Fraxinus excelsior	1	25			0.518643			400	280	25	LMA	110.469		Deciduous	B	Woody
			45	Stoichiometry of foliar carbon constituents varies along light gradients in temperate woody canopies: implications for foliage morphological plasticity	Fraxinus excelsior	1	25			0.786753			400	280	25	LMA	111.753		Deciduous	B	Woody
			46	Stoichiometry of foliar carbon constituents varies along light gradients in temperate woody canopies: implications for foliage morphological plasticity	Corylus avellana	1	25			0.095317			400	280	25	LMA	31.32		Deciduous	B	Woody
			46	Stoichiometry of foliar carbon constituents varies along light gradients in temperate woody canopies: implications for foliage morphological plasticity	Corylus avellana	1	25			0.0853674			400	280	25	LMA	31.836		Deciduous	B	Woody
			46	Stoichiometry of foliar carbon constituents varies along light gradients in temperate woody canopies: implications for foliage morphological plasticity	Corylus avellana	1	25			0.110181			400	280	25	LMA	31.849		Deciduous	B	Woody
			46	Stoichiometry of foliar carbon constituents varies along light gradients in temperate woody canopies: implications for foliage morphological plasticity	Corylus avellana	1	25			0.164721			400	280	25	LMA	32.9197		Deciduous	B	Woody
			46	Stoichiometry of foliar carbon constituents varies along light gradients in temperate woody canopies: implications for foliage morphological plasticity	Corylus avellana	1	25			0.154675			400	280	25	LMA	35.5204		Deciduous	B	Woody
			46	Stoichiometry of foliar carbon constituents varies along light gradients in temperate woody canopies: implications for foliage morphological plasticity	Corylus avellana	1	25			0.114925			400	280	25	LMA	36.542		Deciduous	B	Woody
			46	Stoichiometry of foliar carbon constituents varies along light gradients in temperate woody canopies: implications for foliage morphological plasticity	Corylus avellana	1	25			0.0950503			400	280	25	LMA	37.0528		Deciduous	B	Woody
			46	Stoichiometry of foliar carbon constituents varies along light gradients in temperate woody canopies: implications for foliage morphological plasticity	Corylus avellana	1	25			0.18433			400	280	25	LMA	38.1417		Deciduous	B	Woody
			46	Stoichiometry of foliar carbon constituents varies along light gradients in temperate woody canopies: implications for foliage morphological plasticity	Corylus avellana	1	25			0.186641			400	280	25	LMA	41.7911		Deciduous	B	Woody
			46	Stoichiometry of foliar carbon constituents varies along light gradients in temperate woody canopies: implications for foliage morphological plasticity	Corylus avellana	1	25			0.15166			400	280	25	LMA	46.9846		Deciduous	B	Woody
			46	Stoichiometry of foliar carbon constituents varies along light gradients in temperate woody canopies: implications for foliage morphological plasticity	Corylus avellana	1	25			0.26332			400	280	25	LMA	47.0428		Deciduous	B	Woody
			46	Stoichiometry of foliar carbon constituents varies along light gradients in temperate woody canopies: implications for foliage morphological plasticity	Corylus avellana	1	25			0.292393			400	280	25	LMA	62.1719		Deciduous	B	Woody
			46	Stoichiometry of foliar carbon constituents varies along light gradients in temperate woody canopies: implications for foliage morphological plasticity	Corylus avellana	1	25			0.485815			400	280	25	LMA	64.8786		Deciduous	B	Woody
			46	Stoichiometry of foliar carbon constituents varies along light gradients in temperate woody canopies: implications for foliage morphological plasticity	Corylus avellana	1	25			0.500121			400	280	25	LMA	77.3942		Deciduous	B	Woody
			46	Stoichiometry of foliar carbon constituents varies along light gradients in temperate woody canopies: implications for foliage morphological plasticity	Corylus avellana	1	25			0.579524			400	280	25	LMA	77.4356		Deciduous	B	Woody
			46	Stoichiometry of foliar carbon constituents varies along light gradients in temperate woody canopies: implications for foliage morphological plasticity	Corylus avellana	1	25			0.480198			400	280	25	LMA	78.9473		Deciduous	B	Woody
			46	Stoichiometry of foliar carbon constituents varies along light gradients in temperate woody canopies: implications for foliage morphological plasticity	Corylus avellana	1	25			0.760321			400	280	25	LMA	84.8262		Deciduous	B	Woody
			46	Stoichiometry of foliar carbon constituents varies along light gradients in temperate woody canopies: implications for foliage morphological plasticity	Corylus avellana	1	25			0.410333			400	280	25	LMA	87.2497		Deciduous	B	Woody
			46	Stoichiometry of foliar carbon constituents varies along light gradients in temperate woody canopies: implications for foliage morphological plasticity	Corylus avellana	1	25			0.673063			400	280	25	LMA	93.6407		Deciduous	B	Woody
			47	Stoichiometry of foliar carbon constituents varies along light gradients in temperate woody canopies: implications for foliage morphological plasticity	Tilia cordata	1	25			0.1475			400	280	25	LMA	31.059		Deciduous	B	Woody
			47	Stoichiometry of foliar carbon constituents varies along light gradients in temperate woody canopies: implications for foliage morphological plasticity	Tilia cordata	1	25			0.1225			400	280	25	LMA	32.1231		Deciduous	B	Woody
			47	Stoichiometry of foliar carbon constituents varies along light gradients in temperate woody canopies: implications for foliage morphological plasticity	Tilia cordata	1	25			0.0375			400	280	25	LMA	32.2538		Deciduous	B	Woody
			47	Stoichiometry of foliar carbon constituents varies along light gradients in temperate woody canopies: implications for foliage morphological plasticity	Tilia cordata	1	25			0.165			400	280	25	LMA	38.7244		Deciduous	B	Woody
			47	Stoichiometry of foliar carbon constituents varies along light gradients in temperate woody canopies: implications for foliage morphological plasticity	Tilia cordata	1	25			0.23			400	280	25	LMA	60.6756		Deciduous	B	Woody
			47	Stoichiometry of foliar carbon constituents varies along light gradients in temperate woody canopies: implications for foliage morphological plasticity	Tilia cordata	1	25			0.32			400	280	25	LMA	69.7679		Deciduous	B	Woody
			47	Stoichiometry of foliar carbon constituents varies along light gradients in temperate woody canopies: implications for foliage morphological plasticity	Tilia cordata	1	25			0.2475			400	280	25	LMA	73.4692		Deciduous	B	Woody
			47	Stoichiometry of foliar carbon constituents varies along light gradients in temperate woody canopies: implications for foliage morphological plasticity	Tilia cordata	1	25			0.4225			400	280	25	LMA	79.3538		Deciduous	B	Woody
			47	Stoichiometry of foliar carbon constituents varies along light gradients in temperate woody canopies: implications for foliage morphological plasticity	Tilia cordata	1	25			0.575			400	280	25	LMA	83.2218		Deciduous	B	Woody
			47	Stoichiometry of foliar carbon constituents varies along light gradients in temperate woody canopies: implications for foliage morphological plasticity	Tilia cordata	1	25			0.375			400	280	25	LMA	83.5295		Deciduous	B	Woody
			47	Stoichiometry of foliar carbon constituents varies along light gradients in temperate woody canopies: implications for foliage morphological plasticity	Tilia cordata	1	25			0.6425			400	280	25	LMA	83.6308		Deciduous	B	Woody
			47	Stoichiometry of foliar carbon constituents varies along light gradients in temperate woody canopies: implications for foliage morphological plasticity	Tilia cordata	1	25			0.54			400	280	25	LMA	85.8397		Deciduous	B	Woody
			47	Stoichiometry of foliar carbon constituents varies along light gradients in temperate woody canopies: implications for foliage morphological plasticity	Tilia cordata	1	25			0.495			400	280	25	LMA	87.4474		Deciduous	B	Woody
			47	Stoichiometry of foliar carbon constituents varies along light gradients in temperate woody canopies: implications for foliage morphological plasticity	Tilia cordata	1	25			0.58			400	280	25	LMA	87.8295		Deciduous	B	Woody
			47	Stoichiometry of foliar carbon constituents varies along light gradients in temperate woody canopies: implications for foliage morphological plasticity	Tilia cordata	1	25			0.8725			400	280	25	LMA	88.4051		Deciduous	B	Woody
			47	Stoichiometry of foliar carbon constituents varies along light gradients in temperate woody canopies: implications for foliage morphological plasticity	Tilia cordata	1	25			0.9775			400	280	25	LMA	90.8077		Deciduous	B	Woody
			47	Stoichiometry of foliar carbon constituents varies along light gradients in temperate woody canopies: implications for foliage morphological plasticity	Tilia cordata	1	25			0.5425			400	280	25	LMA	90.9641		Deciduous	B	Woody
			47	Stoichiometry of foliar carbon constituents varies along light gradients in temperate woody canopies: implications for foliage morphological plasticity	Tilia cordata	1	25			0.7275			400	280	25	LMA	91.1923		Deciduous	B	Woody
			47	Stoichiometry of foliar carbon constituents varies along light gradients in temperate woody canopies: implications for foliage morphological plasticity	Tilia cordata	1	25			0.675			400	280	25	LMA	91.2731		Deciduous	B	Woody
			47	Stoichiometry of foliar carbon constituents varies along light gradients in temperate woody canopies: implications for foliage morphological plasticity	Tilia cordata	1	25			0.64			400	280	25	LMA	91.3269		Deciduous	B	Woody
			47	Stoichiometry of foliar carbon constituents varies along light gradients in temperate woody canopies: implications for foliage morphological plasticity	Tilia cordata	1	25			0.78			400	280	25	LMA	92.65		Deciduous	B	Woody
			47	Stoichiometry of foliar carbon constituents varies along light gradients in temperate woody canopies: implications for foliage morphological plasticity	Tilia cordata	1	25			0.8525			400	280	25	LMA	94.5897		Deciduous	B	Woody
			47	Stoichiometry of foliar carbon constituents varies along light gradients in temperate woody canopies: implications for foliage morphological plasticity	Tilia cordata	1	25			0.9225			400	280	25	LMA	100.123		Deciduous	B	Woody
			48	Stoichiometry of foliar carbon constituents varies along light gradients in temperate woody canopies: implications for foliage morphological plasticity	Fagus sylvatica	1	25			0.127832			400	280	25	LMA	21.2298		Deciduous	B	Woody
			48	Stoichiometry of foliar carbon constituents varies along light gradients in temperate woody canopies: implications for foliage morphological plasticity	Fagus sylvatica	1	25			0.180813			400	280	25	LMA	22.2654		Deciduous	B	Woody
			48	Stoichiometry of foliar carbon constituents varies along light gradients in temperate woody canopies: implications for foliage morphological plasticity	Fagus sylvatica	1	25			0.0595763			400	280	25	LMA	22.7832		Deciduous	B	Woody
			48	Stoichiometry of foliar carbon constituents varies along light gradients in temperate woody canopies: implications for foliage morphological plasticity	Fagus sylvatica	1	25			0.0418505			400	280	25	LMA	23.8188		Deciduous	B	Woody
			48	Stoichiometry of foliar carbon constituents varies along light gradients in temperate woody canopies: implications for foliage morphological plasticity	Fagus sylvatica	1	25			0.0797048			400	280	25	LMA	24.3366		Deciduous	B	Woody
			48	Stoichiometry of foliar carbon constituents varies along light gradients in temperate woody canopies: implications for foliage morphological plasticity	Fagus sylvatica	1	25			0.0593557			400	280	25	LMA	27.4434		Deciduous	B	Woody
			48	Stoichiometry of foliar carbon constituents varies along light gradients in temperate woody canopies: implications for foliage morphological plasticity	Fagus sylvatica	1	25			0.20582			400	280	25	LMA	27.4434		Deciduous	B	Woody
			48	Stoichiometry of foliar carbon constituents varies along light gradients in temperate woody canopies: implications for foliage morphological plasticity	Fagus sylvatica	1	25			0.0264784			400	280	25	LMA	28.479		Deciduous	B	Woody
			48	Stoichiometry of foliar carbon constituents varies along light gradients in temperate woody canopies: implications for foliage morphological plasticity	Fagus sylvatica	1	25			0.102187			400	280	25	LMA	29.5146		Deciduous	B	Woody
			48	Stoichiometry of foliar carbon constituents varies along light gradients in temperate woody canopies: implications for foliage morphological plasticity	Fagus sylvatica	1	25			0.241002			400	280	25	LMA	31.068		Deciduous	B	Woody
			48	Stoichiometry of foliar carbon constituents varies along light gradients in temperate woody canopies: implications for foliage morphological plasticity	Fagus sylvatica	1	25			0.170295			400	280	25	LMA	31.068		Deciduous	B	Woody
			48	Stoichiometry of foliar carbon constituents varies along light gradients in temperate woody canopies: implications for foliage morphological plasticity	Fagus sylvatica	1	25			0.190448			400	280	25	LMA	32.1036		Deciduous	B	Woody
			48	Stoichiometry of foliar carbon constituents varies along light gradients in temperate woody canopies: implications for foliage morphological plasticity	Fagus sylvatica	1	25			0.180053			400	280	25	LMA	38.3172		Deciduous	B	Woody
			48	Stoichiometry of foliar carbon constituents varies along light gradients in temperate woody canopies: implications for foliage morphological plasticity	Fagus sylvatica	1	25			0.328896			400	280	25	LMA	41.4239		Deciduous	B	Woody
			48	Stoichiometry of foliar carbon constituents varies along light gradients in temperate woody canopies: implications for foliage morphological plasticity	Fagus sylvatica	1	25			0.712121			400	280	25	LMA	54.3689		Deciduous	B	Woody
			48	Stoichiometry of foliar carbon constituents varies along light gradients in temperate woody canopies: implications for foliage morphological plasticity	Fagus sylvatica	1	25			0.797784			400	280	25	LMA	58.5113		Deciduous	B	Woody
			49	Three-dimensional lamina architecture alters light-harvesting efficiency in Fagus: a leaf-scale analysis	Fagus sylvatica	1	25	77.6163	3.35302				400	280	25	LMA	25.7373		Deciduous	B	Woody
			49	Three-dimensional lamina architecture alters light-harvesting efficiency in Fagus: a leaf-scale analysis	Fagus sylvatica	1	25	83.3436	3.60045				400	280	25	LMA	30.563		Deciduous	B	Woody
			49	Three-dimensional lamina architecture alters light-harvesting efficiency in Fagus: a leaf-scale analysis	Fagus sylvatica	1	25	61.7333	2.66688				400	280	25	LMA	31.5282		Deciduous	B	Woody
			49	Three-dimensional lamina architecture alters light-harvesting efficiency in Fagus: a leaf-scale analysis	Fagus sylvatica	1	25	100.894	4.35861				400	280	25	LMA	33.7802		Deciduous	B	Woody
			49	Three-dimensional lamina architecture alters light-harvesting efficiency in Fagus: a leaf-scale analysis	Fagus sylvatica	1	25	32.2235	1.39206				400	280	25	LMA	34.1019		Deciduous	B	Woody
			49	Three-dimensional lamina architecture alters light-harvesting efficiency in Fagus: a leaf-scale analysis	Fagus sylvatica	1	25	53.8023	2.32426				400	280	25	LMA	34.1019		Deciduous	B	Woody
			49	Three-dimensional lamina architecture alters light-harvesting efficiency in Fagus: a leaf-scale analysis	Fagus sylvatica	1	25	75.3496	3.2551				400	280	25	LMA	35.067		Deciduous	B	Woody
			49	Three-dimensional lamina architecture alters light-harvesting efficiency in Fagus: a leaf-scale analysis	Fagus sylvatica	1	25	93.0049	4.01781				400	280	25	LMA	35.067		Deciduous	B	Woody
			49	Three-dimensional lamina architecture alters light-harvesting efficiency in Fagus: a leaf-scale analysis	Fagus sylvatica	1	25	67.4186	2.91248				400	280	25	LMA	37.6408		Deciduous	B	Woody
			49	Three-dimensional lamina architecture alters light-harvesting efficiency in Fagus: a leaf-scale analysis	Fagus sylvatica	1	25	108.593	4.69123				400	280	25	LMA	38.2842		Deciduous	B	Woody
			49	Three-dimensional lamina architecture alters light-harvesting efficiency in Fagus: a leaf-scale analysis	Fagus sylvatica	1	25	84.9267	3.66883				400	280	25	LMA	42.1448		Deciduous	B	Woody
			49	Three-dimensional lamina architecture alters light-harvesting efficiency in Fagus: a leaf-scale analysis	Fagus sylvatica	1	25	100.557	4.34407				400	280	25	LMA	44.0751		Deciduous	B	Woody
			49	Three-dimensional lamina architecture alters light-harvesting efficiency in Fagus: a leaf-scale analysis	Fagus sylvatica	1	25	98.5534	4.25751				400	280	25	LMA	45.3619		Deciduous	B	Woody
			49	Three-dimensional lamina architecture alters light-harvesting efficiency in Fagus: a leaf-scale analysis	Fagus sylvatica	1	25	104.439	4.51175				400	280	25	LMA	45.3619		Deciduous	B	Woody
			49	Three-dimensional lamina architecture alters light-harvesting efficiency in Fagus: a leaf-scale analysis	Fagus sylvatica	1	25	133.77	5.77884				400	280	25	LMA	48.2574		Deciduous	B	Woody
			49	Three-dimensional lamina architecture alters light-harvesting efficiency in Fagus: a leaf-scale analysis	Fagus sylvatica	1	25	110.155	4.75871				400	280	25	LMA	50.5094		Deciduous	B	Woody
			49	Three-dimensional lamina architecture alters light-harvesting efficiency in Fagus: a leaf-scale analysis	Fagus sylvatica	1	25	116.009	5.01159				400	280	25	LMA	51.4745		Deciduous	B	Woody
			49	Three-dimensional lamina architecture alters light-harvesting efficiency in Fagus: a leaf-scale analysis	Fagus sylvatica	1	25	131.618	5.68592				400	280	25	LMA	54.0483		Deciduous	B	Woody
			49	Three-dimensional lamina architecture alters light-harvesting efficiency in Fagus: a leaf-scale analysis	Fagus sylvatica	1	25	202.219	8.73586				400	280	25	LMA	54.6917		Deciduous	B	Woody
			49	Three-dimensional lamina architecture alters light-harvesting efficiency in Fagus: a leaf-scale analysis	Fagus sylvatica	1	25	227.711	9.8371				400	280	25	LMA	55.0134		Deciduous	B	Woody
			49	Three-dimensional lamina architecture alters light-harvesting efficiency in Fagus: a leaf-scale analysis	Fagus sylvatica	1	25	127.611	5.51279				400	280	25	LMA	56.622		Deciduous	B	Woody
			49	Three-dimensional lamina architecture alters light-harvesting efficiency in Fagus: a leaf-scale analysis	Fagus sylvatica	1	25	88.3662	3.81742				400	280	25	LMA	56.9437		Deciduous	B	Woody
			49	Three-dimensional lamina architecture alters light-harvesting efficiency in Fagus: a leaf-scale analysis	Fagus sylvatica	1	25	141.332	6.10556				400	280	25	LMA	56.9437		Deciduous	B	Woody
			49	Three-dimensional lamina architecture alters light-harvesting efficiency in Fagus: a leaf-scale analysis	Fagus sylvatica	1	25	207.978	8.98464				400	280	25	LMA	58.5523		Deciduous	B	Woody
			49	Three-dimensional lamina architecture alters light-harvesting efficiency in Fagus: a leaf-scale analysis	Fagus sylvatica	1	25	245.219	10.5934				400	280	25	LMA	59.5174		Deciduous	B	Woody
			49	Three-dimensional lamina architecture alters light-harvesting efficiency in Fagus: a leaf-scale analysis	Fagus sylvatica	1	25	290.275	12.5399				400	280	25	LMA	61.4477		Deciduous	B	Woody
			49	Three-dimensional lamina architecture alters light-harvesting efficiency in Fagus: a leaf-scale analysis	Fagus sylvatica	1	25	547.069	23.6334				400	280	25	LMA	67.2386		Deciduous	B	Woody
			49	Three-dimensional lamina architecture alters light-harvesting efficiency in Fagus: a leaf-scale analysis	Fagus sylvatica	1	25	543.03	23.4589				400	280	25	LMA	70.7775		Deciduous	B	Woody
			49	Three-dimensional lamina architecture alters light-harvesting efficiency in Fagus: a leaf-scale analysis	Fagus sylvatica	1	25	227.143	9.81256				400	280	25	LMA	72.3861		Deciduous	B	Woody
			49	Three-dimensional lamina architecture alters light-harvesting efficiency in Fagus: a leaf-scale analysis	Fagus sylvatica	1	25	554.737	23.9646				400	280	25	LMA	72.7078		Deciduous	B	Woody
			49	Three-dimensional lamina architecture alters light-harvesting efficiency in Fagus: a leaf-scale analysis	Fagus sylvatica	1	25	311.454	13.4548				400	280	25	LMA	73.6729		Deciduous	B	Woody
			49	Three-dimensional lamina architecture alters light-harvesting efficiency in Fagus: a leaf-scale analysis	Fagus sylvatica	1	25	468.317	20.2313				400	280	25	LMA	75.9249		Deciduous	B	Woody
			49	Three-dimensional lamina architecture alters light-harvesting efficiency in Fagus: a leaf-scale analysis	Fagus sylvatica	1	25	456.494	19.7205				400	280	25	LMA	77.5335		Deciduous	B	Woody
			49	Three-dimensional lamina architecture alters light-harvesting efficiency in Fagus: a leaf-scale analysis	Fagus sylvatica	1	25	642.835	27.7705				400	280	25	LMA	78.1769		Deciduous	B	Woody
			49	Three-dimensional lamina architecture alters light-harvesting efficiency in Fagus: a leaf-scale analysis	Fagus sylvatica	1	25	487.713	21.0692				400	280	25	LMA	82.681		Deciduous	B	Woody
			49	Three-dimensional lamina architecture alters light-harvesting efficiency in Fagus: a leaf-scale analysis	Fagus sylvatica	1	25	417.06	18.017				400	280	25	LMA	83.6461		Deciduous	B	Woody
			49	Three-dimensional lamina architecture alters light-harvesting efficiency in Fagus: a leaf-scale analysis	Fagus sylvatica	1	25	407.157	17.5892				400	280	25	LMA	86.5416		Deciduous	B	Woody
			49	Three-dimensional lamina architecture alters light-harvesting efficiency in Fagus: a leaf-scale analysis	Fagus sylvatica	1	25	617.017	26.6552				400	280	25	LMA	87.8284		Deciduous	B	Woody
			49	Three-dimensional lamina architecture alters light-harvesting efficiency in Fagus: a leaf-scale analysis	Fagus sylvatica	1	25	530.555	22.92				400	280	25	LMA	92.3324		Deciduous	B	Woody
			49	Three-dimensional lamina architecture alters light-harvesting efficiency in Fagus: a leaf-scale analysis	Fagus sylvatica	1	25	569.737	24.6126				400	280	25	LMA	93.941		Deciduous	B	Woody
			49	Three-dimensional lamina architecture alters light-harvesting efficiency in Fagus: a leaf-scale analysis	Fagus sylvatica	1	25	756.004	32.6594				400	280	25	LMA	96.8365		Deciduous	B	Woody
			49	Three-dimensional lamina architecture alters light-harvesting efficiency in Fagus: a leaf-scale analysis	Fagus sylvatica	1	25	832.279	35.9545				400	280	25	LMA	103.914		Deciduous	B	Woody
			50	Three-dimensional lamina architecture alters light-harvesting efficiency in Fagus: a leaf-scale analysis	Fagus orientalis	1	25	20.59	0.88949				400	280	25	LMA	29.9196		Deciduous	B	Woody
			50	Three-dimensional lamina architecture alters light-harvesting efficiency in Fagus: a leaf-scale analysis	Fagus orientalis	1	25	20.569	0.888581				400	280	25	LMA	30.563		Deciduous	B	Woody
			50	Three-dimensional lamina architecture alters light-harvesting efficiency in Fagus: a leaf-scale analysis	Fagus orientalis	1	25	12.6485	0.546417				400	280	25	LMA	32.815		Deciduous	B	Woody
			50	Three-dimensional lamina architecture alters light-harvesting efficiency in Fagus: a leaf-scale analysis	Fagus orientalis	1	25	36.0733	1.55837				400	280	25	LMA	36.3539		Deciduous	B	Woody
			50	Three-dimensional lamina architecture alters light-harvesting efficiency in Fagus: a leaf-scale analysis	Fagus orientalis	1	25	45.7346	1.97573				400	280	25	LMA	40.8579		Deciduous	B	Woody
			50	Three-dimensional lamina architecture alters light-harvesting efficiency in Fagus: a leaf-scale analysis	Fagus orientalis	1	25	88.5871	3.82696				400	280	25	LMA	50.1877		Deciduous	B	Woody
			50	Three-dimensional lamina architecture alters light-harvesting efficiency in Fagus: a leaf-scale analysis	Fagus orientalis	1	25	296.518	12.8096				400	280	25	LMA	50.5094		Deciduous	B	Woody
			50	Three-dimensional lamina architecture alters light-harvesting efficiency in Fagus: a leaf-scale analysis	Fagus orientalis	1	25	312.043	13.4803				400	280	25	LMA	55.6568		Deciduous	B	Woody
			50	Three-dimensional lamina architecture alters light-harvesting efficiency in Fagus: a leaf-scale analysis	Fagus orientalis	1	25	280.54	12.1193				400	280	25	LMA	59.1957		Deciduous	B	Woody
			50	Three-dimensional lamina architecture alters light-harvesting efficiency in Fagus: a leaf-scale analysis	Fagus orientalis	1	25	378.573	16.3543				400	280	25	LMA	60.8043		Deciduous	B	Woody
			50	Three-dimensional lamina architecture alters light-harvesting efficiency in Fagus: a leaf-scale analysis	Fagus orientalis	1	25	327.148	14.1328				400	280	25	LMA	73.6729		Deciduous	B	Woody
			50	Three-dimensional lamina architecture alters light-harvesting efficiency in Fagus: a leaf-scale analysis	Fagus orientalis	1	25	491.889	21.2496				400	280	25	LMA	74.9598		Deciduous	B	Woody
			50	Three-dimensional lamina architecture alters light-harvesting efficiency in Fagus: a leaf-scale analysis	Fagus orientalis	1	25	509.46	22.0087				400	280	25	LMA	77.5335		Deciduous	B	Woody
			50	Three-dimensional lamina architecture alters light-harvesting efficiency in Fagus: a leaf-scale analysis	Fagus orientalis	1	25	428.862	18.5268				400	280	25	LMA	82.681		Deciduous	B	Woody
			50	Three-dimensional lamina architecture alters light-harvesting efficiency in Fagus: a leaf-scale analysis	Fagus orientalis	1	25	428.725	18.5209				400	280	25	LMA	86.8633		Deciduous	B	Woody
			50	Three-dimensional lamina architecture alters light-harvesting efficiency in Fagus: a leaf-scale analysis	Fagus orientalis	1	25	518.89	22.416				400	280	25	LMA	89.1153		Deciduous	B	Woody
			51	Variability of the photosynthetic characteristics of mature needles within the crown of a 25-year-old Pinus pinaster	Pinus pinaster	1	25			0.374957			400	280	25	Jmax	91.0881		Evergreen	N	Woody
			51	Variability of the photosynthetic characteristics of mature needles within the crown of a 25-year-old Pinus pinaster	Pinus pinaster	1	25			0.541227			400	280	25	Jmax	97.7512		Evergreen	N	Woody
			51	Variability of the photosynthetic characteristics of mature needles within the crown of a 25-year-old Pinus pinaster	Pinus pinaster	1	25			0.981431			400	280	25	Jmax	99.5221		Evergreen	N	Woody
			51	Variability of the photosynthetic characteristics of mature needles within the crown of a 25-year-old Pinus pinaster	Pinus pinaster	1	25			0.66661			400	280	25	Jmax	107.359		Evergreen	N	Woody
			51	Variability of the photosynthetic characteristics of mature needles within the crown of a 25-year-old Pinus pinaster	Pinus pinaster	1	25			0.856048			400	280	25	Jmax	115.273		Evergreen	N	Woody
			51	Variability of the photosynthetic characteristics of mature needles within the crown of a 25-year-old Pinus pinaster	Pinus pinaster	1	25			0.673424			400	280	25	Jmax	121.399		Evergreen	N	Woody
			51	Variability of the photosynthetic characteristics of mature needles within the crown of a 25-year-old Pinus pinaster	Pinus pinaster	1	25			0.937819			400	280	25	Jmax	122.168		Evergreen	N	Woody
			51	Variability of the photosynthetic characteristics of mature needles within the crown of a 25-year-old Pinus pinaster	Pinus pinaster	1	25			0.881942			400	280	25	Jmax	123.021		Evergreen	N	Woody
			51	Variability of the photosynthetic characteristics of mature needles within the crown of a 25-year-old Pinus pinaster	Pinus pinaster	1	25			1.00187			400	280	25	Jmax	142.69		Evergreen	N	Woody
30	36.9167	138.767	52	Vertical, horizontal and azimuthal variations in leaf photosynthetic characteristics within a Fagus crenata crown in relation to light acclimation	Fagus crenata	1	17.3	40.3149	2.08993	0.0398081	14.4	52.5	350	245	24	Amax	5.33731		Deciduous	B	Woody
30	36.9167	138.767	52	Vertical, horizontal and azimuthal variations in leaf photosynthetic characteristics within a Fagus crenata crown in relation to light acclimation	Fagus crenata	1	17.3	154.993	8.03484	0.153045	14.4	52.5	350	245	24	Amax	8.05333		Deciduous	B	Woody
30	36.9167	138.767	52	Vertical, horizontal and azimuthal variations in leaf photosynthetic characteristics within a Fagus crenata crown in relation to light acclimation	Fagus crenata	1	17.3	257.485	13.348	0.254248	14.4	52.5	350	245	24	Amax	8.30024		Deciduous	B	Woody
30	36.9167	138.767	52	Vertical, horizontal and azimuthal variations in leaf photosynthetic characteristics within a Fagus crenata crown in relation to light acclimation	Fagus crenata	1	17.3	174.058	9.02319	0.17187	14.4	52.5	350	245	24	Amax	8.69177		Deciduous	B	Woody
30	36.9167	138.767	52	Vertical, horizontal and azimuthal variations in leaf photosynthetic characteristics within a Fagus crenata crown in relation to light acclimation	Fagus crenata	1	17.3	151.013	7.82849	0.149114	14.4	52.5	350	245	24	Amax	11.0785		Deciduous	B	Woody
30	36.9167	138.767	52	Vertical, horizontal and azimuthal variations in leaf photosynthetic characteristics within a Fagus crenata crown in relation to light acclimation	Fagus crenata	1	17.3	221.518	11.4835	0.218733	14.4	52.5	350	245	24	Amax	11.084		Deciduous	B	Woody
30	36.9167	138.767	52	Vertical, horizontal and azimuthal variations in leaf photosynthetic characteristics within a Fagus crenata crown in relation to light acclimation	Fagus crenata	1	17.3	362.222	18.7776	0.357668	14.4	52.5	350	245	24	Amax	12.2894		Deciduous	B	Woody
30	36.9167	138.767	52	Vertical, horizontal and azimuthal variations in leaf photosynthetic characteristics within a Fagus crenata crown in relation to light acclimation	Fagus crenata	1	17.3	464.285	24.0685	0.458448	14.4	52.5	350	245	24	Amax	14.2082		Deciduous	B	Woody
30	36.9167	138.767	52	Vertical, horizontal and azimuthal variations in leaf photosynthetic characteristics within a Fagus crenata crown in relation to light acclimation	Fagus crenata	1	17.3	640.16	33.1859	0.632113	14.4	52.5	350	245	24	Amax	15.7348		Deciduous	B	Woody
30	36.9167	138.767	52	Vertical, horizontal and azimuthal variations in leaf photosynthetic characteristics within a Fagus crenata crown in relation to light acclimation	Fagus crenata	1	17.3	790.683	40.989	0.780743	14.4	52.5	350	245	24	Amax	16.1447		Deciduous	B	Woody
30	36.9167	138.767	52	Vertical, horizontal and azimuthal variations in leaf photosynthetic characteristics within a Fagus crenata crown in relation to light acclimation	Fagus crenata	1	17.3	841.919	43.6451	0.831335	14.4	52.5	350	245	24	Amax	16.308		Deciduous	B	Woody
30	36.9167	138.767	52	Vertical, horizontal and azimuthal variations in leaf photosynthetic characteristics within a Fagus crenata crown in relation to light acclimation	Fagus crenata	1	17.3	764.881	39.6515	0.755266	14.4	52.5	350	245	24	Amax	16.7796		Deciduous	B	Woody
30	36.9167	138.767	52	Vertical, horizontal and azimuthal variations in leaf photosynthetic characteristics within a Fagus crenata crown in relation to light acclimation	Fagus crenata	1	17.3	981.888	50.9011	0.969544	14.4	52.5	350	245	24	Amax	20.3795		Deciduous	B	Woody
30	36.9167	138.767	52	Vertical, horizontal and azimuthal variations in leaf photosynthetic characteristics within a Fagus crenata crown in relation to light acclimation	Fagus crenata	1	17.3	48.2253	2.5	0.047619	14.4	52.5	350	245	24	Jmax	39.2767		Deciduous	B	Woody
30	36.9167	138.767	52	Vertical, horizontal and azimuthal variations in leaf photosynthetic characteristics within a Fagus crenata crown in relation to light acclimation	Fagus crenata	1	17.3	257.202	13.3333	0.253968	14.4	52.5	350	245	24	Jmax	52.83		Deciduous	B	Woody
30	36.9167	138.767	52	Vertical, horizontal and azimuthal variations in leaf photosynthetic characteristics within a Fagus crenata crown in relation to light acclimation	Fagus crenata	1	17.3	141.461	7.33333	0.139683	14.4	52.5	350	245	24	Jmax	68.2749		Deciduous	B	Woody
30	36.9167	138.767	52	Vertical, horizontal and azimuthal variations in leaf photosynthetic characteristics within a Fagus crenata crown in relation to light acclimation	Fagus crenata	1	17.3	212.191	11	0.209524	14.4	52.5	350	245	24	Jmax	85.3237		Deciduous	B	Woody
30	36.9167	138.767	52	Vertical, horizontal and azimuthal variations in leaf photosynthetic characteristics within a Fagus crenata crown in relation to light acclimation	Fagus crenata	1	17.3	170.396	8.83333	0.168254	14.4	52.5	350	245	24	Jmax	90.4738		Deciduous	B	Woody
30	36.9167	138.767	52	Vertical, horizontal and azimuthal variations in leaf photosynthetic characteristics within a Fagus crenata crown in relation to light acclimation	Fagus crenata	1	17.3	144.676	7.5	0.142857	14.4	52.5	350	245	24	Jmax	90.4882		Deciduous	B	Woody
30	36.9167	138.767	52	Vertical, horizontal and azimuthal variations in leaf photosynthetic characteristics within a Fagus crenata crown in relation to light acclimation	Fagus crenata	1	17.3	360.082	18.6667	0.355556	14.4	52.5	350	245	24	Jmax	91.5063		Deciduous	B	Woody
30	36.9167	138.767	52	Vertical, horizontal and azimuthal variations in leaf photosynthetic characteristics within a Fagus crenata crown in relation to light acclimation	Fagus crenata	1	17.3	848.765	44	0.838095	14.4	52.5	350	245	24	Jmax	111.738		Deciduous	B	Woody
30	36.9167	138.767	52	Vertical, horizontal and azimuthal variations in leaf photosynthetic characteristics within a Fagus crenata crown in relation to light acclimation	Fagus crenata	1	17.3	652.649	33.8333	0.644444	14.4	52.5	350	245	24	Jmax	115.266		Deciduous	B	Woody
30	36.9167	138.767	52	Vertical, horizontal and azimuthal variations in leaf photosynthetic characteristics within a Fagus crenata crown in relation to light acclimation	Fagus crenata	1	17.3	790.895	41	0.780952	14.4	52.5	350	245	24	Jmax	127.72		Deciduous	B	Woody
30	36.9167	138.767	52	Vertical, horizontal and azimuthal variations in leaf photosynthetic characteristics within a Fagus crenata crown in relation to light acclimation	Fagus crenata	1	17.3	456.533	23.6667	0.450794	14.4	52.5	350	245	24	Jmax	136.452		Deciduous	B	Woody
30	36.9167	138.767	52	Vertical, horizontal and azimuthal variations in leaf photosynthetic characteristics within a Fagus crenata crown in relation to light acclimation	Fagus crenata	1	17.3	768.39	39.8333	0.75873	14.4	52.5	350	245	24	Jmax	139.125		Deciduous	B	Woody
30	36.9167	138.767	52	Vertical, horizontal and azimuthal variations in leaf photosynthetic characteristics within a Fagus crenata crown in relation to light acclimation	Fagus crenata	1	17.3	990.226	51.3333	0.977778	14.4	52.5	350	245	24	Jmax	162.354		Deciduous	B	Woody
30	36.9167	138.767	52	Vertical, horizontal and azimuthal variations in leaf photosynthetic characteristics within a Fagus crenata crown in relation to light acclimation	Fagus crenata	1	17.3	40.1346	2.08058	0.0396301	14.4	52.5	350	245	24	LMA	32.9864		Deciduous	B	Woody
30	36.9167	138.767	52	Vertical, horizontal and azimuthal variations in leaf photosynthetic characteristics within a Fagus crenata crown in relation to light acclimation	Fagus crenata	1	17.3	145.7	7.55311	0.143869	14.4	52.5	350	245	24	LMA	49.1286		Deciduous	B	Woody
30	36.9167	138.767	52	Vertical, horizontal and azimuthal variations in leaf photosynthetic characteristics within a Fagus crenata crown in relation to light acclimation	Fagus crenata	1	17.3	216.469	11.2218	0.213748	14.4	52.5	350	245	24	LMA	52.6059		Deciduous	B	Woody
30	36.9167	138.767	52	Vertical, horizontal and azimuthal variations in leaf photosynthetic characteristics within a Fagus crenata crown in relation to light acclimation	Fagus crenata	1	17.3	148.658	7.70642	0.146789	14.4	52.5	350	245	24	LMA	54.1138		Deciduous	B	Woody
30	36.9167	138.767	52	Vertical, horizontal and azimuthal variations in leaf photosynthetic characteristics within a Fagus crenata crown in relation to light acclimation	Fagus crenata	1	17.3	361.438	18.737	0.356894	14.4	52.5	350	245	24	LMA	55.7279		Deciduous	B	Woody
30	36.9167	138.767	52	Vertical, horizontal and azimuthal variations in leaf photosynthetic characteristics within a Fagus crenata crown in relation to light acclimation	Fagus crenata	1	17.3	254.43	13.1896	0.251231	14.4	52.5	350	245	24	LMA	66.4222		Deciduous	B	Woody
30	36.9167	138.767	52	Vertical, horizontal and azimuthal variations in leaf photosynthetic characteristics within a Fagus crenata crown in relation to light acclimation	Fagus crenata	1	17.3	460.78	23.8868	0.454988	14.4	52.5	350	245	24	LMA	67.6505		Deciduous	B	Woody
30	36.9167	138.767	52	Vertical, horizontal and azimuthal variations in leaf photosynthetic characteristics within a Fagus crenata crown in relation to light acclimation	Fagus crenata	1	17.3	792.852	41.1014	0.782884	14.4	52.5	350	245	24	LMA	70.0765		Deciduous	B	Woody
30	36.9167	138.767	52	Vertical, horizontal and azimuthal variations in leaf photosynthetic characteristics within a Fagus crenata crown in relation to light acclimation	Fagus crenata	1	17.3	173.491	8.99376	0.17131	14.4	52.5	350	245	24	LMA	72.1424		Deciduous	B	Woody
30	36.9167	138.767	52	Vertical, horizontal and azimuthal variations in leaf photosynthetic characteristics within a Fagus crenata crown in relation to light acclimation	Fagus crenata	1	17.3	643.936	33.3817	0.635841	14.4	52.5	350	245	24	LMA	80.3716		Deciduous	B	Woody
30	36.9167	138.767	52	Vertical, horizontal and azimuthal variations in leaf photosynthetic characteristics within a Fagus crenata crown in relation to light acclimation	Fagus crenata	1	17.3	762.877	39.5475	0.753286	14.4	52.5	350	245	24	LMA	87.7009		Deciduous	B	Woody
30	36.9167	138.767	52	Vertical, horizontal and azimuthal variations in leaf photosynthetic characteristics within a Fagus crenata crown in relation to light acclimation	Fagus crenata	1	17.3	991.68	51.4087	0.979213	14.4	52.5	350	245	24	LMA	91.238		Deciduous	B	Woody
30	36.9167	138.767	52	Vertical, horizontal and azimuthal variations in leaf photosynthetic characteristics within a Fagus crenata crown in relation to light acclimation	Fagus crenata	1	17.3	846.258	43.87	0.835619	14.4	52.5	350	245	24	LMA	96.5504		Deciduous	B	Woody
30	36.9167	138.767	52	Vertical, horizontal and azimuthal variations in leaf photosynthetic characteristics within a Fagus crenata crown in relation to light acclimation	Fagus crenata	1	17.3	47.354	2.45483	0.0467587	14.4	52.5	350	245	24	Vcmax	13.8654		Deciduous	B	Woody
30	36.9167	138.767	52	Vertical, horizontal and azimuthal variations in leaf photosynthetic characteristics within a Fagus crenata crown in relation to light acclimation	Fagus crenata	1	17.3	149.243	7.73675	0.147367	14.4	52.5	350	245	24	Vcmax	29.2911		Deciduous	B	Woody
30	36.9167	138.767	52	Vertical, horizontal and azimuthal variations in leaf photosynthetic characteristics within a Fagus crenata crown in relation to light acclimation	Fagus crenata	1	17.3	258.028	13.3762	0.254785	14.4	52.5	350	245	24	Vcmax	37.4591		Deciduous	B	Woody
30	36.9167	138.767	52	Vertical, horizontal and azimuthal variations in leaf photosynthetic characteristics within a Fagus crenata crown in relation to light acclimation	Fagus crenata	1	17.3	161.413	8.36768	0.159384	14.4	52.5	350	245	24	Vcmax	40.0128		Deciduous	B	Woody
30	36.9167	138.767	52	Vertical, horizontal and azimuthal variations in leaf photosynthetic characteristics within a Fagus crenata crown in relation to light acclimation	Fagus crenata	1	17.3	151.586	7.8582	0.14968	14.4	52.5	350	245	24	Vcmax	42.855		Deciduous	B	Woody
30	36.9167	138.767	52	Vertical, horizontal and azimuthal variations in leaf photosynthetic characteristics within a Fagus crenata crown in relation to light acclimation	Fagus crenata	1	17.3	212.449	11.0134	0.209778	14.4	52.5	350	245	24	Vcmax	46.3061		Deciduous	B	Woody
30	36.9167	138.767	52	Vertical, horizontal and azimuthal variations in leaf photosynthetic characteristics within a Fagus crenata crown in relation to light acclimation	Fagus crenata	1	17.3	353.649	18.3332	0.349203	14.4	52.5	350	245	24	Vcmax	50.363		Deciduous	B	Woody
30	36.9167	138.767	52	Vertical, horizontal and azimuthal variations in leaf photosynthetic characteristics within a Fagus crenata crown in relation to light acclimation	Fagus crenata	1	17.3	848.022	43.9614	0.837361	14.4	52.5	350	245	24	Vcmax	61.881		Deciduous	B	Woody
30	36.9167	138.767	52	Vertical, horizontal and azimuthal variations in leaf photosynthetic characteristics within a Fagus crenata crown in relation to light acclimation	Fagus crenata	1	17.3	648.646	33.6258	0.640492	14.4	52.5	350	245	24	Vcmax	62.574		Deciduous	B	Woody
30	36.9167	138.767	52	Vertical, horizontal and azimuthal variations in leaf photosynthetic characteristics within a Fagus crenata crown in relation to light acclimation	Fagus crenata	1	17.3	458.611	23.7744	0.452846	14.4	52.5	350	245	24	Vcmax	67.996		Deciduous	B	Woody
30	36.9167	138.767	52	Vertical, horizontal and azimuthal variations in leaf photosynthetic characteristics within a Fagus crenata crown in relation to light acclimation	Fagus crenata	1	17.3	780.018	40.4361	0.770212	14.4	52.5	350	245	24	Vcmax	69.4731		Deciduous	B	Woody
30	36.9167	138.767	52	Vertical, horizontal and azimuthal variations in leaf photosynthetic characteristics within a Fagus crenata crown in relation to light acclimation	Fagus crenata	1	17.3	767.016	39.7621	0.757373	14.4	52.5	350	245	24	Vcmax	71.6854		Deciduous	B	Woody
30	36.9167	138.767	52	Vertical, horizontal and azimuthal variations in leaf photosynthetic characteristics within a Fagus crenata crown in relation to light acclimation	Fagus crenata	1	17.3	984.932	51.0589	0.97255	14.4	52.5	350	245	24	Vcmax	82.6585		Deciduous	B	Woody
30	36.9167	138.767	52	Vertical, horizontal and azimuthal variations in leaf photosynthetic characteristics within a Fagus crenata crown in relation to light acclimation	Fagus crenata	1	17.3	40.3149	2.08993	0.0398081	14.4	52.5	350	245	24	Vcmax25	27.5136		Deciduous	B	Woody
30	36.9167	138.767	52	Vertical, horizontal and azimuthal variations in leaf photosynthetic characteristics within a Fagus crenata crown in relation to light acclimation	Fagus crenata	1	17.3	154.993	8.03484	0.153045	14.4	52.5	350	245	24	Vcmax25	41.5146		Deciduous	B	Woody
30	36.9167	138.767	52	Vertical, horizontal and azimuthal variations in leaf photosynthetic characteristics within a Fagus crenata crown in relation to light acclimation	Fagus crenata	1	17.3	257.485	13.348	0.254248	14.4	52.5	350	245	24	Vcmax25	42.7875		Deciduous	B	Woody
30	36.9167	138.767	52	Vertical, horizontal and azimuthal variations in leaf photosynthetic characteristics within a Fagus crenata crown in relation to light acclimation	Fagus crenata	1	17.3	174.058	9.02319	0.17187	14.4	52.5	350	245	24	Vcmax25	44.8058		Deciduous	B	Woody
30	36.9167	138.767	52	Vertical, horizontal and azimuthal variations in leaf photosynthetic characteristics within a Fagus crenata crown in relation to light acclimation	Fagus crenata	1	17.3	151.013	7.82849	0.149114	14.4	52.5	350	245	24	Vcmax25	57.1092		Deciduous	B	Woody
30	36.9167	138.767	52	Vertical, horizontal and azimuthal variations in leaf photosynthetic characteristics within a Fagus crenata crown in relation to light acclimation	Fagus crenata	1	17.3	221.518	11.4835	0.218733	14.4	52.5	350	245	24	Vcmax25	57.1378		Deciduous	B	Woody
30	36.9167	138.767	52	Vertical, horizontal and azimuthal variations in leaf photosynthetic characteristics within a Fagus crenata crown in relation to light acclimation	Fagus crenata	1	17.3	362.222	18.7776	0.357668	14.4	52.5	350	245	24	Vcmax25	63.3513		Deciduous	B	Woody
30	36.9167	138.767	52	Vertical, horizontal and azimuthal variations in leaf photosynthetic characteristics within a Fagus crenata crown in relation to light acclimation	Fagus crenata	1	17.3	464.285	24.0685	0.458448	14.4	52.5	350	245	24	Vcmax25	73.2429		Deciduous	B	Woody
30	36.9167	138.767	52	Vertical, horizontal and azimuthal variations in leaf photosynthetic characteristics within a Fagus crenata crown in relation to light acclimation	Fagus crenata	1	17.3	640.16	33.1859	0.632113	14.4	52.5	350	245	24	Vcmax25	81.1123		Deciduous	B	Woody
30	36.9167	138.767	52	Vertical, horizontal and azimuthal variations in leaf photosynthetic characteristics within a Fagus crenata crown in relation to light acclimation	Fagus crenata	1	17.3	790.683	40.989	0.780743	14.4	52.5	350	245	24	Vcmax25	83.2254		Deciduous	B	Woody
30	36.9167	138.767	52	Vertical, horizontal and azimuthal variations in leaf photosynthetic characteristics within a Fagus crenata crown in relation to light acclimation	Fagus crenata	1	17.3	841.919	43.6451	0.831335	14.4	52.5	350	245	24	Vcmax25	84.067		Deciduous	B	Woody
30	36.9167	138.767	52	Vertical, horizontal and azimuthal variations in leaf photosynthetic characteristics within a Fagus crenata crown in relation to light acclimation	Fagus crenata	1	17.3	764.881	39.6515	0.755266	14.4	52.5	350	245	24	Vcmax25	86.4983		Deciduous	B	Woody
30	36.9167	138.767	52	Vertical, horizontal and azimuthal variations in leaf photosynthetic characteristics within a Fagus crenata crown in relation to light acclimation	Fagus crenata	1	17.3	981.888	50.9011	0.969544	14.4	52.5	350	245	24	Vcmax25	105.056		Deciduous	B	Woody
			55	Needle longevity, shoot growth and branching frequency in relation to site fertility and within-canopy light conditions in Pinus sylvestris	Pinus sylvestris	1	25	301.35	13.0183				400	280	25	LMA	63.6813		Evergreen	N	Woody
			55	Needle longevity, shoot growth and branching frequency in relation to site fertility and within-canopy light conditions in Pinus sylvestris	Pinus sylvestris	1	25	325.793	14.0743				400	280	25	LMA	72.5173		Evergreen	N	Woody
			55	Needle longevity, shoot growth and branching frequency in relation to site fertility and within-canopy light conditions in Pinus sylvestris	Pinus sylvestris	1	25	386.473	16.6956				400	280	25	LMA	73.4305		Evergreen	N	Woody
			55	Needle longevity, shoot growth and branching frequency in relation to site fertility and within-canopy light conditions in Pinus sylvestris	Pinus sylvestris	1	25	301.749	13.0355				400	280	25	LMA	83.3874		Evergreen	N	Woody
			55	Needle longevity, shoot growth and branching frequency in relation to site fertility and within-canopy light conditions in Pinus sylvestris	Pinus sylvestris	1	25	364.878	15.7627				400	280	25	LMA	85.4783		Evergreen	N	Woody
			55	Needle longevity, shoot growth and branching frequency in relation to site fertility and within-canopy light conditions in Pinus sylvestris	Pinus sylvestris	1	25	493.528	21.3204				400	280	25	LMA	87.8967		Evergreen	N	Woody
			55	Needle longevity, shoot growth and branching frequency in relation to site fertility and within-canopy light conditions in Pinus sylvestris	Pinus sylvestris	1	25	408.62	17.6524				400	280	25	LMA	88.7359		Evergreen	N	Woody
			55	Needle longevity, shoot growth and branching frequency in relation to site fertility and within-canopy light conditions in Pinus sylvestris	Pinus sylvestris	1	25	532.375	22.9986				400	280	25	LMA	89.0929		Evergreen	N	Woody
			55	Needle longevity, shoot growth and branching frequency in relation to site fertility and within-canopy light conditions in Pinus sylvestris	Pinus sylvestris	1	25	665.854	28.7649				400	280	25	LMA	90.3372		Evergreen	N	Woody
			55	Needle longevity, shoot growth and branching frequency in relation to site fertility and within-canopy light conditions in Pinus sylvestris	Pinus sylvestris	1	25	612.514	26.4606				400	280	25	LMA	92.3689		Evergreen	N	Woody
			55	Needle longevity, shoot growth and branching frequency in relation to site fertility and within-canopy light conditions in Pinus sylvestris	Pinus sylvestris	1	25	797.031	34.4317				400	280	25	LMA	97.7568		Evergreen	N	Woody
			55	Needle longevity, shoot growth and branching frequency in relation to site fertility and within-canopy light conditions in Pinus sylvestris	Pinus sylvestris	1	25	675.726	29.1914				400	280	25	LMA	98.5775		Evergreen	N	Woody
			55	Needle longevity, shoot growth and branching frequency in relation to site fertility and within-canopy light conditions in Pinus sylvestris	Pinus sylvestris	1	25	646.74	27.9392				400	280	25	LMA	105.033		Evergreen	N	Woody
			55	Needle longevity, shoot growth and branching frequency in relation to site fertility and within-canopy light conditions in Pinus sylvestris	Pinus sylvestris	1	25	692.89	29.9328				400	280	25	LMA	107.41		Evergreen	N	Woody
			55	Needle longevity, shoot growth and branching frequency in relation to site fertility and within-canopy light conditions in Pinus sylvestris	Pinus sylvestris	1	25	729.376	31.509				400	280	25	LMA	111.84		Evergreen	N	Woody
			55	Needle longevity, shoot growth and branching frequency in relation to site fertility and within-canopy light conditions in Pinus sylvestris	Pinus sylvestris	1	25	802.413	34.6643				400	280	25	LMA	123.936		Evergreen	N	Woody
			56	RECONSTRUCTIONS OF TREE STRUCTURE FROM LASER-SCANS AND THEIR USE TO PREDICT PHYSIOLOGICAL PROPERTIES AND PROCESSES IN CANOPIES	Malus × domestica	1	25			0.0776124			400	280	25	LMA	24.7069		Deciduous	B	Woody
			56	RECONSTRUCTIONS OF TREE STRUCTURE FROM LASER-SCANS AND THEIR USE TO PREDICT PHYSIOLOGICAL PROPERTIES AND PROCESSES IN CANOPIES	Malus × domestica	1	25			0.0820778			400	280	25	LMA	31.37		Deciduous	B	Woody
			56	RECONSTRUCTIONS OF TREE STRUCTURE FROM LASER-SCANS AND THEIR USE TO PREDICT PHYSIOLOGICAL PROPERTIES AND PROCESSES IN CANOPIES	Malus × domestica	1	25			0.02661			400	280	25	LMA	31.7315		Deciduous	B	Woody
			56	RECONSTRUCTIONS OF TREE STRUCTURE FROM LASER-SCANS AND THEIR USE TO PREDICT PHYSIOLOGICAL PROPERTIES AND PROCESSES IN CANOPIES	Malus × domestica	1	25			0.0631531			400	280	25	LMA	33.6072		Deciduous	B	Woody
			56	RECONSTRUCTIONS OF TREE STRUCTURE FROM LASER-SCANS AND THEIR USE TO PREDICT PHYSIOLOGICAL PROPERTIES AND PROCESSES IN CANOPIES	Malus × domestica	1	25			0.0306501			400	280	25	LMA	33.9505		Deciduous	B	Woody
			56	RECONSTRUCTIONS OF TREE STRUCTURE FROM LASER-SCANS AND THEIR USE TO PREDICT PHYSIOLOGICAL PROPERTIES AND PROCESSES IN CANOPIES	Malus × domestica	1	25			0.116829			400	280	25	LMA	34.517		Deciduous	B	Woody
			56	RECONSTRUCTIONS OF TREE STRUCTURE FROM LASER-SCANS AND THEIR USE TO PREDICT PHYSIOLOGICAL PROPERTIES AND PROCESSES IN CANOPIES	Malus × domestica	1	25			0.0517922			400	280	25	LMA	34.8861		Deciduous	B	Woody
			56	RECONSTRUCTIONS OF TREE STRUCTURE FROM LASER-SCANS AND THEIR USE TO PREDICT PHYSIOLOGICAL PROPERTIES AND PROCESSES IN CANOPIES	Malus × domestica	1	25			0.0939247			400	280	25	LMA	35.1701		Deciduous	B	Woody
			56	RECONSTRUCTIONS OF TREE STRUCTURE FROM LASER-SCANS AND THEIR USE TO PREDICT PHYSIOLOGICAL PROPERTIES AND PROCESSES IN CANOPIES	Malus × domestica	1	25			0.0863913			400	280	25	LMA	36.4459		Deciduous	B	Woody
			56	RECONSTRUCTIONS OF TREE STRUCTURE FROM LASER-SCANS AND THEIR USE TO PREDICT PHYSIOLOGICAL PROPERTIES AND PROCESSES IN CANOPIES	Malus × domestica	1	25			0.0655529			400	280	25	LMA	38.6847		Deciduous	B	Woody
			56	RECONSTRUCTIONS OF TREE STRUCTURE FROM LASER-SCANS AND THEIR USE TO PREDICT PHYSIOLOGICAL PROPERTIES AND PROCESSES IN CANOPIES	Malus × domestica	1	25			0.107868			400	280	25	LMA	40.8733		Deciduous	B	Woody
			56	RECONSTRUCTIONS OF TREE STRUCTURE FROM LASER-SCANS AND THEIR USE TO PREDICT PHYSIOLOGICAL PROPERTIES AND PROCESSES IN CANOPIES	Malus × domestica	1	25			0.0869684			400	280	25	LMA	42.4772		Deciduous	B	Woody
			56	RECONSTRUCTIONS OF TREE STRUCTURE FROM LASER-SCANS AND THEIR USE TO PREDICT PHYSIOLOGICAL PROPERTIES AND PROCESSES IN CANOPIES	Malus × domestica	1	25			0.100486			400	280	25	LMA	43.7363		Deciduous	B	Woody
			56	RECONSTRUCTIONS OF TREE STRUCTURE FROM LASER-SCANS AND THEIR USE TO PREDICT PHYSIOLOGICAL PROPERTIES AND PROCESSES IN CANOPIES	Malus × domestica	1	25			0.108354			400	280	25	LMA	45.9523		Deciduous	B	Woody
			56	RECONSTRUCTIONS OF TREE STRUCTURE FROM LASER-SCANS AND THEIR USE TO PREDICT PHYSIOLOGICAL PROPERTIES AND PROCESSES IN CANOPIES	Malus × domestica	1	25			0.0968712			400	280	25	LMA	45.9614		Deciduous	B	Woody
			56	RECONSTRUCTIONS OF TREE STRUCTURE FROM LASER-SCANS AND THEIR USE TO PREDICT PHYSIOLOGICAL PROPERTIES AND PROCESSES IN CANOPIES	Malus × domestica	1	25			0.145018			400	280	25	LMA	49.0978		Deciduous	B	Woody
			56	RECONSTRUCTIONS OF TREE STRUCTURE FROM LASER-SCANS AND THEIR USE TO PREDICT PHYSIOLOGICAL PROPERTIES AND PROCESSES IN CANOPIES	Malus × domestica	1	25			0.106744			400	280	25	LMA	49.1282		Deciduous	B	Woody
			56	RECONSTRUCTIONS OF TREE STRUCTURE FROM LASER-SCANS AND THEIR USE TO PREDICT PHYSIOLOGICAL PROPERTIES AND PROCESSES IN CANOPIES	Malus × domestica	1	25			0.10887			400	280	25	LMA	51.3487		Deciduous	B	Woody
			56	RECONSTRUCTIONS OF TREE STRUCTURE FROM LASER-SCANS AND THEIR USE TO PREDICT PHYSIOLOGICAL PROPERTIES AND PROCESSES IN CANOPIES	Malus × domestica	1	25			0.124301			400	280	25	LMA	52.6063		Deciduous	B	Woody
			56	RECONSTRUCTIONS OF TREE STRUCTURE FROM LASER-SCANS AND THEIR USE TO PREDICT PHYSIOLOGICAL PROPERTIES AND PROCESSES IN CANOPIES	Malus × domestica	1	25			0.216282			400	280	25	LMA	53.8032		Deciduous	B	Woody
			56	RECONSTRUCTIONS OF TREE STRUCTURE FROM LASER-SCANS AND THEIR USE TO PREDICT PHYSIOLOGICAL PROPERTIES AND PROCESSES IN CANOPIES	Malus × domestica	1	25			0.134052			400	280	25	LMA	54.5033		Deciduous	B	Woody
			56	RECONSTRUCTIONS OF TREE STRUCTURE FROM LASER-SCANS AND THEIR USE TO PREDICT PHYSIOLOGICAL PROPERTIES AND PROCESSES IN CANOPIES	Malus × domestica	1	25			0.185844			400	280	25	LMA	55.7321		Deciduous	B	Woody
			56	RECONSTRUCTIONS OF TREE STRUCTURE FROM LASER-SCANS AND THEIR USE TO PREDICT PHYSIOLOGICAL PROPERTIES AND PROCESSES IN CANOPIES	Malus × domestica	1	25			0.0788578			400	280	25	LMA	57.7217		Deciduous	B	Woody
			56	RECONSTRUCTIONS OF TREE STRUCTURE FROM LASER-SCANS AND THEIR USE TO PREDICT PHYSIOLOGICAL PROPERTIES AND PROCESSES IN CANOPIES	Malus × domestica	1	25			0.207108			400	280	25	LMA	57.9374		Deciduous	B	Woody
			56	RECONSTRUCTIONS OF TREE STRUCTURE FROM LASER-SCANS AND THEIR USE TO PREDICT PHYSIOLOGICAL PROPERTIES AND PROCESSES IN CANOPIES	Malus × domestica	1	25			0.134417			400	280	25	LMA	58.3126		Deciduous	B	Woody
			56	RECONSTRUCTIONS OF TREE STRUCTURE FROM LASER-SCANS AND THEIR USE TO PREDICT PHYSIOLOGICAL PROPERTIES AND PROCESSES IN CANOPIES	Malus × domestica	1	25			0.157412			400	280	25	LMA	58.6118		Deciduous	B	Woody
			56	RECONSTRUCTIONS OF TREE STRUCTURE FROM LASER-SCANS AND THEIR USE TO PREDICT PHYSIOLOGICAL PROPERTIES AND PROCESSES IN CANOPIES	Malus × domestica	1	25			0.232108			400	280	25	LMA	59.1874		Deciduous	B	Woody
			56	RECONSTRUCTIONS OF TREE STRUCTURE FROM LASER-SCANS AND THEIR USE TO PREDICT PHYSIOLOGICAL PROPERTIES AND PROCESSES IN CANOPIES	Malus × domestica	1	25			0.26856			400	280	25	LMA	60.1109		Deciduous	B	Woody
			56	RECONSTRUCTIONS OF TREE STRUCTURE FROM LASER-SCANS AND THEIR USE TO PREDICT PHYSIOLOGICAL PROPERTIES AND PROCESSES IN CANOPIES	Malus × domestica	1	25			0.516039			400	280	25	LMA	66.2637		Deciduous	B	Woody
			56	RECONSTRUCTIONS OF TREE STRUCTURE FROM LASER-SCANS AND THEIR USE TO PREDICT PHYSIOLOGICAL PROPERTIES AND PROCESSES IN CANOPIES	Malus × domestica	1	25			0.522205			400	280	25	LMA	70.7032		Deciduous	B	Woody
			56	RECONSTRUCTIONS OF TREE STRUCTURE FROM LASER-SCANS AND THEIR USE TO PREDICT PHYSIOLOGICAL PROPERTIES AND PROCESSES IN CANOPIES	Malus × domestica	1	25			0.562485			400	280	25	LMA	71.6236		Deciduous	B	Woody
			56	RECONSTRUCTIONS OF TREE STRUCTURE FROM LASER-SCANS AND THEIR USE TO PREDICT PHYSIOLOGICAL PROPERTIES AND PROCESSES IN CANOPIES	Malus × domestica	1	25			0.319532			400	280	25	LMA	72.7688		Deciduous	B	Woody
			56	RECONSTRUCTIONS OF TREE STRUCTURE FROM LASER-SCANS AND THEIR USE TO PREDICT PHYSIOLOGICAL PROPERTIES AND PROCESSES IN CANOPIES	Malus × domestica	1	25			0.218104			400	280	25	LMA	72.8493		Deciduous	B	Woody
			56	RECONSTRUCTIONS OF TREE STRUCTURE FROM LASER-SCANS AND THEIR USE TO PREDICT PHYSIOLOGICAL PROPERTIES AND PROCESSES IN CANOPIES	Malus × domestica	1	25			0.455772			400	280	25	LMA	76.4702		Deciduous	B	Woody
			56	RECONSTRUCTIONS OF TREE STRUCTURE FROM LASER-SCANS AND THEIR USE TO PREDICT PHYSIOLOGICAL PROPERTIES AND PROCESSES IN CANOPIES	Malus × domestica	1	25			0.448117			400	280	25	LMA	76.4763		Deciduous	B	Woody
			56	RECONSTRUCTIONS OF TREE STRUCTURE FROM LASER-SCANS AND THEIR USE TO PREDICT PHYSIOLOGICAL PROPERTIES AND PROCESSES IN CANOPIES	Malus × domestica	1	25			0.652947			400	280	25	LMA	76.9487		Deciduous	B	Woody
			56	RECONSTRUCTIONS OF TREE STRUCTURE FROM LASER-SCANS AND THEIR USE TO PREDICT PHYSIOLOGICAL PROPERTIES AND PROCESSES IN CANOPIES	Malus × domestica	1	25			0.481136			400	280	25	LMA	81.5295		Deciduous	B	Woody
			56	RECONSTRUCTIONS OF TREE STRUCTURE FROM LASER-SCANS AND THEIR USE TO PREDICT PHYSIOLOGICAL PROPERTIES AND PROCESSES IN CANOPIES	Malus × domestica	1	25			0.421993			400	280	25	LMA	83.4812		Deciduous	B	Woody
			56	RECONSTRUCTIONS OF TREE STRUCTURE FROM LASER-SCANS AND THEIR USE TO PREDICT PHYSIOLOGICAL PROPERTIES AND PROCESSES IN CANOPIES	Malus × domestica	1	25			0.410601			400	280	25	LMA	84.4426		Deciduous	B	Woody
			56	RECONSTRUCTIONS OF TREE STRUCTURE FROM LASER-SCANS AND THEIR USE TO PREDICT PHYSIOLOGICAL PROPERTIES AND PROCESSES IN CANOPIES	Malus × domestica	1	25			0.804891			400	280	25	LMA	84.7646		Deciduous	B	Woody
			56	RECONSTRUCTIONS OF TREE STRUCTURE FROM LASER-SCANS AND THEIR USE TO PREDICT PHYSIOLOGICAL PROPERTIES AND PROCESSES IN CANOPIES	Malus × domestica	1	25			0.621203			400	280	25	LMA	85.2278		Deciduous	B	Woody
			56	RECONSTRUCTIONS OF TREE STRUCTURE FROM LASER-SCANS AND THEIR USE TO PREDICT PHYSIOLOGICAL PROPERTIES AND PROCESSES IN CANOPIES	Malus × domestica	1	25			0.609933			400	280	25	LMA	87.459		Deciduous	B	Woody
			56	RECONSTRUCTIONS OF TREE STRUCTURE FROM LASER-SCANS AND THEIR USE TO PREDICT PHYSIOLOGICAL PROPERTIES AND PROCESSES IN CANOPIES	Malus × domestica	1	25			0.53387			400	280	25	LMA	92.5987		Deciduous	B	Woody
			56	RECONSTRUCTIONS OF TREE STRUCTURE FROM LASER-SCANS AND THEIR USE TO PREDICT PHYSIOLOGICAL PROPERTIES AND PROCESSES IN CANOPIES	Malus × domestica	1	25			0.602916			400	280	25	LMA	94.1312		Deciduous	B	Woody
			56	RECONSTRUCTIONS OF TREE STRUCTURE FROM LASER-SCANS AND THEIR USE TO PREDICT PHYSIOLOGICAL PROPERTIES AND PROCESSES IN CANOPIES	Malus × domestica	1	25			0.796355			400	280	25	LMA	95.565		Deciduous	B	Woody
			56	RECONSTRUCTIONS OF TREE STRUCTURE FROM LASER-SCANS AND THEIR USE TO PREDICT PHYSIOLOGICAL PROPERTIES AND PROCESSES IN CANOPIES	Malus × domestica	1	25			0.921476			400	280	25	LMA	103.085		Deciduous	B	Woody
			56	RECONSTRUCTIONS OF TREE STRUCTURE FROM LASER-SCANS AND THEIR USE TO PREDICT PHYSIOLOGICAL PROPERTIES AND PROCESSES IN CANOPIES	Malus × domestica	1	25			1.00383			400	280	25	LMA	123.654		Deciduous	B	Woody
			56	RECONSTRUCTIONS OF TREE STRUCTURE FROM LASER-SCANS AND THEIR USE TO PREDICT PHYSIOLOGICAL PROPERTIES AND PROCESSES IN CANOPIES	Malus × domestica	1	25			0.998238			400	280	25	LMA	125.246		Deciduous	B	Woody
			57	Light capture efficiency decreases with increasing tree age and size in the southern hemisphere gymnosperm Agathis australis	Agathis australis	1	25	41.1959	1.77966				400	280	25	LMA	108.666		Evergreen	N	Woody
			57	Light capture efficiency decreases with increasing tree age and size in the southern hemisphere gymnosperm Agathis australis	Agathis australis	1	25	60.3225	2.60593				400	280	25	LMA	158.158		Evergreen	N	Woody
			57	Light capture efficiency decreases with increasing tree age and size in the southern hemisphere gymnosperm Agathis australis	Agathis australis	1	25	52.9661	2.28814				400	280	25	LMA	178.577		Evergreen	N	Woody
			57	Light capture efficiency decreases with increasing tree age and size in the southern hemisphere gymnosperm Agathis australis	Agathis australis	1	25	91.2194	3.94068				400	280	25	LMA	179.711		Evergreen	N	Woody
			57	Light capture efficiency decreases with increasing tree age and size in the southern hemisphere gymnosperm Agathis australis	Agathis australis	1	25	85.3343	3.68644				400	280	25	LMA	182.928		Evergreen	N	Woody
			57	Light capture efficiency decreases with increasing tree age and size in the southern hemisphere gymnosperm Agathis australis	Agathis australis	1	25	27.9543	1.20763				400	280	25	LMA	200.043		Evergreen	N	Woody
			57	Light capture efficiency decreases with increasing tree age and size in the southern hemisphere gymnosperm Agathis australis	Agathis australis	1	25	85.3343	3.68644				400	280	25	LMA	200.132		Evergreen	N	Woody
			57	Light capture efficiency decreases with increasing tree age and size in the southern hemisphere gymnosperm Agathis australis	Agathis australis	1	25	94.162	4.0678				400	280	25	LMA	201.221		Evergreen	N	Woody
			57	Light capture efficiency decreases with increasing tree age and size in the southern hemisphere gymnosperm Agathis australis	Agathis australis	1	25	122.116	5.27542				400	280	25	LMA	201.264		Evergreen	N	Woody
			57	Light capture efficiency decreases with increasing tree age and size in the southern hemisphere gymnosperm Agathis australis	Agathis australis	1	25	164.783	7.11864				400	280	25	LMA	218.535		Evergreen	N	Woody
			57	Light capture efficiency decreases with increasing tree age and size in the southern hemisphere gymnosperm Agathis australis	Agathis australis	1	25	216.278	9.34322				400	280	25	LMA	225.066		Evergreen	N	Woody
			57	Light capture efficiency decreases with increasing tree age and size in the southern hemisphere gymnosperm Agathis australis	Agathis australis	1	25	232.462	10.0424				400	280	25	LMA	229.392		Evergreen	N	Woody
			57	Light capture efficiency decreases with increasing tree age and size in the southern hemisphere gymnosperm Agathis australis	Agathis australis	1	25	166.255	7.1822				400	280	25	LMA	231.44		Evergreen	N	Woody
			57	Light capture efficiency decreases with increasing tree age and size in the southern hemisphere gymnosperm Agathis australis	Agathis australis	1	25	211.864	9.15254				400	280	25	LMA	233.661		Evergreen	N	Woody
			57	Light capture efficiency decreases with increasing tree age and size in the southern hemisphere gymnosperm Agathis australis	Agathis australis	1	25	236.876	10.2331				400	280	25	LMA	240.152		Evergreen	N	Woody
			57	Light capture efficiency decreases with increasing tree age and size in the southern hemisphere gymnosperm Agathis australis	Agathis australis	1	25	219.221	9.47034				400	280	25	LMA	251.952		Evergreen	N	Woody
			57	Light capture efficiency decreases with increasing tree age and size in the southern hemisphere gymnosperm Agathis australis	Agathis australis	1	25	432.556	18.6864				400	280	25	LMA	252.283		Evergreen	N	Woody
			57	Light capture efficiency decreases with increasing tree age and size in the southern hemisphere gymnosperm Agathis australis	Agathis australis	1	25	160.37	6.92797				400	280	25	LMA	252.936		Evergreen	N	Woody
			57	Light capture efficiency decreases with increasing tree age and size in the southern hemisphere gymnosperm Agathis australis	Agathis australis	1	25	616.467	26.6314				400	280	25	LMA	279.449		Evergreen	N	Woody
			58	Photosynthetic Acclimation of Alocasia macrorrhiza (L.) G . Don to Growth Irradiance: Structure, Function and Composition of Chloroplasts	Alocasia macrorrhiza	1	24	6.66667					400	280	25	Amax	4.64286		Evergreen	B	Herbaceous
			58	Photosynthetic Acclimation of Alocasia macrorrhiza (L.) G . Don to Growth Irradiance: Structure, Function and Composition of Chloroplasts	Alocasia macrorrhiza	1	24	66.6667					400	280	25	Amax	4.64286		Evergreen	B	Herbaceous
			58	Photosynthetic Acclimation of Alocasia macrorrhiza (L.) G . Don to Growth Irradiance: Structure, Function and Composition of Chloroplasts	Alocasia macrorrhiza	1	24	20					400	280	25	Amax	5.35714		Evergreen	B	Herbaceous
			58	Photosynthetic Acclimation of Alocasia macrorrhiza (L.) G . Don to Growth Irradiance: Structure, Function and Composition of Chloroplasts	Alocasia macrorrhiza	1	24	46.6667					400	280	25	Amax	5.71429		Evergreen	B	Herbaceous
			58	Photosynthetic Acclimation of Alocasia macrorrhiza (L.) G . Don to Growth Irradiance: Structure, Function and Composition of Chloroplasts	Alocasia macrorrhiza	1	24	80					400	280	25	Amax	5.71429		Evergreen	B	Herbaceous
			58	Photosynthetic Acclimation of Alocasia macrorrhiza (L.) G . Don to Growth Irradiance: Structure, Function and Composition of Chloroplasts	Alocasia macrorrhiza	1	24	66.6667					400	280	25	Amax	6.07143		Evergreen	B	Herbaceous
			58	Photosynthetic Acclimation of Alocasia macrorrhiza (L.) G . Don to Growth Irradiance: Structure, Function and Composition of Chloroplasts	Alocasia macrorrhiza	1	24	6.66667					400	280	25	Amax	6.42857		Evergreen	B	Herbaceous
			58	Photosynthetic Acclimation of Alocasia macrorrhiza (L.) G . Don to Growth Irradiance: Structure, Function and Composition of Chloroplasts	Alocasia macrorrhiza	1	24	46.6667					400	280	25	Amax	6.78571		Evergreen	B	Herbaceous
			58	Photosynthetic Acclimation of Alocasia macrorrhiza (L.) G . Don to Growth Irradiance: Structure, Function and Composition of Chloroplasts	Alocasia macrorrhiza	1	24	33.3333					400	280	25	Amax	6.78571		Evergreen	B	Herbaceous
			58	Photosynthetic Acclimation of Alocasia macrorrhiza (L.) G . Don to Growth Irradiance: Structure, Function and Composition of Chloroplasts	Alocasia macrorrhiza	1	24	86.6667					400	280	25	Amax	7.5		Evergreen	B	Herbaceous
			58	Photosynthetic Acclimation of Alocasia macrorrhiza (L.) G . Don to Growth Irradiance: Structure, Function and Composition of Chloroplasts	Alocasia macrorrhiza	1	24	40					400	280	25	Amax	7.85714		Evergreen	B	Herbaceous
			58	Photosynthetic Acclimation of Alocasia macrorrhiza (L.) G . Don to Growth Irradiance: Structure, Function and Composition of Chloroplasts	Alocasia macrorrhiza	1	24	13.3333					400	280	25	Amax	8.21429		Evergreen	B	Herbaceous
			58	Photosynthetic Acclimation of Alocasia macrorrhiza (L.) G . Don to Growth Irradiance: Structure, Function and Composition of Chloroplasts	Alocasia macrorrhiza	1	24	66.6667					400	280	25	Amax	8.57143		Evergreen	B	Herbaceous
			58	Photosynthetic Acclimation of Alocasia macrorrhiza (L.) G . Don to Growth Irradiance: Structure, Function and Composition of Chloroplasts	Alocasia macrorrhiza	1	24	106.667					400	280	25	Amax	8.57143		Evergreen	B	Herbaceous
			58	Photosynthetic Acclimation of Alocasia macrorrhiza (L.) G . Don to Growth Irradiance: Structure, Function and Composition of Chloroplasts	Alocasia macrorrhiza	1	24	20					400	280	25	Amax	9.28571		Evergreen	B	Herbaceous
			58	Photosynthetic Acclimation of Alocasia macrorrhiza (L.) G . Don to Growth Irradiance: Structure, Function and Composition of Chloroplasts	Alocasia macrorrhiza	1	24	153.333					400	280	25	Amax	9.28571		Evergreen	B	Herbaceous
			58	Photosynthetic Acclimation of Alocasia macrorrhiza (L.) G . Don to Growth Irradiance: Structure, Function and Composition of Chloroplasts	Alocasia macrorrhiza	1	24	133.333					400	280	25	Amax	9.64286		Evergreen	B	Herbaceous
			58	Photosynthetic Acclimation of Alocasia macrorrhiza (L.) G . Don to Growth Irradiance: Structure, Function and Composition of Chloroplasts	Alocasia macrorrhiza	1	24	193.333					400	280	25	Amax	10.3571		Evergreen	B	Herbaceous
			58	Photosynthetic Acclimation of Alocasia macrorrhiza (L.) G . Don to Growth Irradiance: Structure, Function and Composition of Chloroplasts	Alocasia macrorrhiza	1	24	40					400	280	25	Amax	11.0714		Evergreen	B	Herbaceous
			58	Photosynthetic Acclimation of Alocasia macrorrhiza (L.) G . Don to Growth Irradiance: Structure, Function and Composition of Chloroplasts	Alocasia macrorrhiza	1	24	220					400	280	25	Amax	11.7857		Evergreen	B	Herbaceous
			58	Photosynthetic Acclimation of Alocasia macrorrhiza (L.) G . Don to Growth Irradiance: Structure, Function and Composition of Chloroplasts	Alocasia macrorrhiza	1	24	173.333					400	280	25	Amax	12.1429		Evergreen	B	Herbaceous
			58	Photosynthetic Acclimation of Alocasia macrorrhiza (L.) G . Don to Growth Irradiance: Structure, Function and Composition of Chloroplasts	Alocasia macrorrhiza	1	24	400					400	280	25	Amax	13.9286		Evergreen	B	Herbaceous
			58	Photosynthetic Acclimation of Alocasia macrorrhiza (L.) G . Don to Growth Irradiance: Structure, Function and Composition of Chloroplasts	Alocasia macrorrhiza	1	24	106.667					400	280	25	Amax	14.6429		Evergreen	B	Herbaceous
			58	Photosynthetic Acclimation of Alocasia macrorrhiza (L.) G . Don to Growth Irradiance: Structure, Function and Composition of Chloroplasts	Alocasia macrorrhiza	1	24	100					400	280	25	Amax	16.0714		Evergreen	B	Herbaceous
			58	Photosynthetic Acclimation of Alocasia macrorrhiza (L.) G . Don to Growth Irradiance: Structure, Function and Composition of Chloroplasts	Alocasia macrorrhiza	1	24	346.667					400	280	25	Amax	16.4286		Evergreen	B	Herbaceous
			58	Photosynthetic Acclimation of Alocasia macrorrhiza (L.) G . Don to Growth Irradiance: Structure, Function and Composition of Chloroplasts	Alocasia macrorrhiza	1	24	180					400	280	25	Amax	16.7857		Evergreen	B	Herbaceous
			58	Photosynthetic Acclimation of Alocasia macrorrhiza (L.) G . Don to Growth Irradiance: Structure, Function and Composition of Chloroplasts	Alocasia macrorrhiza	1	24	286.667					400	280	25	Amax	17.1429		Evergreen	B	Herbaceous
			58	Photosynthetic Acclimation of Alocasia macrorrhiza (L.) G . Don to Growth Irradiance: Structure, Function and Composition of Chloroplasts	Alocasia macrorrhiza	1	24	100					400	280	25	Amax	17.5		Evergreen	B	Herbaceous
			58	Photosynthetic Acclimation of Alocasia macrorrhiza (L.) G . Don to Growth Irradiance: Structure, Function and Composition of Chloroplasts	Alocasia macrorrhiza	1	24	733.333					400	280	25	Amax	18.2143		Evergreen	B	Herbaceous
			58	Photosynthetic Acclimation of Alocasia macrorrhiza (L.) G . Don to Growth Irradiance: Structure, Function and Composition of Chloroplasts	Alocasia macrorrhiza	1	24	353.333					400	280	25	Amax	19.2857		Evergreen	B	Herbaceous
			58	Photosynthetic Acclimation of Alocasia macrorrhiza (L.) G . Don to Growth Irradiance: Structure, Function and Composition of Chloroplasts	Alocasia macrorrhiza	1	24	186.667					400	280	25	Amax	19.6429		Evergreen	B	Herbaceous
			58	Photosynthetic Acclimation of Alocasia macrorrhiza (L.) G . Don to Growth Irradiance: Structure, Function and Composition of Chloroplasts	Alocasia macrorrhiza	1	24	406.667					400	280	25	Amax	19.6429		Evergreen	B	Herbaceous
			58	Photosynthetic Acclimation of Alocasia macrorrhiza (L.) G . Don to Growth Irradiance: Structure, Function and Composition of Chloroplasts	Alocasia macrorrhiza	1	24	560					400	280	25	Amax	20.3571		Evergreen	B	Herbaceous
			58	Photosynthetic Acclimation of Alocasia macrorrhiza (L.) G . Don to Growth Irradiance: Structure, Function and Composition of Chloroplasts	Alocasia macrorrhiza	1	24	226.667					400	280	25	Amax	20.7143		Evergreen	B	Herbaceous
			58	Photosynthetic Acclimation of Alocasia macrorrhiza (L.) G . Don to Growth Irradiance: Structure, Function and Composition of Chloroplasts	Alocasia macrorrhiza	1	24	393.333					400	280	25	Amax	20.7143		Evergreen	B	Herbaceous
			58	Photosynthetic Acclimation of Alocasia macrorrhiza (L.) G . Don to Growth Irradiance: Structure, Function and Composition of Chloroplasts	Alocasia macrorrhiza	1	24	353.333					400	280	25	Amax	21.7857		Evergreen	B	Herbaceous
			58	Photosynthetic Acclimation of Alocasia macrorrhiza (L.) G . Don to Growth Irradiance: Structure, Function and Composition of Chloroplasts	Alocasia macrorrhiza	1	24	733.333					400	280	25	Amax	22.1429		Evergreen	B	Herbaceous
			58	Photosynthetic Acclimation of Alocasia macrorrhiza (L.) G . Don to Growth Irradiance: Structure, Function and Composition of Chloroplasts	Alocasia macrorrhiza	1	24	286.667					400	280	25	Amax	23.5714		Evergreen	B	Herbaceous
			58	Photosynthetic Acclimation of Alocasia macrorrhiza (L.) G . Don to Growth Irradiance: Structure, Function and Composition of Chloroplasts	Alocasia macrorrhiza	1	24	360					400	280	25	Amax	24.6429		Evergreen	B	Herbaceous
			58	Photosynthetic Acclimation of Alocasia macrorrhiza (L.) G . Don to Growth Irradiance: Structure, Function and Composition of Chloroplasts	Alocasia macrorrhiza	1	24	220					400	280	25	Amax	25.3571		Evergreen	B	Herbaceous
			58	Photosynthetic Acclimation of Alocasia macrorrhiza (L.) G . Don to Growth Irradiance: Structure, Function and Composition of Chloroplasts	Alocasia macrorrhiza	1	24	753.333					400	280	25	Amax	26.7857		Evergreen	B	Herbaceous
			58	Photosynthetic Acclimation of Alocasia macrorrhiza (L.) G . Don to Growth Irradiance: Structure, Function and Composition of Chloroplasts	Alocasia macrorrhiza	1	24	560					400	280	25	Amax	27.1429		Evergreen	B	Herbaceous
			58	Photosynthetic Acclimation of Alocasia macrorrhiza (L.) G . Don to Growth Irradiance: Structure, Function and Composition of Chloroplasts	Alocasia macrorrhiza	1	24	753.333					400	280	25	Amax	27.5		Evergreen	B	Herbaceous
			58	Photosynthetic Acclimation of Alocasia macrorrhiza (L.) G . Don to Growth Irradiance: Structure, Function and Composition of Chloroplasts	Alocasia macrorrhiza	1	24	853.333					400	280	25	Amax	28.5714		Evergreen	B	Herbaceous
			58	Photosynthetic Acclimation of Alocasia macrorrhiza (L.) G . Don to Growth Irradiance: Structure, Function and Composition of Chloroplasts	Alocasia macrorrhiza	1	24	780					400	280	25	Amax	29.2857		Evergreen	B	Herbaceous
			58	Photosynthetic Acclimation of Alocasia macrorrhiza (L.) G . Don to Growth Irradiance: Structure, Function and Composition of Chloroplasts	Alocasia macrorrhiza	1	24	373.333					400	280	25	Amax	30.3571		Evergreen	B	Herbaceous
			58	Photosynthetic Acclimation of Alocasia macrorrhiza (L.) G . Don to Growth Irradiance: Structure, Function and Composition of Chloroplasts	Alocasia macrorrhiza	1	24	780					400	280	25	Amax	31.4286		Evergreen	B	Herbaceous
			58	Photosynthetic Acclimation of Alocasia macrorrhiza (L.) G . Don to Growth Irradiance: Structure, Function and Composition of Chloroplasts	Alocasia macrorrhiza	1	24	373.333					400	280	25	Amax	31.7857		Evergreen	B	Herbaceous
			58	Photosynthetic Acclimation of Alocasia macrorrhiza (L.) G . Don to Growth Irradiance: Structure, Function and Composition of Chloroplasts	Alocasia macrorrhiza	1	24	626.667					400	280	25	Amax	31.7857		Evergreen	B	Herbaceous
			58	Photosynthetic Acclimation of Alocasia macrorrhiza (L.) G . Don to Growth Irradiance: Structure, Function and Composition of Chloroplasts	Alocasia macrorrhiza	1	24	853.333					400	280	25	Amax	34.6429		Evergreen	B	Herbaceous
			58	Photosynthetic Acclimation of Alocasia macrorrhiza (L.) G . Don to Growth Irradiance: Structure, Function and Composition of Chloroplasts	Alocasia macrorrhiza	1	24	620					400	280	25	Amax	37.1429		Evergreen	B	Herbaceous
			58	Photosynthetic Acclimation of Alocasia macrorrhiza (L.) G . Don to Growth Irradiance: Structure, Function and Composition of Chloroplasts	Alocasia macrorrhiza	1	24	846.667					400	280	25	Amax	37.1429		Evergreen	B	Herbaceous
			58	Photosynthetic Acclimation of Alocasia macrorrhiza (L.) G . Don to Growth Irradiance: Structure, Function and Composition of Chloroplasts	Alocasia macrorrhiza	1	24	853.333					400	280	25	Amax	38.9286		Evergreen	B	Herbaceous
			58	Photosynthetic Acclimation of Alocasia macrorrhiza (L.) G . Don to Growth Irradiance: Structure, Function and Composition of Chloroplasts	Alocasia macrorrhiza	1	24	6.61157					400	280	25	Vcmax	4.27184		Evergreen	B	Herbaceous
			58	Photosynthetic Acclimation of Alocasia macrorrhiza (L.) G . Don to Growth Irradiance: Structure, Function and Composition of Chloroplasts	Alocasia macrorrhiza	1	24	19.8347					400	280	25	Vcmax	5.43689		Evergreen	B	Herbaceous
			58	Photosynthetic Acclimation of Alocasia macrorrhiza (L.) G . Don to Growth Irradiance: Structure, Function and Composition of Chloroplasts	Alocasia macrorrhiza	1	24	39.6694					400	280	25	Vcmax	5.43689		Evergreen	B	Herbaceous
			58	Photosynthetic Acclimation of Alocasia macrorrhiza (L.) G . Don to Growth Irradiance: Structure, Function and Composition of Chloroplasts	Alocasia macrorrhiza	1	24	7					400	280	25	Vcmax	6.21359		Evergreen	B	Herbaceous
			58	Photosynthetic Acclimation of Alocasia macrorrhiza (L.) G . Don to Growth Irradiance: Structure, Function and Composition of Chloroplasts	Alocasia macrorrhiza	1	24	39.6694					400	280	25	Vcmax	6.60194		Evergreen	B	Herbaceous
			58	Photosynthetic Acclimation of Alocasia macrorrhiza (L.) G . Don to Growth Irradiance: Structure, Function and Composition of Chloroplasts	Alocasia macrorrhiza	1	24	13.2231					400	280	25	Vcmax	6.60194		Evergreen	B	Herbaceous
			58	Photosynthetic Acclimation of Alocasia macrorrhiza (L.) G . Don to Growth Irradiance: Structure, Function and Composition of Chloroplasts	Alocasia macrorrhiza	1	24	19.8347					400	280	25	Vcmax	7.37864		Evergreen	B	Herbaceous
			58	Photosynthetic Acclimation of Alocasia macrorrhiza (L.) G . Don to Growth Irradiance: Structure, Function and Composition of Chloroplasts	Alocasia macrorrhiza	1	24	59.5041					400	280	25	Vcmax	8.15534		Evergreen	B	Herbaceous
			58	Photosynthetic Acclimation of Alocasia macrorrhiza (L.) G . Don to Growth Irradiance: Structure, Function and Composition of Chloroplasts	Alocasia macrorrhiza	1	24	6.61157					400	280	25	Vcmax	8.54369		Evergreen	B	Herbaceous
			58	Photosynthetic Acclimation of Alocasia macrorrhiza (L.) G . Don to Growth Irradiance: Structure, Function and Composition of Chloroplasts	Alocasia macrorrhiza	1	24	26.4463					400	280	25	Vcmax	8.93204		Evergreen	B	Herbaceous
			58	Photosynthetic Acclimation of Alocasia macrorrhiza (L.) G . Don to Growth Irradiance: Structure, Function and Composition of Chloroplasts	Alocasia macrorrhiza	1	24	72.7273					400	280	25	Vcmax	8.93204		Evergreen	B	Herbaceous
[truncated: 92 more rows]

## Sheet: Leaf Lifespan
Latitude	Longitude	Above Canopy PAR (mol/m2/day)	Growth releative PAR	Species	LMA	Vcmax25	k	b	Tem	PAR	VPD	LL	Source	Remarks
[truncated: 172 more rows]

## Sheet: Note
(1) Please note that some literatures don't give leaf temperature and intercellular CO2 concentration In this case, it is assumed that the intercellular CO2 concentration is 0.7 times the atmospheric CO2 concentration, and the leaf temperature is the air temperature. If the atmospheric CO2 concentration and temperature are not given, they are assumed to be 400 ppm and 25 ℃, respectively
[truncated: 5 more rows]
