# Supplementary material for: The leaf-scale mass-based photosynthetic optimization model better predicts photosynthetic acclimation than the area-based
Source: AoB Plants. 2024 Aug 19;16(5):plae044. doi: 10.1093/aobpla/plae044 (PMC11459265; doi:10.1093/aobpla/plae044)
Supplement: plae044_suppl_Supplementary_Material_S4 [file plae044_suppl_supplementary_material_s4.xlsx]

## Sheet: Sheet1
Note: the daily net carbon assimilation per unit leaf dry mass of the youngest mature leaves (An mass day0, μmol/g/day) was estimated through (α*PAR*Amax/(α*PAR+Amax)*12*3600-0.07*Amax*24*3600)/LMA, where 0.07*Amax is the estimated leaf respiration rate
Latitude	Longitude	Species name	Category	The described light environment in article	Average PAR(umol/m2/s)	Amax_mass_mature[ngC g-1 s-1]	Amax_mass[umolC g-1 s-1]	Amax_area_mature[umol/m2/s]	LMA	Amass	Temperature_for_reported_A_or_Vcmax	An mass day0	LLp	Lifeform	Leaf habit	biome	source
		Heliocarpus appendiculatus	1	25mol/m2/day	580	5630	0.469167	18.7667	40	0.284839	28	10329.7	36	T	DF	TROP	Ackerly and Bazzaz 1995
43	141.5	Acer mono	1	sun leaf	862	2345	0.195417	9.77083	50	0.159303	20	5918.69	235	T	D	TEMP	Kikuzawa and Ackerly 1999
43	141.5	Alnus hirsuta	1	sun leaf	862	1670	0.139167	8.35	60	0.116581	20	4334.62	185	T	D	TEMP	Kikuzawa and Ackerly 1999
43	141.5	Betula platyphylla	1	sun leaf	862	1358	0.113167	9.05333	80	0.093522	20	3476.09	238	T	D	TEMP	Kikuzawa and Ackerly 1999
8.98333	-79.5333	Anacardium excelsum	1	sun leaf	850	673.833	0.0561527	7	124.66	0.0482119	33 (29 ~ 39)	1793.42	985	T	DB	TROP	Kitajima et al. 1997
8.98333	-79.5333	Annona spraguei	1	sun leaf	850	1782.18	0.148515	10.5	70.7	0.119092	33 (29 ~ 39)	4422.24	482	T	DF	TROP	Kitajima et al. 1997
8.98333	-79.5333	Antirrhoea trichantha	1	sun leaf	850	1942.03	0.161836	11	67.97	0.128561	33 (29 ~ 39)	4772.14	550	T	DF	TROP	Kitajima et al. 1997
8.98333	-79.5333	Castilla elastica	1	sun leaf	850	1442.94	0.120245	10.4	86.49	0.0966052	33 (29 ~ 39)	3587.48	365	T	DF	TROP	Kitajima et al. 1997
8.98333	-79.5333	Luehea seemannii	1	sun leaf	850	1205.16	0.10043	10.5	104.55	0.0805338	33 (29 ~ 39)	2990.46	1200	T	DF	TROP	Kitajima et al. 1997
8.98333	-79.5333	Cecropia longipes	1	50% light	425	3436.75	0.286396	25.2	87.99	0.131021	28	4490.64	109	T	DF	TROP	Kitajima et al. 2002
8.98333	-79.5333	Urera caracasana	1	20% light	170	4332.13	0.361011	19	52.63	0.111585	28	3264.41	111	T	DF	TROP	Kitajima et al. 2002
41	-6	Ilex aquifolium	1	sun leaf	933	478	0.0398333	8.1189	203.822	0.0339285	20	1261.93	1939	T	E	TEMP	Mediavilla and Escudero 2003
41	-6	Pinus halpensis	1	sun leaf	933	195	0.01625	5.41667	333.333	0.0145595	20	541.787	2524	T	E	TEMP	Mediavilla and Escudero 2003
41	-6	Pinus pinaster	1	sun leaf	933	300	0.025	12.9032	516.129	0.0195833	20	726.494	3764	T	E	TEMP	Mediavilla and Escudero 2003
41	-6	Pinus pinea	1	sun leaf	933	470	0.0391667	13.0556	333.333	0.0306023	20	1135.14	2285	T	E	TEMP	Mediavilla and Escudero 2003
41	-6	Pinus sylvestris	1	sun leaf	933	365	0.0304167	8.76877	288.288	0.0256039	20	952.088	2399	T	E	TEMP	Mediavilla and Escudero 2003
41	-6	Quercus rotundifolia	1	sun leaf	933	641	0.0534167	13.5661	253.968	0.0413824	20	1534.4	1607	T	E	TEMP	Mediavilla and Escudero 2003
41	-6	Quercus suber	1	sun leaf	933	908	0.0756667	13.4519	177.778	0.0587311	20	2177.86	1821	T	E	TEMP	Mediavilla and Escudero 2003
41	-6	Taxus baccata	1	sun leaf	933	203	0.0169167	3.60889	213.333	0.0157019	20	584.228	2945	T	E	TEMP	Mediavilla and Escudero 2003
9.15	79.85	Genipa americana	1	20% light	230	2400	0.2	9.99	49.95	0.107027	28	3802.25	400	T	DF	TROP	Stefanescu 2006
9.15	79.85	Pentagonia macrophylla	1	20% light	230	1680	0.14	7.5306	53.79	0.0846006	28	3066.08	700	T	E	TROP	Stefanescu 2006
9.15	79.85	Tabernaemontana arborea	1	20% light	230	3120	0.26	9.763	37.55	0.14062	28	5005.7	433	T	E	TROP	Stefanescu 2006
9.15	79.85	Vochysia ferruginea	1	20% light	230	3360	0.28	13.4848	48.16	0.128878	28	4424.43	400	T	E	TROP	Stefanescu 2006
9.15	79.85	Virola surinamensis	1	20% light	230	1800	0.15	7.971	53.14	0.0885933	28	3200.28	750	T	E	TROP	Stefanescu 2006
9.15	79.85	Gustavia superba	1	20% light	230	2280	0.19	10.9098	57.42	0.097502	28	3434.91	633	T	E	TROP	Stefanescu 2006
9.15	79.85	Trichilia tuberculata	1	20% light	230	1440	0.12	8.2476	68.73	0.0698819	28	2519	600	T	E	TROP	Stefanescu 2006
9.15	79.85	Tetragastris panamensis	1	20% light	230	1680	0.14	8.3608	59.72	0.0810642	28	2919.5	700	T	E	TROP	Stefanescu 2006
9.15	79.85	Calophyllum longifolium	1	20% light	230	1800	0.15	13.5705	90.47	0.068806	28	2359.97	750	T	E	TROP	Stefanescu 2006
9.15	79.85	Aspidosperma cruenta	1	20% light	230	1440	0.12	9.6204	80.17	0.0653397	28	2328.81	1200	T	E	TROP	Stefanescu 2006
